# Supplementary material for: Organically pillared layer framework of [Eu(NH2–BDC)(ox)(H3O)]
Source: Acta Crystallogr E Crystallogr Commun. 2019 Nov 8;75(Pt 12):1833–8. doi: 10.1107/S2056989019014713 (PMC6895952; doi:10.1107/S2056989019014713)
Supplement: Supplementary file 1 [file e-75-01833-sup1.cif]

##############################################################################
#                                                                            #
# This CIF contains the data in a paper accepted for publication in          #
# Acta Crystallographica Section E. It conforms to the requirements of       #
# Notes for Authors for Acta Crystallographica Section E, and has been       #
# peer reviewed under the auspices of the IUCr Commission on Journals.       #
#                                                                            #
# Full details of the Crystallographic Information File format               #
# are given in the paper "The Crystallographic Information File (CIF):       #
# a New Standard Archive File for Crystallography" by S. R. Hall, F. H.      #
# Allen and I. D. Brown [Acta Cryst. (1991), A47, 655-685].                  #
#                                                                            #
# The current version of the core CIF dictionary is obtainable from          #
# ftp://ftp.iucr.org/pub/cif_core.dic.                                       #
#                                                                            #
# Software is freely available for graphical display of the structure(s)     #
# in this CIF. For information consult the CIF software page                 #
# http://www.iucr.org/resources/cif/software.                                #
#                                                                            #
# This file may be used for bona fide research purposes within the           #
# scientific community so long as proper attribution is given to the journal # 
# article from which it was obtained.                                        #
#                                                                            #
##############################################################################
data_global
_audit_creation_method
;
Olex2 1.2
(compiled 2018.05.29 svn.r3508 for OlexSys, GUI svn.r5506)
;
_journal_date_recd_electronic     2019-10-17
_journal_date_accepted     2019-10-30
_journal_name_full     'Acta Crystallographica, Section E'
_journal_year     2019
_journal_volume     75
_journal_issue     12
_journal_page_first     1833
_journal_page_last     1838
_journal_paper_category     GM
_journal_paper_doi     10.1107/S2056989019014713
_journal_coeditor_code     JJ2217
_publ_contact_author_name     'Apinpus Rujiwatra'
_publ_contact_author_address
;
Department of Chemistry, Faculty of Science, Chiang Mai University,
Chiang Mai 50200 Thailand
;
_publ_contact_author_email     apinpus.rujiwatra@cmu.ac.th
_publ_contact_author_fax     '6653892277'
_publ_contact_author_phone     '6653943341'
_publ_section_title
;
Organically pillared layer framework of [Eu(NH~2~---BDC)(ox)(H~3~O)]
;
_publ_section_title_footnote     .
loop_
    _publ_author_name
    _publ_author_footnote
    _publ_author_address
    'Thammakan, Supaphorn' .
;
Department of Chemistry, Faculty of Science, Chiang Mai University, Chiang Mai
50200
Thailand
;
    'Panyarat, Kitt' .
;
Department of Chemistry, Faculty of Science, Chiang Mai University, Chiang Mai
50200
Thailand
;
    'Rujiwatra, Apinpus' .
;
Department of Chemistry, Faculty of Science, Chiang Mai University, Chiang Mai
50200
Thailand
Materials Science Research Center, Faculty of Science,
Chiang Mai University, Chiang Mai 50200, Thailand
;
_publ_section_synopsis
;
An organically pillared Eu^III^--oxalate--carboxylate framework structure with
[Eu(NH~2~---BDC)(ox)(H~3~O)] topology is reported. The non-porous
three-dimensional structure is constructed from two-dimensional layers of
Eu^III^--carboxylate--oxalate, which are pillared by NH~2~---BDC^2-^ pillars.
The basic structural unit of the layer is an edge-sharing dimer of
<i>TPRS</i>-{Eu^III^O~9~}, which is assembled through the ox^2-^ moiety. The
intralayer void is partially occupied by <i>TPR</i>-{Eu^III^O~6~} motifs.
;
data_I
_database_code_depnum_ccdc_archive     'CCDC 1962371,1962371'
_chemical_name_systematic
;\
Poly[(\m~6~-oxalato)(oxomium)(\m~5~-2-aminobenzene-1,4-dicarboxylato)\
europium(III)]
;
_chemical_name_common     ?
_chemical_formula_moiety     'C10 H6.02 Eu N1.01 O9'
_chemical_formula_sum     'C10 H6.02 Eu N1.01 O9'
_chemical_formula_iupac     '[Eu (C8 H5 N1 O4) (C2 O4) (H3 O)]'
_chemical_formula_weight     436.32
_chemical_melting_point     ?
_space_group_crystal_system     monoclinic
_space_group_name_H-M_alt     'P 21/c'
_space_group_name_Hall     '-P 2ybc'
loop_
    _space_group_symop_operation_xyz
    'x, y, z'
    '-x, y+1/2, -z+1/2'
    '-x, -y, -z'
    'x, -y-1/2, z-1/2'
_cell_length_a     11.8348(3)
_cell_length_b     11.3208(3)
_cell_length_c     10.6531(3)
_cell_angle_alpha     90
_cell_angle_beta     110.275(3)
_cell_angle_gamma     90
_cell_volume     1338.86(7)
_cell_formula_units_Z     4
_cell_measurement_reflns_used     9488
_cell_measurement_theta_min     1.8250
_cell_measurement_theta_max     27.2450
_cell_measurement_temperature     293(2)
_exptl_crystal_description     block
_exptl_crystal_colour     'clear light yellow'
_exptl_crystal_size_max     0.2
_exptl_crystal_size_mid     0.05
_exptl_crystal_size_min     0.05
_exptl_crystal_density_diffrn     2.165
_exptl_crystal_density_meas     ?
_exptl_crystal_density_method     ?
_exptl_crystal_F_000     832
_exptl_absorpt_coefficient_mu     4.730
_exptl_absorpt_correction_type     multi-scan
_exptl_absorpt_process_details
;
(CrysAlis PRO; Rigaku OD, 2018)
;
_exptl_absorpt_correction_T_min     0.753
_exptl_absorpt_correction_T_max     0.789
_diffrn_ambient_temperature     293(2)
_diffrn_source     'micro-focus sealed X-ray tube'
_diffrn_radiation_type     MoK\a
_diffrn_radiation_wavelength     0.71073
_diffrn_measurement_device_type
                   'Rigaku OD SuperNova, single source at offset/far, HyPix3000'
_diffrn_measurement_device     'four-circle diffractometer'
_diffrn_measurement_method     '\w scans'
_diffrn_detector_area_resol_mean     ?
_diffrn_reflns_number     15479
_diffrn_reflns_av_R_equivalents     0.0499
_diffrn_reflns_av_unetI/netI     0.0428
_diffrn_reflns_theta_min     1.834
_diffrn_reflns_theta_max     27.389
_diffrn_reflns_theta_full     25.242
_diffrn_measured_fraction_theta_max     0.948
_diffrn_measured_fraction_theta_full     0.999
_diffrn_reflns_limit_h_min     -14
_diffrn_reflns_limit_h_max     15
_diffrn_reflns_limit_k_min     -11
_diffrn_reflns_limit_k_max     14
_diffrn_reflns_limit_l_min     -13
_diffrn_reflns_limit_l_max     13
_refine_special_details     ?
_reflns_number_total     2882
_reflns_number_gt     2458
_reflns_threshold_expression     'I > 2\s(I)'
_refine_ls_structure_factor_coef     Fsqd
_refine_ls_matrix_type     full
_refine_ls_R_factor_all     0.0354
_refine_ls_R_factor_gt     0.0279
_refine_ls_wR_factor_gt     0.0628
_refine_ls_wR_factor_ref     0.0668
_refine_ls_goodness_of_fit_ref     1.086
_refine_ls_restrained_S_all     1.085
_refine_ls_number_reflns     2882
_refine_ls_number_parameters     222
_refine_ls_number_restraints     4
_refine_ls_hydrogen_treatment     mixed
_refine_ls_weighting_scheme     calc
_refine_ls_weighting_details
              'w=1/[\s^2^(Fo^2^)+(0.0305P)^2^+0.0276P] where P=(Fo^2^+2Fc^2^)/3'
_atom_sites_solution_hydrogens     mixed
_atom_sites_solution_primary     ?
_atom_sites_solution_secondary     ?
_refine_ls_shift/su_max     0.001
_refine_ls_shift/su_mean     0.000
_refine_diff_density_max     0.607
_refine_diff_density_min     -0.539
_refine_ls_extinction_method     none
_refine_ls_extinction_coef     .
loop_
    _atom_type_symbol
    _atom_type_description
    _atom_type_scat_dispersion_real
    _atom_type_scat_dispersion_imag
    _atom_type_scat_source
    'C' 'C' 0.0033 0.0016
                         'International Tables Vol C Tables 4.2.6.8 and 6.1.1.4'
    'H' 'H' 0.0000 0.0000
                         'International Tables Vol C Tables 4.2.6.8 and 6.1.1.4'
    'Eu' 'Eu' -0.1578 3.6682
                         'International Tables Vol C Tables 4.2.6.8 and 6.1.1.4'
    'N' 'N' 0.0061 0.0033
                         'International Tables Vol C Tables 4.2.6.8 and 6.1.1.4'
    'O' 'O' 0.0106 0.0060
                         'International Tables Vol C Tables 4.2.6.8 and 6.1.1.4'
_computing_data_collection
;
CrysAlis PRO (Rigaku OD, 2018)
;
_computing_cell_refinement
;
CrysAlis PRO (Rigaku OD, 2018)
;
_computing_data_reduction
;
CrysAlis PRO (Rigaku OD, 2018)
;
_computing_structure_solution
;
SHELXT (Sheldrick, 2015b)
;
_computing_structure_refinement
;
SHELXL (Sheldrick, 2015a)
;
_computing_molecular_graphics
;
<i>OLEX2</i> (Dolomanov <i>et al.</i>,  2009)
;
_computing_publication_material
;
<i>OLEX2</i> (Dolomanov <i>et al.</i>,  2009)
;
loop_
    _atom_site_type_symbol
    _atom_site_label
    _atom_site_fract_x
    _atom_site_fract_y
    _atom_site_fract_z
    _atom_site_U_iso_or_equiv
    _atom_site_adp_type
    _atom_site_calc_flag
    _atom_site_occupancy
    _atom_site_disorder_assembly
    _atom_site_disorder_group
    Eu Eu1A 0.07429(2) 0.61284(2) 0.15674(2) 0.01311(9) Uani d 0.8558(8) A 2
    O O6 0.0486(2) 0.7311(2) 0.3456(2) 0.0298(6) Uani d 1 . .
    O O8 -0.0221(2) 0.89620(19) 0.4069(3) 0.0248(6) Uani d 1 . .
    O O5 -0.0175(2) 0.8135(2) 0.0928(2) 0.0314(6) Uani d 1 . .
    O O2 0.1449(2) 0.4078(2) -0.1090(3) 0.0315(7) Uani d 1 . .
    O O7 -0.0772(2) 0.9814(2) 0.1603(2) 0.0298(6) Uani d 1 . .
    O O4 0.7236(2) 0.1331(2) 0.1432(3) 0.0356(7) Uani d 1 . .
    O O1 0.2130(2) 0.5301(3) 0.0649(3) 0.0385(7) Uani d 1 . .
    O O3 0.7668(2) 0.2640(2) 0.3050(3) 0.0366(7) Uani d 1 . .
    C C10 0.0008(3) 0.8307(3) 0.3236(4) 0.0212(8) Uani d 1 . .
    C C1 0.2274(3) 0.4463(4) -0.0068(4) 0.0278(9) Uani d 1 . .
    C C9 -0.0344(3) 0.8795(3) 0.1784(4) 0.0229(9) Uani d 1 . .
    C C8 0.6941(3) 0.2224(4) 0.1960(4) 0.0290(9) Uani d 1 . .
    C C2 0.3499(3) 0.3911(3) 0.0360(4) 0.0319(10) Uani d 1 . .
    C C5 0.5750(3) 0.2802(4) 0.1344(4) 0.0353(10) Uani d 1 . .
    C C6 0.5557(4) 0.3900(4) 0.1808(5) 0.0502(14) Uani d 1 . .
    H H6 0.619345 0.426877 0.246414 0.060 Uiso calc 1 . .
    C C3 0.3677(4) 0.2839(4) -0.0150(5) 0.0513(13) Uani d 1 . .
    C C7 0.4454(4) 0.4470(4) 0.1332(5) 0.0480(12) Uani d 1 . .
    C C4 0.4805(4) 0.2271(4) 0.0321(5) 0.0528(13) Uani d 1 . .
    N N2 0.4834(8) 0.1125(8) -0.0128(12) 0.066(3) Uani d 0.439(6) . .
    H H2A 0.512716 0.113790 -0.078500 0.080 Uiso d 0.439(6) . .
    H H2B 0.531521 0.063870 0.047841 0.080 Uiso d 0.439(6) . .
    N N3 0.4511(10) 0.5604(13) 0.1717(14) 0.066(3) Uani d 0.312(6) . .
    H H3A 0.407927 0.583997 0.230300 0.080 Uiso d 0.312(6) . .
    H H3B 0.527520 0.590092 0.221251 0.080 Uiso d 0.312(6) . .
    N N1 0.2993(12) 0.2381(15) -0.1365(15) 0.066(3) Uani d 0.261(6) . .
    H H1A 0.286630 0.164575 -0.125872 0.080 Uiso d 0.261(6) . .
    H H1B 0.231669 0.274954 -0.165662 0.080 Uiso d 0.261(6) . .
    Eu Eu1B 0.82330(16) 0.39654(13) 0.47691(17) 0.0427(7) Uani d 0.1442(8) A 1
    O O9W 0.8080(3) 0.5707(3) 0.3580(3) 0.0593(9) Uani d 1 . .
    H H9WA 0.816(5) 0.581(4) 0.258(4) 0.089 Uiso d 1 B 2
    H H9WB 0.881(4) 0.620(4) 0.433(5) 0.089 Uiso d 1 C 2
    H H9WC 0.725(4) 0.578(6) 0.383(7) 0.15(3) Uiso d 1 D 2
loop_
    _atom_site_aniso_label
    _atom_site_aniso_U_11
    _atom_site_aniso_U_22
    _atom_site_aniso_U_33
    _atom_site_aniso_U_12
    _atom_site_aniso_U_13
    _atom_site_aniso_U_23
    Eu1A 0.01489(13) 0.00998(14) 0.01356(13) -0.00037(7) 0.00379(9) -0.00035(8)
    O6 0.0446(16) 0.0207(15) 0.0244(14) 0.0096(12) 0.0121(12) 0.0042(12)
    O8 0.0355(15) 0.0197(15) 0.0206(15) 0.0018(11) 0.0114(13) -0.0022(11)
    O5 0.0494(17) 0.0224(16) 0.0230(14) 0.0099(13) 0.0133(13) 0.0000(12)
    O2 0.0215(14) 0.0420(19) 0.0291(16) -0.0002(12) 0.0064(12) -0.0073(13)
    O7 0.0425(16) 0.0182(15) 0.0244(14) 0.0085(12) 0.0060(12) 0.0020(12)
    O4 0.0320(16) 0.0368(18) 0.0329(17) 0.0101(12) 0.0045(13) -0.0070(13)
    O1 0.0243(14) 0.048(2) 0.0420(17) 0.0037(13) 0.0095(13) -0.0161(15)
    O3 0.0306(15) 0.0333(18) 0.0357(17) 0.0088(13) -0.0014(13) -0.0089(14)
    C10 0.0242(19) 0.014(2) 0.026(2) -0.0034(16) 0.0088(16) -0.0023(17)
    C1 0.025(2) 0.030(2) 0.029(2) -0.0008(18) 0.0107(18) -0.0008(19)
    C9 0.026(2) 0.021(2) 0.017(2) 0.0012(16) 0.0008(17) 0.0012(16)
    C8 0.028(2) 0.027(2) 0.028(2) 0.0023(18) 0.0054(18) -0.0028(19)
    C2 0.025(2) 0.033(3) 0.035(2) 0.0063(17) 0.0074(19) -0.0015(19)
    C5 0.030(2) 0.035(3) 0.036(2) 0.0084(18) 0.005(2) -0.004(2)
    C6 0.031(3) 0.044(3) 0.056(3) 0.013(2) -0.010(2) -0.020(2)
    C3 0.031(2) 0.048(3) 0.058(3) 0.009(2) -0.006(2) -0.017(3)
    C7 0.035(2) 0.046(3) 0.052(3) 0.015(2) 0.001(2) -0.016(3)
    C4 0.042(3) 0.053(3) 0.049(3) 0.018(2) -0.003(2) -0.019(3)
    N2 0.033(4) 0.064(5) 0.081(6) 0.026(3) -0.007(4) -0.040(4)
    N3 0.033(4) 0.064(5) 0.081(6) 0.026(3) -0.007(4) -0.040(4)
    N1 0.033(4) 0.064(5) 0.081(6) 0.026(3) -0.007(4) -0.040(4)
    Eu1B 0.0590(12) 0.0319(11) 0.0319(10) -0.0013(7) 0.0090(8) -0.0028(7)
    O9W 0.076(3) 0.056(2) 0.044(2) -0.014(2) 0.0174(19) 0.0008(19)
_geom_special_details
;
 All esds (except the esd in the dihedral angle between two l.s. planes)
 are estimated using the full covariance matrix.  The cell esds are taken
 into account individually in the estimation of esds in distances, angles
 and torsion angles; correlations between esds in cell parameters are only
 used when they are defined by crystal symmetry.  An approximate (isotropic)
 treatment of cell esds is used for estimating esds involving l.s. planes.
;
loop_
    _geom_bond_atom_site_label_1
    _geom_bond_atom_site_label_2
    _geom_bond_site_symmetry_2
    _geom_bond_distance
    _geom_bond_publ_flag
    Eu1A Eu1A 3_565 4.0868(4) ?
    Eu1A O6 . 2.521(2) ?
    Eu1A O8 2_545 2.562(2) ?
    Eu1A O8 4_575 2.508(3) ?
    Eu1A O5 . 2.508(2) ?
    Eu1A O2 3_565 2.476(2) ?
    Eu1A O7 2_545 2.444(3) ?
    Eu1A O4 2_655 2.604(3) ?
    Eu1A O1 . 2.375(2) ?
    Eu1A O3 2_655 2.470(3) ?
    O6 C10 . 1.247(4) ?
    O6 Eu1B 3_666 2.445(3) ?
    O8 C10 . 1.256(4) ?
    O5 C9 . 1.247(4) ?
    O5 Eu1B 2_655 2.811(3) ?
    O2 C1 . 1.261(4) ?
    O7 C9 . 1.247(4) ?
    O7 Eu1B 4_475 2.349(3) ?
    O4 C8 . 1.264(4) ?
    O4 Eu1B 4_565 2.468(3) ?
    O1 C1 . 1.266(4) ?
    O3 C8 . 1.272(4) ?
    O3 Eu1B . 2.281(3) ?
    C10 C9 . 1.558(5) ?
    C1 C2 . 1.497(5) ?
    C8 C5 . 1.484(5) ?
    C2 C3 . 1.375(5) ?
    C2 C7 . 1.393(6) ?
    C5 C6 . 1.386(6) ?
    C5 C4 . 1.398(6) ?
    C6 C7 . 1.386(6) ?
    C3 C4 . 1.408(6) ?
    C3 N1 . 1.368(14) ?
    C7 N3 . 1.343(13) ?
    C4 N2 . 1.387(8) ?
    Eu1B O9W . 2.317(4) ?
loop_
    _geom_angle_atom_site_label_1
    _geom_angle_atom_site_label_2
    _geom_angle_atom_site_label_3
    _geom_angle_site_symmetry_1
    _geom_angle_site_symmetry_3
    _geom_angle
    _geom_angle_publ_flag
    O6 Eu1A Eu1A . 3_565 147.91(6) ?
    O6 Eu1A O8 . 2_545 129.40(8) ?
    O6 Eu1A O4 . 2_655 68.33(9) ?
    O8 Eu1A Eu1A 4_575 3_565 36.75(5) ?
    O8 Eu1A Eu1A 2_545 3_565 35.85(6) ?
    O8 Eu1A O6 4_575 . 137.05(8) ?
    O8 Eu1A O8 4_575 2_545 72.60(9) ?
    O8 Eu1A O4 2_545 2_655 111.70(8) ?
    O8 Eu1A O4 4_575 2_655 145.39(9) ?
    O5 Eu1A Eu1A . 3_565 108.73(6) ?
    O5 Eu1A O6 . . 64.84(8) ?
    O5 Eu1A O8 . 4_575 75.76(8) ?
    O5 Eu1A O8 . 2_545 138.85(8) ?
    O5 Eu1A O4 . 2_655 109.32(8) ?
    O2 Eu1A Eu1A 3_565 3_565 69.48(6) ?
    O2 Eu1A O6 3_565 . 78.84(8) ?
    O2 Eu1A O8 3_565 4_575 73.70(9) ?
    O2 Eu1A O8 3_565 2_545 73.49(8) ?
    O2 Eu1A O5 3_565 . 72.87(8) ?
    O2 Eu1A O4 3_565 2_655 140.91(9) ?
    O7 Eu1A Eu1A 2_545 3_565 98.87(6) ?
    O7 Eu1A O6 2_545 . 70.07(9) ?
    O7 Eu1A O8 2_545 2_545 64.12(8) ?
    O7 Eu1A O8 2_545 4_575 134.20(8) ?
    O7 Eu1A O5 2_545 . 130.79(9) ?
    O7 Eu1A O2 2_545 3_565 80.22(9) ?
    O7 Eu1A O4 2_545 2_655 69.26(8) ?
    O7 Eu1A O3 2_545 2_655 119.41(9) ?
    O4 Eu1A Eu1A 2_655 3_565 137.47(6) ?
    O1 Eu1A Eu1A . 3_565 65.16(6) ?
    O1 Eu1A O6 . . 146.09(8) ?
    O1 Eu1A O8 . 2_545 69.59(9) ?
    O1 Eu1A O8 . 4_575 70.84(8) ?
    O1 Eu1A O5 . . 122.76(9) ?
    O1 Eu1A O2 . 3_565 134.63(9) ?
    O1 Eu1A O7 . 2_545 105.55(9) ?
    O1 Eu1A O4 . 2_655 78.60(9) ?
    O1 Eu1A O3 . 2_655 75.28(9) ?
    O3 Eu1A Eu1A 2_655 3_565 130.96(7) ?
    O3 Eu1A O6 2_655 . 78.21(9) ?
    O3 Eu1A O8 2_655 4_575 104.11(8) ?
    O3 Eu1A O8 2_655 2_545 143.79(9) ?
    O3 Eu1A O5 2_655 . 69.54(8) ?
    O3 Eu1A O2 2_655 3_565 141.55(9) ?
    O3 Eu1A O4 2_655 2_655 51.17(8) ?
    C10 O6 Eu1A . . 120.2(2) ?
    C10 O6 Eu1B . 3_666 143.1(2) ?
    C10 O8 Eu1A . 4_576 126.6(2) ?
    C10 O8 Eu1A . 2 118.0(2) ?
    C9 O5 Eu1A . . 120.6(2) ?
    C9 O5 Eu1B . 2_655 110.2(2) ?
    C1 O2 Eu1A . 3_565 130.7(2) ?
    C9 O7 Eu1A . 2 123.2(2) ?
    C9 O7 Eu1B . 4_475 137.1(2) ?
    Eu1B O7 Eu1A 4_475 2 99.74(10) ?
    C8 O4 Eu1A . 2_645 91.4(2) ?
    C8 O4 Eu1B . 4_565 134.7(3) ?
    Eu1B O4 Eu1A 4_565 2_645 92.50(9) ?
    C1 O1 Eu1A . . 143.2(2) ?
    C8 O3 Eu1A . 2_645 97.5(2) ?
    C8 O3 Eu1B . . 153.3(3) ?
    Eu1B O3 Eu1A . 2_645 109.19(11) ?
    O6 C10 O8 . . 126.6(3) ?
    O6 C10 C9 . . 117.1(3) ?
    O8 C10 C9 . . 116.3(3) ?
    O2 C1 O1 . . 123.6(3) ?
    O2 C1 C2 . . 119.8(4) ?
    O1 C1 C2 . . 116.6(3) ?
    O5 C9 C10 . . 117.2(3) ?
    O7 C9 O5 . . 126.9(4) ?
    O7 C9 C10 . . 115.9(3) ?
    O4 C8 Eu1A . 2_645 63.02(19) ?
    O4 C8 O3 . . 119.9(3) ?
    O4 C8 C5 . . 121.5(3) ?
    O3 C8 Eu1A . 2_645 56.94(18) ?
    O3 C8 C5 . . 118.6(4) ?
    C5 C8 Eu1A . 2_645 174.2(3) ?
    C3 C2 C1 . . 120.9(4) ?
    C3 C2 C7 . . 119.9(4) ?
    C7 C2 C1 . . 119.1(4) ?
    C6 C5 C8 . . 119.1(4) ?
    C6 C5 C4 . . 118.5(4) ?
    C4 C5 C8 . . 122.4(4) ?
    C5 C6 C7 . . 122.5(4) ?
    C2 C3 C4 . . 121.2(4) ?
    N1 C3 C2 . . 125.9(7) ?
    N1 C3 C4 . . 109.9(7) ?
    C6 C7 C2 . . 118.6(4) ?
    N3 C7 C2 . . 127.1(6) ?
    N3 C7 C6 . . 113.1(6) ?
    C5 C4 C3 . . 119.0(4) ?
    N2 C4 C5 . . 124.2(5) ?
    N2 C4 C3 . . 116.0(5) ?
    O6 Eu1B O5 3_666 2_645 70.24(9) ?
    O6 Eu1B O4 3_666 4_566 71.76(10) ?
    O7 Eu1B O6 4_676 3_666 72.95(10) ?
    O7 Eu1B O5 4_676 2_645 101.31(10) ?
    O7 Eu1B O4 4_676 4_566 73.14(10) ?
    O4 Eu1B O5 4_566 2_645 141.46(10) ?
    O3 Eu1B O6 . 3_666 99.37(11) ?
    O3 Eu1B O5 . 2_645 66.84(9) ?
    O3 Eu1B O7 . 4_676 167.83(13) ?
    O3 Eu1B O4 . 4_566 114.01(12) ?
    O3 Eu1B O9W . . 100.09(12) ?
    O9W Eu1B O6 . 3_666 146.74(13) ?
    O9W Eu1B O5 . 2_645 93.23(12) ?
    O9W Eu1B O7 . 4_676 82.84(12) ?
    O9W Eu1B O4 . 4_566 122.82(13) ?
loop_
    _geom_hbond_atom_site_label_d
    _geom_hbond_atom_site_label_h
    _geom_hbond_atom_site_label_a
    _geom_hbond_site_symmetry_d
    _geom_hbond_site_symmetry_h
    _geom_hbond_site_symmetry_a
    _geom_hbond_distance_dh
    _geom_hbond_distance_ha
    _geom_hbond_distance_da
    _geom_hbond_angle_dha
    _geom_hbond_publ_flag
    O9W H9WA O2 . . 3_665 1.11(5) 1.81(5) 2.904(4) 171(5) yes
    O9W H9WB O5 . . 4_676 1.10(5) 1.87(5) 2.943(4) 163(4) yes
    C6 H6 O3 . . . 0.93 2.47 2.781(6) 100 yes
    N1 H1B O2 . . . 0.86 2.03 2.736(16) 139 yes
_shelx_space_group_comment
;
The symmetry employed for this shelxl refinement is uniquely defined
by the following loop, which should always be used as a source of
symmetry information in preference to the above space-group names.
They are only intended as comments.
;
_shelx_estimated_absorpt_T_min     ?
_shelx_estimated_absorpt_T_max     ?
_shelx_hkl_file
;
   1   0   0 9526.42  355.63
   1   0   0 9999.00  357.22
  -1   0   0 9576.09  355.54
  -2   0   0 3408.07  133.50
   2   0   0 3366.49  137.16
   2   0   0 3408.08  140.93
  -2   0   0 3498.70  140.20
  -2   0   0 3387.52  139.12
  -2   0   0 3481.45  138.57
  -2   0   0 3466.88  140.19
   2   0   0 3493.33  133.77
   2   0   0 3683.13  143.40
   2   0   0 3332.30  138.27
  -2   0   0 3524.42  138.61
  -3   0   0  159.98   15.17
  -3   0   0  152.35   10.61
   3   0   0  162.29   11.08
  -3   0   0  162.31   15.23
  -3   0   0  153.46   14.05
  -3   0   0  145.69   15.01
  -3   0   0  165.80   15.10
   3   0   0  159.89   17.29
   3   0   0  153.50   14.48
   3   0   0  122.84   12.15
   3   0   0  155.00   16.38
  -4   0   0  265.03   23.44
   4   0   0  280.53   21.35
  -4   0   0  283.92   23.01
   4   0   0  276.13   23.04
   4   0   0  297.68   18.49
   4   0   0  305.54   27.59
   4   0   0  293.30   26.40
  -4   0   0  274.65   22.92
  -4   0   0  309.13   25.14
  -4   0   0  316.19   18.35
  -4   0   0  267.55   23.06
   5   0   0  201.62   21.91
  -5   0   0  231.98   22.43
   5   0   0  250.86   21.22
  -5   0   0  259.71   17.45
  -5   0   0  247.06   23.81
  -5   0   0  277.84   25.47
   5   0   0  249.83   26.77
  -5   0   0  257.89   22.96
  -5   0   0  210.33   23.05
   5   0   0  326.75   30.67
   6   0   0 1810.13   85.68
  -6   0   0 1688.88   85.92
  -6   0   0 1795.03   92.41
  -6   0   0 1831.58   95.22
   6   0   0 1712.45   97.55
  -6   0   0 1734.65   90.75
   6   0   0 1942.94  100.73
  -6   0   0 1731.18   77.93
  -6   0   0 1592.97   91.18
   6   0   0 1881.41   93.14
  -6   0   0 1750.88   88.86
  -7   0   0 2403.94  122.37
  -7   0   0 2424.42  112.73
  -7   0   0 2417.52  119.94
   7   0   0 2516.26  127.59
   7   0   0 2355.16  120.07
  -7   0   0 2395.68  124.26
  -7   0   0 2380.96  103.84
   7   0   0 2244.51  127.15
  -7   0   0 2322.42  115.06
  -7   0   0 2501.57  121.31
   7   0   0 2403.65  111.27
  -8   0   0 2011.86   87.21
  -8   0   0 1944.80  103.43
  -8   0   0 1743.78  106.31
   8   0   0 1981.81   95.25
   8   0   0 2028.78  109.95
  -8   0   0 1767.81  100.79
  -8   0   0 1868.70   97.37
  -8   0   0 1805.10   93.09
   8   0   0 1768.74  111.43
  -8   0   0 1734.00  102.52
   9   0   0  337.24   37.65
  -9   0   0  294.66   27.29
  -9   0   0  264.61   32.19
   9   0   0  273.82   27.18
  -9   0   0  294.07   30.01
  -9   0   0  193.23   31.49
   9   0   0  307.19   41.23
  10   0   0    8.69    9.08
  10   0   0   18.09   13.79
 -10   0   0   16.16    9.99
  10   0   0   16.26    7.60
  11   0   0  243.71   26.84
  11   0   0  154.80   28.61
 -11   0   0  228.08   32.38
  11   0   0  205.76   37.96
  12   0   0  371.34   44.94
  12   0   0  495.23   41.10
 -12   0   0  423.04   46.36
 -13   0   0  796.15   67.93
   0   1   0    0.22    0.68
  -1  -1   0 1412.38   19.46
  -1  -1   0 1329.57   21.32
   1   1   0 1272.49   21.53
  -1  -1   0 1285.21   21.11
   1  -1   0 1335.20   25.13
   1   1   0 1312.48   19.66
  -1  -1   0  348.11   12.32
   1   1   0 1356.30   25.12
  -2  -1   0 1654.66   68.68
  -2  -1   0 1548.71   64.81
   2   1   0 1555.10   65.13
  -2  -1   0 1548.90   65.82
  -2   1   0 1606.94   70.07
   2  -1   0 1611.69   65.79
  -2   1   0 1668.06   69.79
  -2  -1   0 1519.90   66.48
   2   1   0 1521.71   65.79
   2  -1   0 1617.09   69.83
   2   1   0 1473.67   66.93
  -2   1   0 1465.24   70.16
   2  -1   0 1497.22   69.57
   2   1   0 1571.18   70.20
  -2   1   0 1564.69   64.42
   2  -1   0 1626.26   65.44
  -2  -1   0 1649.27   69.34
  -2  -1   0 1526.39   66.62
   3  -1   0  799.28   46.53
   3   1   0  782.95   46.27
   3  -1   0  832.70   42.71
  -3   1   0  842.76   40.45
  -3  -1   0  830.17   45.40
  -3   1   0  745.83   44.69
   3   1   0  897.01   45.93
  -3   1   0  876.39   36.47
  -3   1   0  860.53   40.48
  -3  -1   0  794.15   42.53
   3  -1   0  834.60   43.82
  -3  -1   0  851.35   43.00
  -3  -1   0  826.10   44.68
  -3  -1   0  885.24   45.74
  -3  -1   0  830.92   39.34
  -3   1   0  857.36   45.39
   3   1   0  870.98   41.72
   3   1   0  798.88   39.23
  -3   1   0  836.99   45.23
   3  -1   0  875.52   42.52
  -4  -1   0 1235.85   63.66
  -4  -1   0 1290.52   62.42
   4   1   0 1156.59   65.75
  -4  -1   0 1160.68   64.32
   4  -1   0 1223.13   60.51
  -4  -1   0 1175.70   62.15
   4   1   0 1267.20   64.97
   4  -1   0 1247.80   61.80
  -4  -1   0 1157.65   60.51
   4  -1   0 1306.17   63.45
  -4   1   0 1151.18   63.07
  -4   1   0 1302.15   64.78
  -4   1   0 1206.94   57.26
  -4   1   0 1135.48   63.73
  -4  -1   0 1142.65   54.67
  -4   1   0 1263.82   52.20
   4  -1   0 1243.72   67.13
   4   1   0 1255.07   58.76
   4   1   0 1135.08   55.11
  -4   1   0 1154.60   57.53
  -5   1   0 1909.06   86.01
  -5   1   0 1861.96   95.53
   5   1   0 1892.61   86.50
  -5  -1   0 1926.34   93.54
   5  -1   0 1720.22   96.98
   5   1   0 1838.17   98.00
   5  -1   0 1747.50   87.60
  -5   1   0 2089.94   95.43
  -5  -1   0 1770.56   91.16
   5  -1   0 1951.30   96.18
  -5  -1   0 1832.06   94.57
  -5   1   0 1878.90   87.23
  -5   1   0 1914.12   94.31
   5  -1   0 1831.17   91.13
  -5   1   0 1894.31   79.28
  -5  -1   0 1895.73   73.82
   5   1   0 1960.87   83.54
  -5  -1   0 1925.03   92.51
  -5  -1   0 1985.16   91.19
   5  -1   0 1859.61   72.53
  -5  -1   0 1846.67   82.55
   5   1   0 1999.99   97.19
  -6  -1   0   47.48    8.01
  -6   1   0   42.48    8.77
  -6   1   0   54.14   13.26
   6   1   0   49.18   12.17
   6  -1   0   37.87   12.12
  -6  -1   0   47.54   11.20
  -6  -1   0   49.82   11.84
  -6  -1   0   48.74   11.59
  -6  -1   0   58.71   13.14
   6  -1   0   49.69   13.37
   6   1   0   64.80   10.74
  -6   1   0   45.59    6.84
   6  -1   0   29.38    8.32
   6   1   0   20.63    9.75
  -6   1   0   35.79   11.01
  -6  -1   0   44.61   10.39
  -6  -1   0   40.69    3.88
  -6   1   0   54.44   10.00
  -6  -1   0   28.29   10.68
  -6   1   0   26.78    9.15
   6  -1   0   36.37   10.24
   6   1   0   39.61    7.52
  -6   1   0   69.46   13.67
  -7  -1   0   64.18   10.07
  -7   1   0   42.97   13.62
   7   1   0   57.19   15.93
   7   1   0   85.81   17.34
  -7  -1   0   76.73   14.84
  -7  -1   0   73.99   14.47
   7  -1   0   73.64   17.69
  -7   1   0   69.72    9.05
  -7   1   0   53.92   11.42
  -7   1   0   75.19   16.22
  -7  -1   0  106.76   19.03
  -7  -1   0   80.77   15.70
  -7   1   0   70.18   11.73
  -7   1   0   55.37   13.71
   7   1   0   63.76   11.49
  -7  -1   0   72.88   15.12
   7  -1   0   91.03   18.16
  -7   1   0   76.05   15.42
   7  -1   0   74.91   15.19
  -7  -1   0  108.13   16.42
  -7  -1   0   79.71   17.03
   7  -1   0   65.18   12.11
   8   1   0  178.41   26.14
  -8   1   0  266.66   29.66
   8  -1   0  150.57   23.40
  -8  -1   0  256.20   29.27
  -8  -1   0  198.77   23.99
  -8   1   0  204.39   21.19
  -8  -1   0  205.57   19.44
  -8  -1   0  177.67   26.27
   8  -1   0  200.84   22.42
  -8   1   0  228.93   23.90
  -8  -1   0  251.39   28.13
  -8  -1   0  231.23   27.05
   8  -1   0  166.12   28.38
  -8   1   0  187.26   26.04
  -8  -1   0  365.66   32.52
  -8   1   0  181.57   26.20
   8   1   0  169.69   28.88
  -8  -1   0  256.33   31.82
   8  -1   0  218.67   30.51
   8   1   0  196.33   21.55
  -8   1   0  196.30   29.92
  -9  -1   0 1471.67   90.31
   9   1   0  902.26   81.81
   9  -1   0 1223.77   84.58
   9   1   0 1308.97   71.92
  -9   1   0 1152.13   85.97
   9   1   0 1402.68   85.32
  -9   1   0 1266.57   81.70
   9  -1   0 1242.07   91.73
  -9   1   0 1244.56   68.56
  -9  -1   0 1235.55   78.32
  -9   1   0 1258.88   71.08
   9  -1   0 1181.40   79.97
   9  -1   0 1276.53   71.76
  -9  -1   0 1310.05   74.09
  -9  -1   0 1323.25   78.04
 -10   1   0  641.05   55.06
 -10  -1   0  617.99   51.98
  10  -1   0  638.73   45.50
  10  -1   0  535.63   59.98
  10   1   0  602.80   44.84
  10   1   0  487.02   57.79
  10  -1   0  606.61   56.36
  10   1   0  643.50   55.49
  11   1   0  714.25   50.00
  11  -1   0  606.86   58.25
  11  -1   0  674.47   48.35
  11  -1   0  642.42   68.32
  11   1   0  536.14   63.06
 -11   1   0  713.62   60.65
 -11  -1   0  583.04   53.38
  12  -1   0  216.65   26.15
 -12   1   0  210.83   32.64
  12   1   0  222.60   26.67
  12  -1   0  191.23   32.45
 -12  -1   0  193.48   30.98
  13   1   0   33.35   11.67
  13  -1   0   -5.19   13.71
 -13  -1   0   33.32   13.35
 -13   1   0   25.94   13.71
  14  -1   0    5.35    9.99
 -14  -1   0    4.97    6.55
   0   2   0   26.10    3.49
   0  -2   0   29.69    3.56
   0  -2   0   29.64    3.82
   0   2   0   28.09    3.66
   1   2   0  400.42   14.00
   1  -2   0  411.80   10.84
   1  -2   0  408.06   14.22
   1   2   0  418.99   14.98
  -1  -2   0  418.48   14.93
  -1  -2   0  424.36   14.65
  -1  -2   0  409.46   12.78
  -1   2   0  403.86   10.84
   1   2   0  379.26   14.62
   2   2   0   71.88    5.84
  -2  -2   0   73.66    8.36
   2   2   0   75.85    7.54
  -2  -2   0   81.90    8.10
  -2   2   0   78.02    8.89
  -2  -2   0   88.11    8.32
   2   2   0   79.56    8.01
  -2   2   0   81.74    5.90
  -2  -2   0   76.08    7.11
   2  -2   0   74.09    9.18
   2   2   0   62.14    7.55
  -2  -2   0   79.69    8.04
   2   2   0   65.00    8.73
  -3   2   0  989.54   50.63
   3   2   0 1097.10   47.67
   3   2   0  989.77   48.56
  -3  -2   0 1001.46   47.46
   3  -2   0  987.96   46.16
  -3  -2   0  996.79   50.36
   3   2   0  911.76   51.89
   3  -2   0  995.58   53.21
  -3   2   0 1042.83   52.68
   3  -2   0 1071.40   47.56
  -3  -2   0  961.14   46.30
  -3  -2   0  972.99   47.93
   3  -2   0  642.86   48.21
   3   2   0  995.57   40.71
  -3  -2   0  963.44   46.99
   3   2   0 1013.51   47.46
   4   2   0  248.55   24.52
  -4  -2   0  238.81   18.34
   4  -2   0  276.83   23.42
  -4   2   0  262.93   22.95
   4   2   0  266.19   19.48
  -4   2   0  292.39   25.17
   4   2   0  261.00   13.83
   4  -2   0  301.13   22.27
  -4  -2   0  297.43   22.38
  -4  -2   0  216.33   19.38
  -4  -2   0  243.99   22.61
  -4  -2   0  269.47   23.76
  -4  -2   0  262.41   22.79
   4   2   0  192.71   17.97
  -4   2   0  284.53   15.00
   4  -2   0  290.53   20.58
  -4  -2   0  272.54   20.45
   4  -2   0  288.18   26.60
  -5  -2   0    3.58    3.34
   5  -2   0    3.88    3.62
   5  -2   0    1.78    2.88
   5   2   0    2.81    6.43
  -5  -2   0    2.44    3.95
   5  -2   0    7.80    5.14
  -5   2   0    1.23    1.99
  -5   2   0    1.31    1.61
  -5  -2   0   -1.96    3.17
   5  -2   0   -2.82    4.55
   5   2   0    1.36    1.80
  -5   2   0    2.42    3.91
  -5  -2   0    2.15    3.47
  -5  -2   0   -1.28    2.38
  -5   2   0   -2.34    4.36
  -5  -2   0    1.59    2.97
  -5  -2   0    9.42    6.21
   5   2   0   10.75    4.75
  -5  -2   0   -2.19    5.00
  -5   2   0   -2.16    4.51
  -6  -2   0  115.08   17.10
  -6  -2   0  109.27   15.67
  -6  -2   0  122.87   19.03
   6  -2   0  146.25   19.20
   6  -2   0  137.27   17.00
   6   2   0  154.01   23.04
   6  -2   0   99.97   19.04
  -6  -2   0  140.95   14.45
  -6  -2   0  181.33   18.94
  -6   2   0  109.10   17.31
  -6   2   0  140.91   11.27
  -6   2   0  131.55   21.53
   6   2   0  134.77   15.69
  -6   2   0   56.56   13.72
  -6  -2   0  125.87   18.17
  -6   2   0  139.36   19.17
  -6  -2   0   89.54   16.81
   6   2   0  132.47   14.70
  -6   2   0  147.27   15.22
   6  -2   0   95.35   15.98
  -6  -2   0  111.34   17.16
  -7  -2   0  178.81   24.33
  -7   2   0  164.35   23.70
  -7  -2   0  205.02   19.03
  -7  -2   0  164.88   21.07
  -7   2   0  178.87   23.16
  -7  -2   0  179.23   25.02
   7  -2   0  196.98   21.49
   7   2   0  160.79   18.92
   7  -2   0  192.21   24.44
  -7  -2   0  206.92   25.45
  -7  -2   0  252.58   29.22
  -7  -2   0  200.52   24.51
  -7   2   0  126.08   23.91
   7   2   0  158.37   26.40
  -7  -2   0  250.82   24.61
   7   2   0  197.78   19.50
  -7   2   0  231.24   20.88
  -7   2   0  219.50   26.87
   7  -2   0  182.38   24.97
   7  -2   0  204.50   29.43
   8   2   0  174.76   19.01
   8  -2   0  176.41   26.90
  -8  -2   0  244.62   26.66
   8   2   0  141.35   26.36
   8  -2   0  192.86   21.65
  -8  -2   0  178.76   24.97
  -8  -2   0  165.65   17.97
  -8   2   0  170.13   24.19
  -8   2   0  155.50   24.05
  -8  -2   0  206.45   26.71
  -8  -2   0  200.66   26.13
  -8   2   0  144.98   23.51
  -8   2   0  140.05   17.70
   8   2   0  170.57   19.97
  -8  -2   0  101.02   21.27
  -8   2   0  144.92   26.00
  -8  -2   0  144.95   23.67
   8  -2   0  207.57   31.42
   8  -2   0  140.99   22.99
  -8  -2   0  171.63   22.76
  -9   2   0   -4.01    6.48
   9   2   0   -5.36    7.07
   9  -2   0   -2.59    5.41
   9  -2   0   -4.56    7.36
   9   2   0    2.55    4.12
  -9  -2   0    3.31    8.18
  -9  -2   0   -3.91    4.47
   9  -2   0    3.82    7.13
   9  -2   0   -5.36    8.66
  -9  -2   0    3.33    5.38
  -9   2   0    2.20    4.10
  -9  -2   0   -3.24    5.23
  -9  -2   0   10.40    8.55
 -10  -2   0   -3.68    6.87
  10  -2   0    8.55    7.97
  10   2   0    5.57    5.81
  10   2   0   -5.99    9.67
  10  -2   0    5.99    9.68
  10  -2   0   -2.73    6.23
 -10   2   0    4.39    4.09
  10  -2   0    4.94    6.52
  11  -2   0   15.68   11.96
  11   2   0    9.04    6.32
 -11  -2   0   44.13   14.51
 -11   2   0   19.00   11.74
  11   2   0   19.73   15.04
  11  -2   0   26.28   16.23
  11  -2   0   14.17   11.68
  12  -2   0    5.43    8.78
  12   2   0   16.24    9.58
 -12  -2   0   -4.30    5.68
 -12   2   0   -5.09    4.75
 -13   2   0   37.67   15.90
 -13  -2   0   18.22   12.05
  13  -2   0   16.73   12.77
  14  -2   0   34.04   16.77
 -14  -2   0   28.53   13.36
   0  -3   0    6.06    2.74
   0   3   0    0.65    1.49
   0  -3   0    0.62    1.52
   0   3   0    2.03    1.67
  -1  -3   0   58.68    5.39
  -1   3   0   73.32    5.98
   1   3   0   57.89    5.53
   1   3   0   80.82    7.85
  -1  -3   0   51.90    6.04
  -1   3   0   -0.40    0.83
  -1   3   0   70.81    5.95
   1   3   0   63.19    7.13
  -1  -3   0   64.89    7.06
  -1   3   0   66.57    5.65
   1  -3   0   66.62    5.99
   1  -3   0   70.29    5.71
  -1  -3   0   61.82    4.75
   2  -3   0 1020.92   51.20
   2   3   0  996.17   50.64
  -2   3   0 1061.14   45.49
   2   3   0 1098.80   50.85
   2   3   0 1080.91   46.84
   2   3   0 1041.24   51.50
  -2  -3   0 1069.55   50.30
  -2  -3   0 1052.44   49.60
  -2  -3   0 1125.27   45.63
   2   3   0 1059.33   47.33
  -2   3   0 1073.11   49.35
  -2  -3   0 1050.12   50.95
  -2  -3   0 1039.60   49.07
   2  -3   0 1070.71   45.38
  -2  -3   0 1146.75   50.15
  -2   3   0 1140.34   51.64
  -3  -3   0 2007.02   85.88
  -3  -3   0 2102.56   91.12
  -3   3   0 2182.02   93.69
  -3  -3   0 2065.67   89.41
  -3   3   0 2011.62   90.63
   3   3   0 2050.44   88.38
   3   3   0 1973.56   94.02
  -3  -3   0 1987.16   88.78
   3   3   0 1934.07   88.61
   3   3   0 2128.76   83.36
  -3   3   0 2174.33   95.24
  -3   3   0 2085.07   82.56
  -3  -3   0 1994.26   89.05
   3  -3   0 1887.91   93.31
   4  -3   0 1656.45   75.15
  -4  -3   0 1526.56   74.57
   4   3   0 1805.45   77.20
  -4  -3   0 1820.58   84.10
   4  -3   0 1486.90   82.84
  -4   3   0 1653.67   79.93
  -4  -3   0 1555.45   77.07
   4   3   0 1732.06   76.69
   4   3   0 1634.02   67.75
   4  -3   0 1641.12   83.52
   4  -3   0 1797.83   77.43
  -4  -3   0 1573.36   75.73
  -4  -3   0 1659.27   79.98
  -4   3   0 1694.46   84.06
   4   3   0 1600.17   83.76
  -4   3   0 1654.35   81.47
  -4  -3   0 1626.33   75.43
  -5   3   0  575.37   38.97
   5  -3   0  537.11   38.86
   5   3   0  571.62   35.12
   5   3   0  572.62   35.60
  -5   3   0  563.61   41.68
   5  -3   0  505.96   35.47
   5  -3   0  499.90   41.67
  -5  -3   0  611.85   36.51
   5  -3   0  525.84   34.88
   5   3   0  568.57   26.91
  -5  -3   0  580.25   41.60
  -5  -3   0  585.58   38.15
  -5  -3   0  570.59   34.39
  -5  -3   0  499.23   37.06
   5   3   0  416.47   38.64
  -5   3   0  552.15   39.77
  -5   3   0  574.17   26.68
  -5  -3   0  491.30   34.31
  -5  -3   0  582.31   40.55
  -6  -3   0   39.14   10.03
   6  -3   0   35.81    9.10
   6  -3   0   31.05   11.23
   6  -3   0   40.26   10.45
  -6   3   0   46.98   11.38
   6   3   0   37.39    8.29
  -6   3   0   50.19   12.69
   6  -3   0   46.38   10.68
  -6  -3   0   28.48    7.94
  -6  -3   0   45.24   10.74
  -6  -3   0   24.40    6.57
  -6   3   0   31.87    4.97
  -6  -3   0   38.00   11.40
   6   3   0   20.61    9.70
  -6  -3   0   28.24    9.95
  -6  -3   0   48.73    9.88
  -6  -3   0   26.61   10.40
  -6   3   0   62.09   13.63
   6   3   0   42.42    8.67
  -7   3   0   39.47   11.28
  -7  -3   0   51.79   13.43
   7   3   0   44.53    9.83
  -7  -3   0   53.90    9.91
  -7   3   0   36.79   11.90
  -7  -3   0   31.51   10.48
   7  -3   0   61.23   13.59
  -7  -3   0   50.92   11.34
  -7  -3   0   40.38   12.27
   7   3   0   45.57    9.74
   7  -3   0   73.24   18.28
   7  -3   0   31.51    9.73
  -7  -3   0   48.06   13.68
  -7  -3   0   58.01   12.04
  -7   3   0   33.58   11.41
   7   3   0   36.44   13.72
   7  -3   0   40.84   11.66
  -7  -3   0   33.51   10.55
   8  -3   0  438.87   42.04
  -8   3   0  560.20   44.78
   8   3   0  536.71   39.06
   8  -3   0  475.52   50.08
  -8  -3   0  534.11   48.22
   8  -3   0  580.75   41.22
  -8  -3   0  548.12   48.16
  -8  -3   0  655.51   45.04
  -8   3   0  480.65   44.85
  -8  -3   0  509.79   44.65
  -8  -3   0  455.26   41.08
  -8  -3   0  494.34   44.07
  -8   3   0  434.10   42.20
   8   3   0  487.99   50.13
  -8  -3   0  510.58   35.78
   8  -3   0  503.52   45.83
  -8  -3   0  511.09   40.79
   8   3   0  515.17   37.59
   9  -3   0 1322.74   75.16
   9  -3   0 1382.20   85.49
   9   3   0 1139.53   89.30
   9  -3   0 1261.92   86.98
  -9   3   0 1385.54   87.51
  -9  -3   0 1213.34   76.84
   9   3   0 1291.99   72.91
   9   3   0 1343.80   75.11
  -9  -3   0 1380.50   71.75
   9  -3   0 1106.45   88.40
  10  -3   0 2034.23  113.08
  10   3   0 1660.96  117.80
  10  -3   0 1895.36  117.66
 -10   3   0 1901.44  113.38
  10   3   0 2065.09  101.49
  10  -3   0 1563.62  115.72
 -10  -3   0 1891.79  104.48
 -11  -3   0  551.75   49.34
  11  -3   0  560.84   58.70
 -11   3   0  631.70   57.67
 -12   3   0  157.16   29.36
 -12  -3   0  144.24   24.85
  12  -3   0  110.89   27.16
 -13   3   0   38.85   16.39
  13  -3   0    6.01   12.55
  14  -3   0    6.08   15.02
   0   4   0 5136.97  203.82
   0  -4   0 5151.05  204.61
   0   4   0 5349.08  204.74
   0  -4   0 5102.09  203.13
   1   4   0 4576.84   63.93
  -1   4   0 4257.42   42.94
  -1  -4   0 4387.55   60.18
  -1  -4   0 3991.90   40.90
  -1  -4   0 4394.42   35.03
   1   4   0 4478.61   66.45
  -1   4   0 3990.31   52.18
  -1   4   0 4191.56   53.37
   1  -4   0 4341.01   52.22
  -1  -4   0 4300.80   62.49
  -2  -4   0 1643.59   75.69
  -2   4   0 1661.71   72.00
  -2   4   0 1782.11   70.56
   2   4   0 1750.47   73.89
  -2  -4   0 1811.09   75.41
  -2  -4   0 1710.98   67.41
  -2  -4   0 1672.79   74.86
   2   4   0 1739.70   69.26
   2  -4   0 1704.07   70.45
   2   4   0 1756.68   76.75
  -2   4   0 1691.57   70.71
   2   4   0 1450.52   74.04
  -2  -4   0 1585.72   71.87
  -2   4   0 1618.48   74.27
  -2  -4   0 1785.67   74.72
   2  -4   0 1504.14   74.11
   2   4   0 1791.33   78.02
  -3  -4   0   99.05   11.80
  -3  -4   0   88.80   11.97
   3  -4   0   97.65   12.91
  -3  -4   0   94.01   11.14
  -3  -4   0   97.62   11.47
  -3  -4   0  104.20    8.99
   3   4   0   87.61    8.93
  -3   4   0   67.07   10.56
   3   4   0  116.02   13.19
  -3   4   0   62.50   11.08
  -3   4   0   80.59   10.32
   3   4   0  102.08   11.88
  -3   4   0   96.55    8.38
   3   4   0   85.00   12.42
  -3  -4   0   99.18   11.47
   4   4   0  260.61   22.82
   4  -4   0  344.65   30.49
  -4  -4   0  303.36   21.02
   4   4   0  307.00   27.74
  -4  -4   0  365.63   26.20
  -4   4   0  282.06   25.00
  -4  -4   0  354.25   24.73
  -4   4   0  286.82   17.78
  -4   4   0  320.58   28.12
   4   4   0  326.37   19.17
  -4  -4   0  323.50   26.93
  -4   4   0  346.60   25.67
  -4  -4   0  333.05   24.86
  -4  -4   0  302.78   23.31
   4  -4   0  277.44   26.82
  -5  -4   0  904.71   48.73
  -5  -4   0  897.39   54.76
   5  -4   0  877.04   54.52
  -5   4   0  817.61   53.98
  -5  -4   0  811.10   46.55
   5  -4   0  908.78   47.63
  -5   4   0  779.14   50.62
  -5  -4   0  836.72   49.68
   5   4   0  837.15   48.20
  -5   4   0  790.48   38.81
  -5  -4   0  829.03   45.88
  -5  -4   0  860.55   50.20
   5  -4   0  697.43   52.83
  -5   4   0  820.53   49.74
   5  -4   0  936.96   49.12
   5   4   0  813.17   38.79
   5   4   0  714.39   53.03
   6   4   0  678.10   32.90
  -6   4   0  644.14   44.81
  -6  -4   0  651.99   41.58
  -6   4   0  685.00   50.15
   6  -4   0  593.34   50.05
   6  -4   0  633.40   42.13
  -6  -4   0  679.02   41.65
   6   4   0  615.40   50.45
  -6  -4   0  709.21   50.60
  -6   4   0  654.61   46.85
  -6  -4   0  649.41   47.43
   6   4   0  683.73   42.87
  -6  -4   0  655.02   45.60
  -6   4   0  637.28   33.45
  -6  -4   0  737.12   47.10
   6  -4   0  598.15   44.58
  -6  -4   0  685.78   43.25
   6  -4   0  707.39   44.67
   7  -4   0  755.39   50.18
  -7   4   0  678.20   51.70
  -7   4   0  784.89   52.51
  -7  -4   0  742.57   45.85
  -7  -4   0  764.51   55.43
   7   4   0  750.75   47.44
  -7   4   0  814.16   57.68
  -7  -4   0  730.37   51.89
  -7  -4   0  768.21   55.33
  -7  -4   0  697.83   55.24
   7  -4   0  724.36   49.64
   7  -4   0  755.16   52.01
   7   4   0  603.10   55.00
  -7  -4   0  798.16   52.34
  -7  -4   0  776.46   48.29
  -7  -4   0  829.66   50.59
   7  -4   0  521.23   52.28
  -8  -4   0  981.62   69.59
  -8   4   0  978.56   62.30
   8  -4   0  907.53   57.27
  -8  -4   0 1014.05   60.76
   8   4   0  785.07   67.32
   8  -4   0  886.56   61.10
  -8   4   0  943.21   66.38
   8  -4   0 1019.11   65.26
   8  -4   0  725.41   64.78
  -8  -4   0  792.81   60.92
   8   4   0  932.57   56.67
  -8  -4   0  838.85   58.96
  -8  -4   0  925.07   66.28
  -8  -4   0  907.01   57.34
  -8   4   0  867.05   61.92
  -8  -4   0  884.70   53.65
   9  -4   0  496.73   45.68
  -9   4   0  496.78   47.75
   9   4   0  522.49   39.58
   9  -4   0  388.87   47.34
   9   4   0  442.84   50.44
   9  -4   0  479.21   46.89
  -9  -4   0  481.19   40.58
 -10   4   0   13.89    9.66
  10  -4   0    4.95   11.31
  10   4   0    5.86    9.47
  11  -4   0  316.07   44.04
 -11   4   0  354.82   42.80
  12  -4   0  512.12   59.47
 -12   4   0  630.75   60.32
  13  -4   0  313.74   46.93
 -13   4   0  469.93   52.64
   0  -5   0   -0.99    2.07
   0   5   0    1.07    1.99
   0  -5   0   -1.21    2.53
   0   5   0    3.48    3.25
  -1  -5   0  232.17   17.85
   1  -5   0  261.78   17.25
   1   5   0  262.31   19.38
  -1   5   0  260.22   17.37
   1   5   0  230.92   19.15
  -1   5   0  214.96   16.57
  -1  -5   0  241.10   18.84
  -2   5   0  334.91   21.55
  -2   5   0  345.00   20.17
  -2  -5   0  302.08   20.63
   2  -5   0  342.89   20.39
  -2   5   0  362.69   19.85
  -2  -5   0  331.04   19.35
  -2   5   0  317.85   20.31
   2   5   0  285.34   23.83
   2   5   0  349.94   23.37
  -2  -5   0  383.01   24.26
  -2  -5   0  372.19   24.09
  -2  -5   0  380.78   25.16
   2   5   0  331.51   24.35
  -2   5   0  337.81   24.48
  -3  -5   0  524.65   31.16
   3   5   0  461.42   30.85
  -3   5   0  442.56   27.42
   3   5   0  416.03   30.99
  -3  -5   0  423.83   29.05
  -3   5   0  457.69   25.05
   3   5   0  467.60   27.62
  -3  -5   0  443.26   27.03
   3  -5   0  446.17   24.44
   3   5   0  351.08   28.81
  -3  -5   0  470.69   29.90
  -3   5   0  441.39   29.56
  -3  -5   0  446.35   22.69
  -3   5   0  529.56   34.36
  -3  -5   0  464.81   30.57
  -3   5   0  476.39   24.35
   4   5   0  152.39   19.49
  -4  -5   0  202.47   18.95
  -4  -5   0  216.25   21.53
   4  -5   0  169.21   20.44
  -4  -5   0  215.26   19.89
   4   5   0  243.59   21.52
  -4   5   0  240.50   23.62
   4   5   0  214.29   16.28
  -4  -5   0  222.94   19.42
  -4  -5   0  223.73   20.61
  -4   5   0  220.84   14.87
  -4  -5   0  217.20   15.74
  -4   5   0  162.77   17.59
  -4   5   0  227.59   21.38
   5  -5   0   85.20   15.80
  -5  -5   0   99.14   13.56
  -5   5   0   66.01   11.92
   5   5   0   87.25    9.50
  -5  -5   0  102.07   16.26
  -5   5   0   88.48    8.93
  -5  -5   0  116.46   15.65
   5  -5   0  100.15   17.14
  -5  -5   0  102.93   11.75
   5   5   0   90.30   13.25
  -5  -5   0   63.02   11.74
   5   5   0   79.28   15.53
  -5   5   0  110.17   16.04
   5  -5   0   97.18   12.33
  -5   5   0   75.30   14.35
  -5  -5   0   78.06   12.42
  -6  -5   0    9.08    6.73
   6  -5   0   33.95    8.76
  -6   5   0   16.17    7.18
   6  -5   0   24.98    7.30
   6  -5   0   22.24    9.01
  -6  -5   0   16.90    5.72
  -6  -5   0   15.10    6.67
  -6  -5   0   23.84    7.44
  -6  -5   0   30.59   10.70
  -6  -5   0   27.15    8.06
   6  -5   0   27.07   10.49
  -6   5   0   21.72   10.05
   6   5   0   19.79    6.83
  -6   5   0    7.88    6.04
   6   5   0    3.42    5.56
  -7   5   0   20.94    8.85
   7  -5   0   15.57    7.29
   7  -5   0   16.50    7.72
  -7  -5   0   18.27    8.46
   7   5   0   21.67    7.81
   7  -5   0   23.86   10.51
  -7  -5   0   16.45    6.40
  -7  -5   0   20.72    9.98
  -7  -5   0   21.91   11.82
   7  -5   0   19.50    7.57
  -7  -5   0   11.74    8.24
  -7  -5   0    9.73    8.58
  -7   5   0   13.28    7.47
  -7  -5   0   15.06    6.99
   7   5   0   16.08   10.63
  -7   5   0   31.55   10.87
  -7  -5   0   26.23    8.35
   8  -5   0  100.49   22.48
   8   5   0   97.06   16.32
   8  -5   0  104.46   17.81
  -8  -5   0   96.49   18.10
  -8  -5   0  132.52   24.56
   8   5   0   64.77   18.71
  -8   5   0  100.19   19.34
   8  -5   0  119.00   20.71
  -8   5   0  107.21   19.03
  -8   5   0  144.57   23.94
   9  -5   0  203.48   28.61
  -9   5   0  228.01   32.11
   9  -5   0  212.09   28.91
   9   5   0  218.94   25.33
  10   5   0  552.50   43.99
 -10   5   0  477.69   49.22
  10  -5   0  479.18   49.86
 -11   5   0  141.49   27.27
  11  -5   0  165.62   30.99
 -12   5   0   37.79   16.75
  12  -5   0   25.29   16.72
 -13   5   0   17.13   14.10
  13  -5   0    6.69   13.97
   0   6   0 3259.38  136.61
   0   6   0 3279.67  128.39
   0   6   0 3256.50  137.97
   0  -6   0 3251.69  135.44
  -1   6   0  284.32   19.36
  -1   6   0  267.86   20.29
   1  -6   0  277.15   19.68
  -1  -6   0  296.88   22.72
  -1  -6   0  301.25   21.48
   1   6   0  296.24   23.36
  -1   6   0  267.39   19.69
   1   6   0  288.04   22.13
  -2   6   0   28.11    4.17
  -2  -6   0   22.78    5.90
   2  -6   0   38.17    6.18
   2   6   0   32.65    7.39
  -2  -6   0   31.56    5.57
  -2   6   0   33.96    5.84
  -2  -6   0   33.15    7.03
  -2   6   0   25.64    5.14
   2   6   0   23.99    6.98
  -2  -6   0   31.52    7.29
  -2   6   0   37.48    7.57
   2   6   0   35.58    7.41
  -2   6   0   32.79    6.14
  -3   6   0  138.64   16.37
  -3  -6   0  109.56    8.16
  -3  -6   0   91.29   12.42
  -3  -6   0  121.25   14.98
  -3  -6   0  103.07   12.61
   3   6   0  144.01   14.35
  -3   6   0  124.14   11.57
  -3   6   0   95.75   12.76
  -3   6   0  126.28   11.90
  -3   6   0  137.17   11.23
  -3  -6   0  121.60   14.26
   3   6   0  130.96   16.62
   3  -6   0  168.73   13.06
   3   6   0  104.11   14.16
  -3  -6   0  137.94   12.37
  -4   6   0   73.58   13.45
  -4   6   0   62.21   11.28
  -4  -6   0   98.20   13.92
  -4   6   0   96.01    9.83
   4   6   0   87.25   10.90
  -4  -6   0  106.93   14.40
  -4   6   0   84.01   11.62
  -4  -6   0  111.69   14.20
   4   6   0   81.32   13.00
   5   6   0  120.11   16.48
  -5   6   0  130.55   18.94
  -5   6   0  111.10   16.20
   5   6   0  125.87   12.89
  -5  -6   0  119.23   16.78
  -5   6   0   81.04   13.07
  -5  -6   0   99.78   14.69
  -5  -6   0  122.37   15.72
  -6   6   0  203.38   25.82
   6  -6   0  191.78   20.21
  -6  -6   0  188.02   23.32
   6   6   0  235.94   28.69
  -6  -6   0  232.31   23.29
   6   6   0  210.37   23.02
  -6  -6   0  222.18   22.71
   7  -6   0  385.38   32.10
   7   6   0  384.03   33.22
  -7   6   0  321.59   35.00
   7  -6   0  365.34   31.76
  -7  -6   0  295.36   30.37
   8   6   0  359.07   33.76
   8  -6   0  428.01   36.74
  -8   6   0  318.42   37.55
   8  -6   0  407.93   36.91
  -9   6   0   73.46   18.77
   9   6   0  101.27   17.96
   9  -6   0   91.08   18.50
 -10   6   0   65.71   18.14
  10  -6   0   60.10   17.54
  10   6   0   32.97   11.22
 -11   6   0   -5.06    9.44
  11  -6   0   -5.21   10.87
  12  -6   0   36.68   18.13
 -12   6   0   59.38   18.24
   0   7   0    3.30    3.07
   0  -7   0   -1.34    2.50
   0   7   0   -0.49    1.36
   0   7   0    1.47    1.94
   1   7   0 1049.61   58.24
  -1   7   0 1043.76   50.88
   1   7   0 1082.36   58.49
  -1  -7   0 1141.97   58.65
  -1   7   0 1119.40   55.73
  -1   7   0 1059.27   53.56
   1  -7   0 1114.32   53.87
  -1  -7   0 1038.01   54.64
   1   7   0 1077.94   56.90
   2  -7   0 2320.82   95.84
   2   7   0 2150.33  101.05
  -2  -7   0 2103.59  100.24
   2   7   0 2085.82  103.05
  -2  -7   0 2095.48   98.34
  -2   7   0 2144.25   95.75
   2   7   0 2226.54  100.70
  -2  -7   0 2399.14   99.55
  -2   7   0 2110.15   93.87
  -2   7   0 2159.22   97.31
   3  -7   0 2552.95  103.23
   3   7   0 2371.48  111.24
  -3  -7   0 2294.51  109.64
  -3   7   0 2365.60  102.82
  -3  -7   0 2572.57  109.96
   3   7   0 2403.00  114.57
  -3  -7   0 2254.96  107.90
  -3   7   0 2319.96  109.56
   3   7   0 2397.22  107.73
  -4   7   0 1692.70   86.41
  -4  -7   0 1630.38   82.39
  -4  -7   0 1556.89   82.96
   4   7   0 1687.21   86.13
   4   7   0 1691.90   79.70
  -4  -7   0 1843.50   85.87
   5   7   0 1650.44   86.53
  -5  -7   0 1683.02   84.43
  -5  -7   0 1661.83   85.35
  -5  -7   0 1803.27   88.46
   5   7   0 1651.34   78.59
  -5   7   0 1578.46   88.30
   6  -7   0  152.49   17.83
  -6   7   0  147.12   21.96
   6   7   0  139.49   19.33
   7   7   0   22.76    9.23
   7  -7   0   10.56    6.08
  -7   7   0   31.81   11.45
   7  -7   0   43.38   10.81
   8  -7   0  406.27   35.96
  -8   7   0  314.24   37.19
   8   7   0  414.61   37.08
   9  -7   0 1376.48   80.29
  -9   7   0 1094.32   80.69
   9   7   0 1297.73   78.31
  10   7   0 1189.60   77.24
 -10   7   0 1187.39   85.16
  10  -7   0 1324.17   84.18
  11  -7   0  928.30   75.82
  11   7   0 1016.66   70.32
 -11   7   0 1035.69   79.15
 -12   7   0  197.94   33.99
  12  -7   0  215.72   36.08
   0   8   0 2685.44  120.72
   0  -8   0 2760.05  117.00
   0   8   0 2550.14  117.34
   1   8   0 1526.92   77.30
   1   8   0 1509.56   76.95
   1  -8   0 1421.81   69.70
  -1   8   0 1488.93   72.77
   1   8   0 1447.12   73.71
  -1  -8   0 1467.79   72.19
  -1   8   0 1495.94   70.99
  -2  -8   0  474.88   35.06
  -2  -8   0  504.39   33.70
  -2  -8   0  548.02   33.68
  -2   8   0  446.15   30.72
   2   8   0  453.47   34.04
   2  -8   0  482.24   30.35
   2   8   0  511.61   35.66
   2   8   0  434.99   35.69
  -3  -8   0   68.51   11.70
  -3  -8   0   80.90   12.72
  -3  -8   0   83.62   13.56
   3   8   0   81.82   14.83
   3   8   0   70.06   11.82
   3   8   0   67.36   12.53
   4   8   0  102.71   14.02
  -4  -8   0  120.48   16.99
  -4  -8   0  108.91   15.67
   4   8   0   95.78   15.50
  -4  -8   0   86.74   14.01
   5   8   0 1002.75   61.05
  -5  -8   0 1038.30   61.23
  -5   8   0  883.62   59.06
   6   8   0 1053.88   66.03
  -6   8   0 1123.96   69.74
  -7   8   0 1153.06   74.69
   7   8   0 1151.75   71.00
   8  -8   0  814.71   54.21
   8   8   0  718.79   53.83
  -8   8   0  608.90   54.10
  -9   8   0  389.07   42.72
   9  -8   0  374.10   37.90
   9   8   0  424.24   40.38
 -10   8   0    9.27    8.66
  10  -8   0   23.78   11.10
  10   8   0   14.92    9.23
  11  -8   0   51.71   17.13
  11   8   0   55.41   16.25
 -11   8   0   74.48   19.78
 -12   8   0  205.09   33.43
   0  -9   0   -1.64    3.42
   0   9   0   -2.51    3.31
   0   9   0    3.73    4.26
   0   9   0   -2.16    4.02
   1   9   0  108.14   16.18
  -1   9   0  115.84   15.15
   1   9   0  110.87   15.35
   1   9   0   95.36   15.11
   1  -9   0  106.67   13.51
  -1  -9   0   97.70   13.83
   2   9   0   26.46    8.92
  -2  -9   0   17.27    6.06
  -2  -9   0   19.10    6.45
   2   9   0    8.99    5.58
   2   9   0   13.85    6.49
   3   9   0    6.66    5.48
   3   9   0    2.45    5.61
  -3  -9   0    5.93    5.22
  -3  -9   0   -2.43    4.53
   3   9   0   14.48    8.11
  -4  -9   0   18.24    7.37
   4   9   0    4.27    4.47
   4   9   0    5.33    6.09
   5   9   0   51.13   12.85
   6   9   0   12.17    7.53
   7   9   0   -3.26    5.27
   8  -9   0   -3.18    7.27
   8   9   0   -3.48    6.50
   9  -9   0   10.40    8.55
   9   9   0   -3.70    6.91
  10  -9   0   -3.93    8.21
  10   9   0    7.85    8.19
   0  10   0 1485.82   80.15
   0  10   0 1307.48   74.04
   1  10   0 1018.47   61.70
   1  10   0 1035.18   58.57
  -1 -10   0  933.61   54.53
   1  10   0  963.29   60.23
  -1  10   0  926.39   61.14
   2  10   0  489.91   38.51
  -2  10   0  529.09   43.08
   2  10   0  561.57   41.27
   2  10   0  529.20   42.40
   3  10   0   21.26    8.29
   3  10   0   28.35   10.24
   3  10   0   42.34   10.45
   4  10   0  190.24   23.87
   5  10   0  191.11   24.57
   6  10   0  229.77   27.85
   7  10   0  355.89   36.90
   8  10   0  337.79   37.69
  -8  10   0  429.84   40.02
   8 -10   0  442.83   40.34
   9 -10   0   96.14   18.92
   9  10   0  120.50   22.70
  10 -10   0   11.92   10.50
   0  11   0   -3.07    5.73
   1  11   0  385.35   35.42
   1  11   0  418.46   36.98
  -1  11   0  424.28   38.25
   2  11   0  865.54   58.20
   2  11   0  843.50   59.52
   2  11   0  957.29   58.96
  -2  11   0  917.20   61.95
   3  11   0  848.12   55.77
   3  11   0  830.97   59.81
   3  11   0  811.55   55.68
  -3  11   0  912.91   61.63
   4  11   0  517.16   42.09
  -4  11   0  455.04   42.30
   5  11   0  428.30   39.79
  -5  11   0  444.27   41.55
   6  11   0   85.66   17.96
  -6  11   0   50.27   14.02
   7  11   0   18.22   10.21
  -7  11   0   14.57    9.01
   8  11   0  219.45   30.54
  -8  11   0  264.24   32.10
   0  12   0  506.19   44.08
  -1  12   0  175.78   25.37
   1  12   0  220.96   26.93
  -2  12   0  152.29   23.44
   2  12   0  117.57   20.69
   2  12   0  138.29   21.13
  -3  12   0   21.78    9.61
  -4  12   0   18.59    9.22
   4  12   0   31.98   11.20
  -5  12   0  125.15   22.79
   5  12   0  180.20   25.20
  -6  12   0  366.21   39.42
   6  12   0  382.82   39.04
  -7  12   0  350.91   38.72
   7  12   0  416.10   41.38
   0  13   0    3.63    4.79
  -1  13   0   37.20   13.02
   1  13   0   21.15   10.45
  -2  13   0   30.49   11.27
   2  13   0   13.66    8.46
  -3  13   0   15.62    8.94
  -4  13   0   -3.98    6.43
   5  13   0   17.86    9.43
  -5  13   0    4.05    5.35
   6  13   0   22.67   11.18
   0  14   0 1043.17   72.84
   1  14   0  829.77   61.83
  -1  14   0  785.16   61.54
  -2  14   0  333.66   38.49
  14   0  -1   -3.58    4.72
 -14   0   1    4.99    9.32
  13   0  -1   -3.49    4.60
  13   0  -1   -4.59    8.56
  13   0  -1   -7.71   12.46
 -13   0   1   -4.75    8.86
 -12   0   1    4.45    7.19
  12   0  -1   -4.35    9.08
  12   0  -1   -7.08    9.34
  12   0  -1   -3.34    5.41
  11   0  -1   -4.13   10.90
  11   0  -1   12.85   14.68
 -11   0   1    4.12    7.69
  11   0  -1    3.22    6.73
  10   0  -1   -3.90    7.29
  10   0  -1  -12.38    4.09
 -10   0   1    3.76    4.97
  10   0  -1   -5.71    9.23
   9   0  -1   -5.01    6.61
  -9   0   1   -3.39    4.47
   9   0  -1    2.90    3.83
  -9   0   1   -5.06   10.56
  -9   0   1   -2.76    4.47
  -9   0   1    3.26    6.08
  -9   0   1   -4.15    6.12
   9   0  -1   -3.67    7.66
  -8   0   1   -3.01    3.97
   8   0  -1   10.21    7.10
  -8   0   1    5.86    4.82
   8   0  -1   -4.28    6.91
  -8   0   1   13.34   10.16
  -8   0   1    2.56    6.76
   8   0  -1   -2.72    4.40
  -8   0   1   -2.94    5.49
   7   0  -1    1.27    2.37
  -7   0   1    2.44    2.78
  -7   0   1   -1.82    4.79
  -7   0   1   -2.62    4.88
  -7   0   1    2.30    4.30
  -7   0   1   -3.83    7.98
   7   0  -1    2.52    3.32
   7   0  -1   -3.09    4.08
  -7   0   1   -2.60    5.43
   7   0  -1   -3.58    5.79
   6   0  -1   -2.41    5.50
  -6   0   1    1.04    2.16
  -6   0   1   -2.00    3.73
  -6   0   1    3.25    7.44
  -6   0   1   -2.24    4.67
   6   0  -1    4.57    4.26
  -6   0   1    1.65    3.44
   6   0  -1   -2.93    3.86
   6   0  -1    1.06    1.40
   6   0  -1   -2.73    3.61
  -6   0   1    2.22    4.14
  -6   0   1   -0.33    0.96
  -5   0   1   -2.58    2.27
   5   0  -1   -1.72    1.79
  -5   0   1    1.82    2.40
   5   0  -1   -3.89    4.44
  -5   0   1   -1.86    3.47
  -5   0   1    1.65    3.76
  -5   0   1    0.88    0.87
  -5   0   1    2.71    7.14
  -5   0   1   -1.45    3.02
   5   0  -1    2.32    3.07
   5   0  -1   -2.31    4.83
   5   0  -1   -2.05    2.70
  -4   0   1   -1.43    2.31
  -4   0   1   -0.68    1.91
   4   0  -1    0.68    1.42
  -4   0   1   -1.46    2.73
  -4   0   1    0.26    0.73
   4   0  -1    1.49    3.68
   4   0  -1   -1.80    3.75
  -4   0   1   -2.21    5.46
  -4   0   1    1.27    2.91
   4   0  -1   -1.84    2.43
   4   0  -1   -1.75    4.63
  -4   0   1   -1.19    3.15
   3   0  -1   -1.07    2.44
  -3   0   1   -1.06    2.63
  -3   0   1    0.52    1.53
   3   0  -1   -1.23    2.29
   3   0  -1    3.90    4.20
   3   0  -1    2.55    1.51
  -3   0   1    2.07    2.16
  -3   0   1    7.08    3.60
  -3   0   1    1.77    4.95
  -3   0   1    0.95    0.77
  -3   0   1   -0.88    2.46
   3   0  -1    3.09    3.53
   2   0  -1    2.70    2.27
   2   0  -1   -0.45    0.70
  -2   0   1    0.98    1.52
   2   0  -1   -0.38    0.93
  -2   0   1   -1.37    1.81
  -2   0   1    0.66    1.23
   2   0  -1    2.63    3.00
  -2   0   1    0.25    0.69
  -2   0   1    5.63    4.55
   2   0  -1   -0.72    2.23
   2   0  -1   -0.30    0.56
   2   0  -1   -0.75    1.99
   1   0  -1   -0.74    1.20
  -1   0   1   -0.37    0.07
  -1   0   1    1.22    1.32
   1   0  -1    0.38    0.61
   1   0  -1    0.63    0.83
   0   0   1    0.45    1.46
   0   0   1    0.19    0.56
   0   0   1    0.82    0.85
   0   0  -1    1.29    1.26
   1   0   1    0.26    0.73
  -1   0  -1   -0.42    1.11
   1   0   1   -1.03    1.92
   1   0   1   -0.71    2.20
  -1   0  -1    0.92    1.71
   1   0   1    0.50    1.60
  -1   0  -1    0.61    1.27
  -1   0  -1    0.52    0.73
  -1   0  -1    1.08    3.02
   1   0   1   -1.05    2.76
  -2   0  -1   -0.99    2.45
  -2   0  -1    0.59    1.81
  -2   0  -1   -0.42    1.17
  -2   0  -1    5.30    4.28
   2   0   1    1.15    2.62
  -2   0  -1    1.48    1.38
   2   0   1    1.45    2.34
   2   0   1    4.94    5.54
   2   0   1    1.61    1.12
  -2   0  -1    1.51    3.46
  -2   0  -1    1.55    4.10
   3   0   1   -1.99    1.86
  -3   0  -1   -0.78    1.93
  -3   0  -1    5.44    4.01
  -3   0  -1   -1.96    3.16
  -3   0  -1   -0.99    2.45
  -3   0  -1    1.65    3.08
   3   0   1   -0.79    1.65
   3   0   1   -1.57    3.28
  -3   0  -1   -2.03    4.64
  -3   0  -1   -0.63    1.44
   3   0   1    6.69    5.50
  -3   0  -1   -0.31    0.70
   4   0   1   -1.06    1.72
  -4   0  -1   -1.90    3.06
  -4   0  -1   -1.70    3.54
  -4   0  -1   -0.27    0.57
  -4   0  -1   -1.45    3.32
   4   0   1    2.75    4.44
  -4   0  -1    4.67    4.87
   4   0   1   -1.99    4.15
  -4   0  -1   -0.94    2.47
  -4   0  -1    4.97    6.13
  -4   0  -1    0.87    1.62
  -5   0  -1    1.13    2.58
   5   0   1   -2.43    5.07
  -5   0  -1    2.56    4.13
  -5   0  -1   -2.68    6.12
  -5   0  -1   -2.00    4.18
  -5   0  -1   -2.92    5.44
   5   0   1   -3.25    6.77
  -5   0  -1    2.09    3.89
   5   0   1    1.33    1.76
   5   0   1   -3.22    5.20
  -5   0  -1    2.19    2.71
  -6   0  -1   -3.03    4.00
  -6   0  -1    1.39    2.59
   6   0   1    1.58    2.94
   6   0   1   -2.87    5.36
  -6   0  -1    4.46    5.10
  -6   0  -1   -2.48    5.17
   6   0   1   11.52    8.77
  -6   0  -1    9.95    7.58
  -6   0  -1   -2.28    4.25
  -6   0  -1   -1.26    2.03
  -6   0  -1   -2.93    3.87
   6   0   1   -3.62    7.54
   7   0   1   -3.34    4.40
  -7   0  -1    3.36    5.43
   7   0   1   -3.97    5.23
  -7   0  -1   -1.65    3.77
  -7   0  -1   -3.30    5.33
  -7   0  -1   -1.44    2.68
   7   0   1   -1.81    2.93
  -7   0  -1    2.35    5.36
  -7   0  -1    3.69    6.89
  -7   0  -1   -3.04    6.35
  -7   0  -1    2.51    4.69
  -8   0  -1   -2.44    6.44
  -8   0  -1    3.67    9.05
  -8   0  -1    4.05    7.56
  -8   0  -1   -3.62    5.84
   8   0   1    3.81    6.15
   8   0   1    6.14    4.68
  -8   0  -1    2.70    5.63
   8   0   1   -4.25    8.87
  -8   0  -1    3.66    5.91
   9   0   1    9.00    9.39
  -9   0  -1    8.39    8.75
  -9   0  -1   -4.00    6.47
   9   0   1    2.28    3.68
 -10   0  -1   -4.34    5.72
  10   0   1   -4.73   10.80
  10   0   1    4.97    5.18
  11   0   1   -4.93    9.19
 -11   0  -1   -4.65    7.52
  11   0   1    8.10    6.17
 -12   0  -1    4.94    7.99
  12   0   1  -10.26   15.13
 -13   0  -1    5.20    8.40
 -14  -1   1  437.36   47.60
 -14   1   1  388.66   46.39
  14   1  -1  408.08   40.70
  13  -1  -1   92.19   27.96
  13  -1  -1   93.09   18.50
  13   1  -1   87.55   18.20
  13  -1  -1   96.85   22.38
  13   1  -1   53.84   22.93
 -13   1   1   88.72   21.34
 -13  -1   1  113.85   23.12
  12   1  -1   23.58    9.94
 -12   1   1   18.51   10.57
  12  -1  -1    3.37    5.45
 -12  -1   1   -8.54    8.91
  12   1  -1    7.06   13.18
  12  -1  -1   23.27   12.28
  12  -1  -1    7.06   13.18
  11  -1  -1  281.88   43.36
  11  -1  -1  242.98   29.39
 -11   1   1  244.23   33.18
  11   1  -1  217.99   38.60
  11  -1  -1  303.42   37.80
 -11  -1   1  240.76   31.88
  11   1  -1  299.66   31.71
  10   1  -1  976.14   61.02
 -10  -1   1  878.44   61.25
  10   1  -1  906.18   76.31
  10  -1  -1  839.86   66.08
 -10  -1   1  859.48   62.13
  10  -1  -1  791.35   72.68
  10  -1  -1  814.64   58.52
 -10   1   1  844.52   63.57
   9  -1  -1  396.38   40.81
   9  -1  -1  350.22   43.10
  -9   1   1  409.78   30.80
   9   1  -1  345.00   43.58
  -9  -1   1  333.82   34.88
   9  -1  -1  388.11   35.70
  -9  -1   1  421.44   38.27
   9   1  -1  341.58   36.20
  -9   1   1  376.02   38.09
   9   1  -1  403.38   29.80
  -9   1   1  336.70   43.67
  -9  -1   1  364.48   35.57
  -9   1   1  373.61   36.87
   9   1  -1  429.57   35.95
  -9  -1   1  366.91   44.35
  -9  -1   1  354.02   31.88
  -9   1   1  414.50   33.55
  -8  -1   1  663.38   49.44
  -8  -1   1  735.96   41.83
  -8  -1   1  746.74   52.18
  -8   1   1  778.00   44.50
  -8   1   1  741.14   62.56
  -8  -1   1  731.92   59.77
  -8   1   1  744.17   47.14
   8   1  -1  643.00   46.89
   8  -1  -1  650.01   57.33
   8  -1  -1  720.83   51.45
   8  -1  -1  751.91   56.77
   8   1  -1  698.46   42.08
  -8  -1   1  723.39   51.65
   8  -1  -1  775.94   52.38
   8   1  -1  683.57   58.11
   8   1  -1  658.74   51.50
  -8  -1   1  706.77   47.72
  -8   1   1  700.65   50.99
  -8   1   1  646.10   50.40
  -7  -1   1  574.73   42.82
  -7  -1   1  670.00   46.06
  -7   1   1  550.18   43.18
   7  -1  -1  651.38   49.33
  -7   1   1  633.61   37.84
  -7   1   1  586.88   39.85
  -7  -1   1  602.75   43.41
   7   1  -1  660.85   43.86
   7  -1  -1  567.32   44.02
  -7   1   1  620.51   32.88
   7   1  -1  592.63   45.28
  -7   1   1  577.64   29.41
  -7   1   1  554.47   42.76
  -7  -1   1  661.56   52.32
  -7  -1   1  602.94   42.61
  -7  -1   1  616.29   35.77
   7   1  -1  529.24   47.72
   7  -1  -1  601.50   50.27
  -7   1   1  558.60   51.26
   7  -1  -1  689.57   45.42
   7   1  -1  603.38   36.09
   6  -1  -1  132.13   19.77
  -6  -1   1  130.97   20.68
   6   1  -1  104.29   15.83
  -6  -1   1  109.80   15.68
   6   1  -1   71.70   13.71
  -6   1   1  133.66   15.33
  -6  -1   1  110.30   11.89
  -6   1   1   96.63   19.46
   6   1  -1  102.62   11.59
   6   1  -1  114.36   18.37
   6   1  -1   88.35   13.89
  -6   1   1  127.01   17.22
  -6   1   1  100.10    8.69
   6  -1  -1   88.44   15.48
   6  -1  -1   94.48   15.76
  -6   1   1   98.45   15.51
  -6  -1   1  126.88   16.96
  -6  -1   1  131.94   16.36
  -6   1   1  105.47    9.94
  -6  -1   1  104.78   15.51
   6  -1  -1   82.32   13.31
  -6   1   1  147.40   14.28
   5   1  -1 1585.69   70.61
  -5   1   1 1310.07   75.94
   5  -1  -1 1590.02   82.71
  -5  -1   1 1483.18   77.00
  -5  -1   1 1515.66   76.07
  -5   1   1 1507.58   77.23
  -5   1   1 1617.02   71.53
   5   1  -1 1581.76   82.29
   5   1  -1 1636.59   78.56
   5   1  -1 1685.08   80.13
  -5   1   1 1709.49   74.89
  -5   1   1 1526.93   65.21
   5  -1  -1 1542.09   75.73
   5  -1  -1 1675.03   79.75
   5  -1  -1 1416.52   80.44
  -5   1   1 1626.85   66.37
  -5   1   1 1516.20   86.57
  -5  -1   1 1552.98   77.67
  -5  -1   1 1613.56   70.44
   5  -1  -1 1536.02   79.27
   5   1  -1 1608.49   77.41
  -5  -1   1 1630.41   84.43
   5  -1  -1 1543.88   66.26
  -5  -1   1 1571.99   80.03
   4  -1  -1 3045.50  131.72
  -4   1   1 3055.75  130.63
  -4   1   1 3269.33  124.88
   4  -1  -1 3091.03  119.44
  -4   1   1 3090.24  125.80
  -4  -1   1 2945.89  131.37
  -4  -1   1 3172.47  136.46
  -4  -1   1 3085.62  130.67
  -4  -1   1 3073.81  128.55
   4   1  -1 3086.67  130.92
   4  -1  -1 2988.86  132.53
   4   1  -1 3103.50  124.19
  -4   1   1 3010.63  119.92
   4   1  -1 2943.53  129.28
   4   1  -1 3228.79  130.84
  -4   1   1 2900.83  119.27
   4  -1  -1 3000.91  126.62
  -4   1   1 3043.95  130.51
   4   1  -1 2890.93  132.79
   4  -1  -1 3101.25  137.73
  -4  -1   1 3062.78  124.10
   4  -1  -1 3013.95  127.65
  -3   1   1 4080.84  158.36
  -3  -1   1 4368.58  161.61
   3  -1  -1 4356.70  166.48
  -3   1   1 4209.90  165.46
  -3   1   1 4165.95  160.32
   3  -1  -1 4039.32  161.83
   3   1  -1 4276.59  164.50
  -3  -1   1 4151.15  163.55
   3  -1  -1 4208.77  167.36
  -3   1   1 4192.98  165.63
   3  -1  -1 3671.01  155.77
   3  -1  -1 4116.01  160.85
  -3  -1   1 4336.09  165.31
   3  -1  -1 4550.00  177.77
  -3  -1   1 3889.85  169.96
  -3   1   1 3987.86  156.39
  -3  -1   1 4014.82  164.62
   3   1  -1 4146.91  166.67
   3   1  -1 4426.63  162.13
   3   1  -1 4029.19  167.09
  -2  -1   1 2956.23  120.59
   2  -1  -1 2931.27  121.34
   2  -1  -1 2914.73  116.84
   2   1  -1 2993.47  123.11
  -2   1   1 3053.94  120.53
   2   1  -1 3053.86  121.70
  -2  -1   1 3076.70  125.19
   2  -1  -1 3048.42  117.85
  -2   1   1 3005.29  115.74
  -2  -1   1 3100.53  120.13
   2  -1  -1 2895.08  121.24
  -2   1   1 3055.00  121.36
   2   1  -1 3024.51  119.80
  -2   1   1 3071.40  117.98
  -2  -1   1 3115.03  120.10
   2   1  -1 3022.35  120.24
  -1   1   1 1327.17   21.86
   1   1  -1 2078.80   26.46
   1  -1  -1 2079.85   27.12
  -1  -1   1  779.10   16.40
   1   1  -1 2072.19   32.15
  -1   1   1 2156.17   26.88
   1  -1  -1 2156.33   27.73
  -1  -1   1 2083.16   35.19
   0   1   1  434.18   21.56
   0  -1  -1 1744.97   24.90
   0  -1   1 1443.47   38.93
   0   1   1 1663.99   23.35
  -1  -1  -1   29.92    5.05
   1   1   1   11.19    3.90
  -1  -1  -1   22.70    3.37
   1  -1   1   25.99    3.88
   1   1   1   25.37    3.73
  -1  -1  -1   25.25    3.86
  -1   1  -1   24.04    5.56
   1  -1   1   18.45    4.58
  -1  -1  -1   29.61    3.70
   1   1   1   27.32    3.76
  -1  -1  -1   26.68    5.96
   1   1   1   29.51    5.22
  -2  -1  -1  315.41   22.31
   2   1   1  320.24   17.55
  -2  -1  -1  304.15   23.42
  -2  -1  -1  305.88   17.34
  -2   1  -1  313.83   18.97
  -2  -1  -1  291.36   17.86
  -2  -1  -1  317.26   24.08
   2  -1   1  326.96   16.34
   2  -1   1  304.66   19.77
  -2   1  -1  319.93   18.60
   2  -1   1  312.92   19.68
  -2   1  -1  300.17   23.63
  -2   1  -1  282.70   14.06
   2   1   1  319.80   23.65
  -2   1  -1  299.10   17.60
  -2  -1  -1  321.27   17.11
  -2  -1  -1  292.33   21.46
   2  -1   1  308.69   23.11
   2   1   1  328.32   22.95
  -2  -1  -1  319.89   18.00
   2   1   1  277.18   17.22
  -2   1  -1  295.79   23.34
  -3  -1  -1 1558.23   70.74
  -3   1  -1 1646.88   73.46
  -3  -1  -1 1701.20   81.99
  -3  -1  -1 1643.54   82.31
   3  -1   1 1575.26   65.16
   3  -1   1 1573.96   76.17
  -3   1  -1 1728.27   83.61
  -3  -1  -1 1662.35   78.81
  -3   1  -1 1683.33   73.72
   3  -1   1 1733.05   82.67
   3  -1   1 1716.88   77.81
  -3  -1  -1 1606.07   80.08
   3   1   1 1560.28   80.00
  -3  -1  -1 1765.69   69.84
  -3  -1  -1 1672.36   72.10
   3   1   1 1691.90   80.33
  -3   1  -1 1608.55   72.58
  -3  -1  -1 1625.24   69.96
   3  -1   1 1642.14   69.68
  -3   1  -1 1630.99   81.62
  -4  -1  -1 4407.07  192.94
   4  -1   1 4498.83  192.26
   4  -1   1 4480.45  171.84
  -4   1  -1 4042.46  181.69
  -4  -1  -1 4367.20  188.75
   4   1   1 4400.01  179.47
  -4  -1  -1 4540.38  194.79
  -4   1  -1 4573.77  195.65
  -4   1  -1 4620.52  193.82
   4  -1   1 4340.70  178.12
  -4   1  -1 4168.92  181.53
   4   1   1 4686.46  192.18
  -4  -1  -1 4569.25  178.16
   4   1   1 4631.23  194.39
  -4  -1  -1 4737.89  179.82
  -4  -1  -1 4247.30  181.69
  -4   1  -1 4189.60  183.94
  -4  -1  -1 4790.58  176.45
   4  -1   1 4391.84  188.82
  -4  -1  -1 4525.92  192.73
  -5   1  -1 2686.67  110.10
  -5  -1  -1 2648.54  127.52
   5  -1   1 2606.33  105.55
   5   1   1 2878.52  115.78
  -5  -1  -1 2497.05  123.06
   5   1   1 2715.25  131.17
   5  -1   1 2659.99  113.48
   5   1   1 2508.44  125.93
  -5  -1  -1 2841.08  113.12
   5  -1   1 2880.42  132.05
  -5  -1  -1 2913.82  132.10
   5   1   1 2102.38  126.29
   5  -1   1 2690.21  125.52
  -5  -1  -1 2560.87  118.31
   5  -1   1 2335.94  128.73
  -5  -1  -1 2729.43  127.60
  -5   1  -1 2745.09  130.43
  -5  -1  -1 2611.60  105.05
  -5  -1  -1 2672.60  112.95
  -5   1  -1 2768.17  118.10
  -5  -1  -1 2556.71  123.47
  -5   1  -1 2713.98  122.59
  -5  -1  -1 2657.58  108.53
  -5   1  -1 2545.56  126.66
  -5   1  -1 2527.35  116.94
  -6  -1  -1 1441.54   78.46
  -6   1  -1 1585.62   71.47
  -6  -1  -1 1532.52   82.33
   6  -1   1 1508.77   72.24
  -6  -1  -1 1436.30   82.89
  -6   1  -1 1556.33   86.90
   6   1   1 1711.01   92.68
  -6  -1  -1 1513.66   59.76
  -6  -1  -1 1597.98   89.16
  -6   1  -1 1572.93   88.67
  -6   1  -1 1419.10   74.93
  -6  -1  -1 1449.80   65.02
   6  -1   1 1297.01   80.98
   6  -1   1 1204.88   85.75
  -6   1  -1 1457.01   67.86
   6   1   1 1491.94   73.18
  -6  -1  -1 1533.58   71.40
  -6   1  -1 1653.90   87.92
  -6  -1  -1 1578.54   84.02
  -6   1  -1 1411.24   81.20
  -6  -1  -1 1532.71   85.60
  -6  -1  -1 1637.30   73.08
   6   1   1 1350.85   88.41
  -6   1  -1 1451.04   75.55
   6  -1   1 1584.14   91.40
  -7   1  -1  353.25   37.54
   7  -1   1  312.53   34.07
   7  -1   1  320.84   26.22
  -7  -1  -1  312.35   32.54
  -7   1  -1  297.18   27.81
  -7  -1  -1  318.79   32.24
  -7  -1  -1  310.97   31.43
  -7   1  -1  336.73   35.08
   7  -1   1  370.78   39.49
  -7   1  -1  304.38   27.73
  -7  -1  -1  382.42   37.05
   7   1   1  364.98   38.13
  -7  -1  -1  340.48   25.60
  -7  -1  -1  307.70   31.88
  -7   1  -1  416.97   25.38
   7   1   1  360.41   27.98
  -7   1  -1  363.74   35.63
  -7   1  -1  318.37   34.16
  -7  -1  -1  324.09   36.49
  -7  -1  -1  346.60   27.01
   8  -1   1   52.83   15.41
  -8   1  -1   47.56   14.52
   8  -1   1   30.47   11.29
  -8   1  -1   46.45   14.49
  -8   1  -1   20.16   11.94
  -8   1  -1   26.70   11.85
  -8  -1  -1   47.19   13.59
   8   1   1   32.75   12.13
  -8   1  -1   25.97    8.88
   8  -1   1   32.10    8.23
  -8  -1  -1   28.79   12.18
   8   1   1   42.68    9.61
  -8  -1  -1   28.99   10.88
  -8  -1  -1   29.47    7.49
  -8  -1  -1   39.38   12.04
  -8  -1  -1   10.34    7.27
  -8   1  -1   22.30    7.29
  -8  -1  -1   27.10   11.00
   9  -1   1  688.01   44.46
  -9  -1  -1  561.38   50.79
   9   1   1  804.38   62.00
   9  -1   1  627.11   56.16
   9   1   1  643.17   44.54
  -9  -1  -1  790.76   59.50
  -9   1  -1  586.07   44.67
  -9   1  -1  683.65   57.29
   9  -1   1  632.40   58.24
 -10  -1  -1  222.61   32.42
  10  -1   1  351.47   30.26
  10   1   1  383.37   32.43
  10  -1   1  317.81   40.98
  10   1   1  282.82   37.50
 -10   1  -1  250.81   34.93
  10  -1   1  362.91   43.36
 -11  -1  -1  265.83   35.43
  11  -1   1  315.75   41.68
 -11   1  -1  342.02   41.57
  12  -1   1  331.08   42.36
 -12   1  -1  254.05   37.33
 -12  -1  -1  258.98   36.37
  13  -1   1  291.49   41.75
 -13   1  -1  321.87   43.27
 -13  -1  -1  326.34   41.37
 -14   2   1  337.84   44.37
 -14  -2   1  295.89   39.44
  14   2  -1  325.06   36.34
  13   2  -1  594.88   70.20
 -13  -2   1  620.98   55.56
  13   2  -1  646.97   51.76
  13  -2  -1  566.15   59.47
 -13   2   1  580.91   57.87
  13  -2  -1  662.01   73.22
  12  -2  -1  866.58   62.07
 -12   2   1 1075.04   76.80
 -12  -2   1 1044.56   71.54
  12   2  -1 1005.64   65.59
  12  -2  -1  773.19   80.22
  12  -2  -1  848.82   72.21
  12   2  -1  803.42   80.93
  11  -2  -1  524.35   60.54
  11  -2  -1  571.22   47.32
  11   2  -1  573.01   62.60
  11  -2  -1  657.29   58.94
 -11  -2   1  524.73   48.19
  11   2  -1  600.25   46.90
 -11   2   1  581.53   53.02
 -10   2   1  313.82   36.18
  10  -2  -1  256.39   39.91
 -10  -2   1  288.47   32.36
  10  -2  -1  301.45   38.06
  10  -2  -1  334.84   33.97
  10   2  -1  308.20   30.79
  10  -2  -1  299.62   34.79
  10   2  -1  267.97   40.29
  10   2  -1  289.25   27.23
   9   2  -1    2.05    3.31
  -9  -2   1   -3.36    5.42
   9  -2  -1   -4.13    6.68
  -9  -2   1    3.08    4.98
   9   2  -1   -4.98   11.38
   9  -2  -1   -3.17    5.13
  -9   2   1   -3.68    4.86
  -9  -2   1   -3.19    5.16
  -9  -2   1   -1.92    3.11
  -9  -2   1   -4.54    8.48
   9   2  -1   -5.43    5.07
   9  -2  -1   -6.60    6.89
  -9   2   1    3.21    5.19
   9  -2  -1    5.01    6.62
  -9  -2   1    4.61    8.60
  -9  -2   1    3.04    5.67
  -8  -2   1  100.15   18.80
  -8  -2   1  139.43   21.18
  -8  -2   1  176.62   21.49
   8  -2  -1  148.87   21.44
   8   2  -1  154.42   25.48
   8  -2  -1  144.01   21.01
   8   2  -1  131.81   18.50
  -8   2   1  118.65   19.17
  -8   2   1  144.44   21.79
   8  -2  -1  147.61   23.02
  -8  -2   1  152.84   21.59
  -8  -2   1  133.30   15.72
  -8  -2   1  142.54   24.17
   8   2  -1  157.14   17.27
  -8   2   1   82.81   13.67
   8  -2  -1  163.11   26.73
  -7   2   1 1517.23   80.43
  -7   2   1 1466.01   82.24
  -7  -2   1 1413.87   78.97
  -7  -2   1 1473.21   86.36
   7   2  -1 1542.07   77.61
  -7   2   1 1328.96   69.73
  -7  -2   1 1630.03   85.26
   7   2  -1 1336.66   85.75
  -7  -2   1 1464.72   81.71
   7  -2  -1 1509.87   82.48
  -7   2   1 1449.78   65.14
   7   2  -1 1401.44   71.10
  -7  -2   1 1473.47   70.92
  -7  -2   1 1411.47   77.02
   7  -2  -1 1530.36   83.96
   7  -2  -1 1443.13   78.54
   7  -2  -1 1374.71   86.42
  -6   2   1 2909.43  127.70
   6  -2  -1 3002.78  135.93
   6   2  -1 3133.52  138.45
   6   2  -1 3164.46  130.18
  -6   2   1 3040.91  137.48
   6  -2  -1 3000.40  144.55
  -6  -2   1 3039.41  143.65
  -6   2   1 2880.42  138.69
   6   2  -1 3026.73  144.36
   6  -2  -1 3091.73  136.39
  -6  -2   1 3080.38  137.63
  -6   2   1 3068.32  121.06
  -6  -2   1 2940.37  139.80
  -6  -2   1 2741.70  133.09
   6  -2  -1 2946.73  143.17
  -6  -2   1 3259.10  141.81
  -6  -2   1 3058.02  129.41
   6   2  -1 3177.11  135.43
   5   2  -1 7443.23  302.76
   5  -2  -1 7798.07  309.14
  -5  -2   1 7349.27  305.41
  -5  -2   1 7569.44  303.29
   5   2  -1 7609.66  297.15
  -5  -2   1 7748.53  300.68
  -5   2   1 7560.13  287.80
   5   2  -1 7536.49  301.43
   5   2  -1 7479.82  309.05
  -5  -2   1 7399.23  296.61
   5  -2  -1 7692.92  301.26
   5  -2  -1 7846.06  315.26
  -5  -2   1 7750.21  309.22
  -5   2   1 7539.35  303.18
  -5   2   1 7245.66  293.83
   5  -2  -1 7448.20  298.75
  -5   2   1 7736.57  305.64
   4  -2  -1 3402.14  140.54
   4  -2  -1 3708.54  160.58
   4   2  -1 3361.96  147.74
   4  -2  -1 3682.82  142.05
   4  -2  -1 3261.69  147.49
  -4   2   1 3303.91  144.62
   4   2  -1 3521.23  141.85
   4   2  -1 3491.48  144.42
  -4  -2   1 3470.49  145.37
   4  -2  -1 3412.56  149.05
  -4  -2   1 3346.55  148.37
   4   2  -1 3481.07  144.60
  -4   2   1 3433.46  132.31
  -4  -2   1 3445.53  141.62
  -4  -2   1 3469.85  145.76
  -4   2   1 3376.92  146.37
  -4  -2   1 3548.97  142.91
   3   2  -1 2558.68  108.76
  -3   2   1 2530.35  103.07
   3   2  -1 2525.23  105.75
  -3   2   1 2507.94  106.42
   3   2  -1 2452.22  105.29
  -3  -2   1 2517.20  109.50
   3   2  -1 2640.80  107.58
  -3   2   1 2492.76  108.27
  -3  -2   1 2599.98  106.39
   3  -2  -1 2587.01  101.85
   3  -2  -1 2512.46  108.63
   3  -2  -1 2507.74  109.02
  -3  -2   1 2474.30  105.19
  -3  -2   1 2519.96  104.61
  -2   2   1  875.71   41.87
  -2  -2   1  862.55   42.82
   2  -2  -1  919.17   42.67
   2   2  -1  876.39   39.98
  -2  -2   1  909.57   39.71
   2   2  -1  907.07   41.91
  -2  -2   1  940.36   42.60
  -2   2   1  877.11   40.97
   2   2  -1  844.16   42.03
   2  -2  -1  940.90   42.10
   2   2  -1  853.86   41.32
  -2   2   1  904.44   39.66
  -1  -2   1 3030.01  124.73
   1  -2  -1 3132.67  123.24
   1  -2  -1 3219.22  125.39
  -1  -2   1 3081.48  124.26
   1   2  -1 3062.96  122.76
  -1   2   1 3123.09  125.41
  -1   2   1 3314.45  123.10
   1  -2  -1 3128.21  121.37
   1  -2  -1 3166.19  123.86
  -1   2   1 3088.25  123.90
  -1   2   1 3236.86  121.49
   1   2  -1 3256.94  123.46
   0  -2   1 2629.86  106.27
   0  -2  -1 2694.65  109.11
   0  -2  -1 2739.73  108.04
   0   2   1 2638.05  109.32
   0   2   1 2737.29  108.10
   0  -2   1 3194.40  116.16
   0   2   1 2677.26  108.83
   0  -2  -1 2702.24  108.65
   0   2   1 3203.47  114.87
  -1  -2  -1 1667.66   80.34
  -1   2  -1 1747.05   81.36
   1   2   1 1865.49   77.51
  -1  -2  -1 1909.42   77.10
  -1  -2  -1 1877.19   75.94
   1   2   1 1909.85   80.37
   1   2   1 1809.79   77.08
   1   2   1 1931.64   76.56
  -1  -2  -1 1944.43   77.36
   1  -2   1 1783.83   80.07
  -2  -2  -1  732.54   41.54
  -2  -2  -1  722.19   33.56
   2  -2   1  742.05   40.79
  -2   2  -1  796.28   43.39
   2   2   1  772.45   41.70
  -2  -2  -1  737.17   42.07
  -2   2  -1  725.49   41.92
  -2  -2  -1  741.70   36.01
   2   2   1  690.39   36.25
  -2  -2  -1  767.19   36.65
   2  -2   1  728.32   33.57
   2   2   1  759.97   36.98
   2   2   1  745.37   34.34
   3  -2   1 1227.24   57.27
  -3   2  -1 1291.52   66.11
  -3  -2  -1 1186.87   51.17
  -3  -2  -1 1209.72   56.03
  -3  -2  -1 1361.08   66.36
   3  -2   1 1210.86   53.96
  -3  -2  -1 1186.97   62.18
  -3  -2  -1 1234.31   64.03
   3   2   1 1300.77   57.49
   3   2   1 1123.52   55.95
  -3   2  -1 1120.35   58.33
  -3  -2  -1 1055.94   61.04
  -3  -2  -1 1174.39   54.91
   3   2   1 1216.28   52.76
  -3  -2  -1 1232.40   56.44
  -3   2  -1 1253.83   64.91
   3  -2   1 1120.48   56.98
   4  -2   1   71.92   11.71
  -4  -2  -1   96.41   10.84
  -4   2  -1  101.97   15.24
   4  -2   1   71.19   10.97
   4   2   1   81.52    8.32
  -4  -2  -1   76.04    6.98
   4  -2   1   84.54    9.79
  -4  -2  -1   63.49   10.81
  -4  -2  -1   79.06    9.65
  -4  -2  -1   67.77   12.91
   4   2   1   89.40   10.89
  -4  -2  -1   65.48   12.13
  -4  -2  -1   90.04   14.64
  -4  -2  -1   91.64   14.60
  -4   2  -1   54.78   12.64
  -4   2  -1   82.18   12.75
  -4  -2  -1   82.45   10.90
  -5   2  -1   81.38   15.03
  -5  -2  -1   86.07   14.97
  -5  -2  -1   86.14    7.57
  -5   2  -1   93.26   11.72
   5  -2   1   74.48   13.36
  -5  -2  -1   57.91   11.41
  -5  -2  -1   79.29   10.74
   5  -2   1   90.15   11.11
  -5   2  -1  102.54   15.99
  -5  -2  -1   88.89   12.92
  -5   2  -1   60.84   13.88
   5  -2   1   69.86   13.24
  -5  -2  -1  105.98   12.13
   5  -2   1   93.85    7.11
  -5  -2  -1   98.64   16.67
  -5  -2  -1   85.54   15.43
  -5  -2  -1   63.12   14.26
   6  -2   1 1174.85   50.72
  -6  -2  -1 1229.19   75.95
  -6  -2  -1 1076.19   64.94
  -6  -2  -1 1220.84   69.34
  -6  -2  -1 1295.62   62.37
  -6  -2  -1 1162.97   73.93
   6  -2   1 1239.55   72.81
  -6   2  -1 1187.08   55.83
   6  -2   1 1361.93   76.12
  -6   2  -1 1241.07   76.09
   6  -2   1 1236.30   61.39
  -6   2  -1 1137.58   70.75
  -6   2  -1 1212.17   73.16
  -6  -2  -1 1072.44   68.76
  -6  -2  -1 1273.73   73.94
  -6   2  -1 1210.98   75.24
  -6   2  -1 1275.35   63.27
  -6  -2  -1 1244.32   61.70
  -7  -2  -1 2204.66  111.63
  -7   2  -1 2007.04  115.06
   7  -2   1 2160.75  100.56
   7  -2   1 2262.52  120.42
  -7  -2  -1 1930.90  115.35
  -7  -2  -1 2430.05  117.78
  -7  -2  -1 2235.36  110.31
  -7   2  -1 2205.25  115.52
  -7  -2  -1 2247.53  114.26
   7  -2   1 2147.14  115.68
  -7   2  -1 2183.76  118.12
  -7  -2  -1 2482.71  104.14
  -7  -2  -1 2158.68  100.23
  -7  -2  -1 2109.66  116.26
  -7   2  -1 1884.36  112.35
  -7   2  -1 2209.71  102.80
  -8   2  -1 2386.32  131.00
  -8  -2  -1 2416.30  124.76
  -8  -2  -1 2417.18  124.74
   8  -2   1 2372.36  135.28
   8  -2   1 2340.32  112.36
  -8   2  -1 2603.04  130.40
  -8   2  -1 2470.77  132.17
  -8  -2  -1 2472.28  112.87
  -8  -2  -1 2358.72  125.64
  -8  -2  -1 2407.07  128.05
   8  -2   1 2518.96  131.84
  -8  -2  -1 2596.60  135.82
  -8  -2  -1 2457.72  128.55
  -8   2  -1 2521.15  115.92
  -8  -2  -1 2627.40  116.53
   9  -2   1 2121.08  126.18
  -9   2  -1 2037.08  103.54
  -9  -2  -1 2053.75  114.34
  -9  -2  -1 2254.55  102.63
  -9   2  -1 2233.75  123.41
   9  -2   1 2078.04  102.14
   9  -2   1 2222.42  122.79
  10  -2   1  320.28   40.36
 -10   2  -1  338.77   41.27
  10  -2   1  336.24   43.16
 -10  -2  -1  345.43   38.01
  11  -2   1   41.76   16.16
 -11  -2  -1    4.23    7.92
  11  -2   1   27.56   13.62
 -11   2  -1   20.42   10.67
 -12   2  -1   10.84   11.31
 -12  -2  -1    8.99    8.40
  12  -2   1   17.14   13.06
  13  -2   1  431.55   51.50
 -13   2  -1  319.82   44.54
 -13  -2  -1  386.47   44.00
  13  -3  -1   62.77   20.72
  13  -3  -1   67.51   26.26
  13   3  -1   75.53   25.49
 -13   3   1   41.81   16.30
  13   3  -1   50.74   14.09
  12  -3  -1   20.87   15.90
 -12  -3   1   11.75    8.96
  12   3  -1   23.79   10.03
 -12   3   1    4.92    6.50
  12  -3  -1    5.50   10.28
  12   3  -1    6.97   11.27
  11   3  -1   -6.35   14.50
 -11  -3   1    3.61    5.84
  11   3  -1   22.11    9.32
 -11   3   1    4.57    6.03
  11  -3  -1    3.37    5.45
  11  -3  -1   26.06   13.75
  11  -3  -1   19.04   13.24
  11   3  -1   13.38    6.61
 -10   3   1  436.20   42.63
  10   3  -1  290.13   42.22
  10   3  -1  355.64   33.78
  10  -3  -1  338.49   40.61
  10  -3  -1  334.22   34.48
  10  -3  -1  260.70   39.68
  10   3  -1  350.05   30.69
 -10  -3   1  264.75   31.24
  -9  -3   1  312.54   34.89
   9  -3  -1  340.35   37.36
   9   3  -1  319.20   40.30
  -9  -3   1  349.61   28.65
   9  -3  -1  302.58   33.92
  -9  -3   1  230.93   27.75
  -9   3   1  281.24   32.25
  -9  -3   1  271.78   35.45
  -9   3   1  314.35   32.94
  -9  -3   1  280.37   33.34
   9   3  -1  290.45   29.23
  -9  -3   1  299.43   32.06
   9   3  -1  330.95   28.47
   9  -3  -1  292.45   31.84
  -9   3   1  288.95   34.46
  -9  -3   1  510.79   46.22
   9  -3  -1  310.43   39.63
  -8  -3   1   78.86   15.72
  -8   3   1  142.59   21.93
   8   3  -1  134.06   18.15
   8  -3  -1  104.78   18.49
   8  -3  -1  124.73   23.47
   8  -3  -1   95.95   17.71
  -8  -3   1  125.52   21.21
  -8  -3   1  105.29   16.66
   8   3  -1  142.14   25.48
  -8  -3   1  168.12   24.69
  -8   3   1  121.89   18.66
   8   3  -1  136.51   16.84
   8  -3  -1  123.69   20.39
  -8  -3   1  119.91   20.08
  -8  -3   1  100.75   14.56
  -8  -3   1  145.77   24.31
  -7  -3   1  176.45   21.42
  -7   3   1  125.14   19.53
  -7  -3   1  167.86   22.74
  -7  -3   1  167.98   19.45
  -7  -3   1  130.35   21.36
   7   3  -1  141.92   18.24
  -7   3   1  214.91   23.23
   7  -3  -1  170.37   20.56
   7   3  -1  126.50   22.11
  -7  -3   1  136.13   16.12
   7   3  -1  147.29   16.98
   7  -3  -1  171.62   23.73
  -7  -3   1  249.34   26.24
   7  -3  -1  163.41   20.71
   7  -3  -1  160.05   24.46
  -7  -3   1  124.80   20.20
   6  -3  -1   54.41   10.52
   6   3  -1   48.22   10.19
  -6  -3   1   71.62   14.34
  -6   3   1   47.18   10.56
  -6  -3   1   64.52   10.90
   6  -3  -1   38.44   11.34
   6   3  -1   38.45   11.85
  -6  -3   1   55.53   11.07
   6  -3  -1   66.00   12.23
   6   3  -1   39.63    8.56
  -6   3   1   47.72    4.95
   6  -3  -1   53.60   12.56
   6   3  -1   47.27   10.77
  -6   3   1   53.79   12.33
  -6  -3   1   54.83   11.82
  -6  -3   1   43.57    8.85
  -6  -3   1   50.56   11.60
   5   3  -1    9.22    4.06
  -5   3   1    4.28    4.46
  -5  -3   1    1.89    3.95
   5  -3  -1   -3.20    5.97
  -5  -3   1    5.63    3.91
  -5  -3   1    2.97    2.77
  -5  -3   1   10.61    4.95
  -5   3   1    3.28    1.25
  -5   3   1    7.09    4.37
   5   3  -1    2.36    4.40
  -5  -3   1    1.46    2.36
   5   3  -1    3.82    1.34
   5  -3  -1    2.36    3.12
   5   3  -1   -1.66    2.68
   5  -3  -1    5.53    3.65
  -5  -3   1   10.82    6.38
   5  -3  -1    5.80    4.06
   5   3  -1    3.40    3.89
   4   3  -1  241.62   21.91
   4   3  -1  272.41   14.44
   4  -3  -1  240.26   22.13
  -4   3   1  228.46   16.08
  -4  -3   1  280.16   20.94
  -4  -3   1  255.47   22.11
  -4   3   1  253.58   22.09
  -4  -3   1  226.97   17.98
   4   3  -1  270.42   20.57
  -4  -3   1  253.72   19.69
  -4  -3   1  238.88   20.83
   4   3  -1  268.13   20.39
  -4   3   1  265.88   20.68
   4  -3  -1  228.30   16.92
   4   3  -1  226.03   18.89
   3   3  -1 1044.65   52.44
   3   3  -1 1104.66   51.28
  -3   3   1 1026.51   52.50
  -3   3   1 1031.15   50.02
   3  -3  -1 1099.63   54.48
  -3  -3   1 1127.97   50.68
   3   3  -1 1068.28   49.42
   3   3  -1 1063.19   51.96
  -3  -3   1 1096.01   53.20
  -3  -3   1 1169.08   53.61
  -3  -3   1 1040.04   48.02
  -3  -3   1 1039.21   51.43
  -3   3   1  921.66   46.49
   3  -3  -1 1089.88   52.96
   2  -3  -1 2012.99   83.12
   2  -3  -1 1835.28   84.51
  -2   3   1 1949.92   84.64
  -2   3   1 1885.85   83.42
   2   3  -1 2025.24   85.60
  -2  -3   1 1913.50   84.08
   2   3  -1 2003.07   80.98
   2   3  -1 1867.66   82.66
  -2  -3   1 1944.96   84.56
  -2   3   1 2054.10   77.08
   2   3  -1 2004.49   83.20
   2  -3  -1 1979.48   81.53
  -2   3   1 2024.71   81.82
  -2  -3   1 1995.21   80.31
  -2  -3   1 2008.29   86.03
   1   3  -1  914.63   38.93
  -1   3   1  851.19   40.80
   1  -3  -1  884.71   39.64
  -1   3   1  934.88   39.01
   1   3  -1  873.31   43.27
  -1   3   1  913.72   38.76
   1  -3  -1  934.77   41.01
   1  -3  -1  869.84   38.82
  -1   3   1  908.13   43.19
  -1  -3   1  892.19   41.33
  -1  -3   1  933.42   40.46
   0  -3   1   17.15    3.11
   0  -3   1   16.31    4.35
   0  -3  -1   16.93    3.62
   0   3   1   15.15    3.81
   0   3   1   12.41    3.10
   0   3   1   18.86    3.86
   0  -3  -1   14.27    3.37
   0   3   1   18.73    3.81
   0   3  -1   16.59    3.28
  -1  -3  -1    1.54    2.03
  -1  -3  -1    2.50    2.06
   1  -3   1    5.83    1.70
   1   3   1    4.85    2.26
  -1   3  -1    1.15    3.03
  -1  -3  -1    1.72    2.12
   1   3   1    2.84    2.50
   1   3   1    4.26    2.52
   1  -3   1    1.86    2.30
   1   3   1    6.59    3.17
  -1  -3  -1    2.21    3.27
  -1   3  -1    4.62    1.76
   2   3   1    1.42    2.65
   2  -3   1    1.35    2.17
  -2  -3  -1    0.98    2.04
  -2  -3  -1    1.45    3.03
  -2   3  -1   -1.56    3.26
  -2   3  -1    1.43    0.96
  -2  -3  -1   -1.01    2.11
   2   3   1    0.80    1.29
  -2  -3  -1    2.94    2.17
   2   3   1    3.37    3.15
   2   3   1    1.06    1.71
  -2  -3  -1   -1.39    2.90
  -2   3  -1    2.88    3.80
  -2  -3  -1    2.29    2.25
   2  -3   1    1.97    2.76
  -3   3  -1   29.47    3.27
  -3  -3  -1   50.03    7.75
  -3  -3  -1   51.60    6.08
   3   3   1   40.09    5.67
  -3   3  -1   22.37    7.71
  -3   3  -1   27.45    7.75
   3   3   1   41.38    7.38
  -3  -3  -1   26.27    5.84
  -3  -3  -1   33.63    6.54
  -3  -3  -1   40.96    8.89
  -3  -3  -1   28.61    8.07
   3  -3   1   49.89    7.40
   3  -3   1   46.61    7.35
   3   3   1   43.18    7.33
  -3  -3  -1   35.69    6.64
   4  -3   1 3864.79  162.55
  -4   3  -1 3892.60  172.49
  -4  -3  -1 3694.99  169.48
  -4  -3  -1 3745.88  170.83
   4  -3   1 4048.77  164.20
  -4  -3  -1 3816.40  163.21
   4   3   1 4021.36  162.47
  -4  -3  -1 4027.92  171.41
   4   3   1 3595.92  162.27
  -4  -3  -1 3761.73  168.63
  -4   3  -1 3862.03  169.76
  -4  -3  -1 3780.97  160.76
  -4  -3  -1 3943.93  162.66
   4  -3   1 3965.28  159.44
  -4  -3  -1 4132.75  153.74
  -4  -3  -1 3722.81  159.77
   4   3   1 3928.64  155.75
   5  -3   1  926.95   53.84
  -5   3  -1  897.37   57.88
  -5  -3  -1  911.61   42.41
  -5  -3  -1  970.78   61.11
  -5  -3  -1 1009.83   61.23
  -5  -3  -1  977.01   51.17
  -5   3  -1  929.63   60.44
   5   3   1  984.15   45.93
  -5  -3  -1  847.04   57.54
  -5  -3  -1  920.30   49.79
   5  -3   1  939.36   55.75
  -5  -3  -1 1081.77   55.15
   5   3   1  987.87   52.94
   5  -3   1  986.47   50.01
  -5  -3  -1  860.75   56.69
  -5  -3  -1  880.95   52.91
  -6  -3  -1  646.98   50.59
  -6  -3  -1  554.20   45.44
  -6  -3  -1  640.36   50.18
   6  -3   1  668.03   46.48
   6  -3   1  659.42   39.41
  -6   3  -1  651.27   51.73
  -6   3  -1  629.51   47.82
  -6  -3  -1  605.00   42.80
   6  -3   1  704.36   48.71
  -6  -3  -1  691.87   40.88
  -6   3  -1  627.89   49.57
   6   3   1  604.89   40.96
  -6  -3  -1  682.85   45.25
  -6  -3  -1  678.22   40.62
  -6  -3  -1  672.26   48.65
  -7  -3  -1  240.98   30.34
  -7  -3  -1  264.55   32.03
  -7   3  -1  212.88   27.02
  -7   3  -1  198.22   27.54
  -7  -3  -1  177.94   22.48
  -7  -3  -1  259.75   29.24
   7  -3   1  216.51   27.47
   7  -3   1  241.59   21.56
  -7  -3  -1  259.48   23.15
  -7   3  -1  234.74   30.54
  -7  -3  -1  217.19   21.31
   7  -3   1  225.40   28.21
  -7  -3  -1  178.75   25.05
  -7  -3  -1  213.55   24.92
  -8  -3  -1   71.39   12.84
  -8   3  -1   74.02   16.90
  -8  -3  -1   28.21   11.52
  -8  -3  -1   62.34   14.96
  -8  -3  -1   63.66   18.27
  -8   3  -1   88.68   20.20
   8  -3   1   58.79   11.03
  -8  -3  -1   61.32   11.95
  -8  -3  -1   52.06   12.95
   8  -3   1   84.80   18.46
  -8  -3  -1   57.89   16.95
  -8   3  -1   51.37   14.90
   8  -3   1   41.50   14.64
  -8  -3  -1   48.77   14.33
  -9   3  -1   50.46   15.46
   9  -3   1   13.02    9.11
   9  -3   1   34.64   14.63
  -9  -3  -1   30.71   11.07
  10  -3   1  154.23   30.04
 -10   3  -1  138.37   27.06
  10  -3   1  128.64   26.13
 -10  -3  -1  172.27   26.03
 -11  -3  -1  238.54   31.53
  11  -3   1  228.11   35.53
  11  -3   1  188.00   34.37
 -11   3  -1  238.11   37.22
  12  -3   1  305.60   44.63
 -12   3  -1  252.75   39.16
 -13   3  -1   41.40   17.51
  13  -3   1   37.48   19.38
  13  -4  -1  152.71   32.47
 -13   4   1   95.71   23.59
  13   4  -1   82.00   27.21
  12  -4  -1  102.66   27.36
  12   4  -1   97.11   27.72
 -12   4   1  115.07   24.99
  12  -4  -1   92.88   24.52
  11  -4  -1   57.75   19.03
  11  -4  -1   25.08   14.40
  11   4  -1   32.22   10.94
 -11   4   1   65.20   17.98
  11   4  -1   43.46   11.88
  11   4  -1   37.89   17.74
  10  -4  -1  141.28   29.39
  10   4  -1  156.37   20.70
  10   4  -1  174.91   23.13
  10  -4  -1  145.48   26.26
  10   4  -1  181.50   32.65
 -10   4   1  115.57   23.24
 -10  -4   1  127.34   20.81
  -9  -4   1   68.90   18.47
   9  -4  -1  112.94   20.29
   9  -4  -1   85.68   17.81
   9   4  -1   75.03   14.19
  -9  -4   1   80.26   15.41
   9  -4  -1   93.87   18.26
  -9  -4   1   71.97   16.90
   9   4  -1   80.25   21.18
   9   4  -1  130.01   18.68
  -9   4   1  108.80   21.08
  -9   4   1   74.21   16.68
   9  -4  -1   89.60   22.02
  -9   4   1   94.81   18.12
  -8  -4   1   26.63   10.35
  -8  -4   1   21.83    8.87
   8  -4  -1   37.97   12.09
  -8  -4   1   28.32    9.79
   8  -4  -1   30.32    9.68
  -8   4   1   35.82   10.65
  -8   4   1   27.82   10.31
  -8   4   1   15.23    8.10
   8  -4  -1   32.22   10.98
   8  -4  -1   56.23   16.17
  -8  -4   1   33.46   11.72
  -8  -4   1   32.49   12.19
   8   4  -1   17.21    7.32
   8   4  -1   30.25   12.79
  -8  -4   1   31.80    9.12
  -8  -4   1   21.81    7.57
   8   4  -1   27.66    8.39
   7  -4  -1   13.88    7.93
   7   4  -1   21.33    7.18
  -7  -4   1    8.33    6.35
  -7  -4   1    9.62    5.50
  -7   4   1   18.37    8.57
   7  -4  -1   14.69    9.69
  -7  -4   1   14.53    5.81
   7  -4  -1   14.47    6.76
   7   4  -1    4.40    3.56
  -7  -4   1    1.97    3.18
  -7   4   1   12.13    6.40
   7   4  -1    3.66    5.92
  -7  -4   1    7.95    6.06
  -7  -4   1    9.26    6.44
   7  -4  -1   -2.16    2.86
  -6  -4   1  184.77   21.31
  -6   4   1  154.96   13.95
   6  -4  -1  214.33   20.17
   6   4  -1  141.12   21.14
   6  -4  -1  202.50   19.26
  -6  -4   1  198.24   20.52
  -6   4   1  150.53   20.38
   6   4  -1  152.49   17.84
  -6   4   1  132.90   17.58
  -6  -4   1  184.56   18.77
   6   4  -1  173.17   18.67
   6  -4  -1  150.66   21.76
   6   4  -1  169.15   10.80
  -6  -4   1  182.70   18.13
  -6  -4   1  158.60   21.09
   6  -4  -1  140.92   22.91
  -6  -4   1  149.59   19.31
   6   4  -1  167.82   19.47
   5   4  -1   17.99    5.74
   5   4  -1   16.47    3.49
  -5   4   1   25.59    7.32
  -5  -4   1   26.26    7.65
   5   4  -1    9.53    5.47
  -5  -4   1   18.19    6.20
  -5  -4   1   15.37    5.77
  -5  -4   1   10.95    4.27
   5   4  -1   10.11    4.75
  -5   4   1   18.55    4.59
   5  -4  -1   10.21    4.65
  -5  -4   1   21.52    7.53
   5  -4  -1    7.17    5.49
   5   4  -1   19.44    6.20
  -5   4   1   15.50    6.22
   4   4  -1  220.44   18.38
  -4  -4   1  199.90   15.59
  -4   4   1  178.90   16.71
   4   4  -1  206.14   18.70
  -4  -4   1  189.53   18.68
  -4   4   1  199.97   19.61
   4   4  -1  190.72   16.41
  -4   4   1  194.08   14.67
  -4  -4   1  203.45   17.43
  -4  -4   1  208.21   18.85
  -4  -4   1  177.08   17.36
   4   4  -1  189.47   19.51
   4  -4  -1  222.30   20.60
  -3  -4   1   77.86   10.74
  -3   4   1   85.31   11.10
  -3   4   1  102.01    9.68
  -3  -4   1  106.13   12.22
   3  -4  -1  101.47   11.87
  -3   4   1  100.83    6.12
  -3  -4   1   89.19    9.65
  -3  -4   1   88.00   10.94
   3   4  -1  114.47   10.30
  -3   4   1  101.61   10.32
  -3  -4   1   81.84    8.26
   3   4  -1  103.17   11.85
   3   4  -1  102.10   11.94
   2   4  -1    3.77    2.63
  -2   4   1    3.42    2.11
   2   4  -1    5.37    2.49
  -2  -4   1    1.98    2.44
   2  -4  -1    8.73    3.14
  -2   4   1    0.93    2.12
  -2   4   1    2.49    2.01
   2   4  -1    4.85    2.50
  -2  -4   1    1.07    1.74
   2  -4  -1    0.80    1.67
  -2   4   1    2.79    1.37
  -2  -4   1    1.32    2.47
   1  -4  -1  420.53   19.63
  -1   4   1  383.51   25.36
   1  -4  -1  403.29   22.09
  -1  -4   1  426.33   23.87
  -1   4   1  419.20   24.00
   1  -4  -1  435.48   23.84
  -1  -4   1  399.75   22.27
  -1   4   1  414.08   22.15
   1   4  -1  425.97   25.94
   1   4  -1  377.92   24.34
  -1   4   1  435.56   20.73
   1   4  -1  401.95   19.70
   0  -4  -1  633.01   23.77
   0   4   1  588.34   23.94
   0   4   1  579.40   22.11
   0  -4   1  501.60   18.23
   0   4   1  577.55   24.58
   0  -4   1  565.27   19.87
   0  -4  -1  552.21   21.28
   0   4  -1  621.40   25.10
   0   4  -1  622.64   22.57
  -1  -4  -1  677.24   35.08
  -1   4  -1  641.10   37.27
  -1  -4  -1  679.10   36.19
  -1   4  -1  665.84   35.28
  -1  -4  -1  716.30   36.62
  -1  -4  -1  628.90   36.76
   1  -4   1  717.20   32.38
   1   4   1  662.60   37.07
   1  -4   1  685.19   34.54
   1   4   1  751.17   37.23
   1   4   1  714.71   35.13
   1   4   1  681.26   36.28
  -1   4  -1  754.14   33.65
  -2  -4  -1   91.27    7.42
  -2   4  -1   89.11   11.33
   2   4   1   85.11   10.91
   2   4   1   96.16   11.05
  -2   4  -1   85.83    7.16
   2  -4   1   89.86    6.94
   2   4   1   92.47    9.90
  -2   4  -1   65.16   10.35
  -2  -4  -1   93.24   10.80
  -2  -4  -1   98.18   10.95
  -2  -4  -1   94.15   11.51
  -2  -4  -1   75.03   10.93
  -3  -4  -1    1.67    3.47
   3   4   1   -0.99    1.31
  -3  -4  -1    3.75    4.28
  -3  -4  -1   -1.42    2.66
  -3  -4  -1   -1.37    2.85
   3  -4   1    2.92    3.60
   3   4   1    1.59    2.97
  -3   4  -1    0.85    1.19
  -3   4  -1    6.03    4.96
  -3  -4  -1    1.28    2.93
  -3  -4  -1    0.91    2.08
   3   4   1   -1.46    2.35
  -3   4  -1   -1.73    3.23
  -3  -4  -1    2.84    2.33
   4   4   1  195.61   18.74
  -4  -4  -1  208.77   18.06
  -4  -4  -1  191.61   14.41
  -4   4  -1  222.75   22.23
   4  -4   1  195.64   18.01
  -4  -4  -1  165.47   20.40
  -4  -4  -1  197.49   18.21
  -4  -4  -1  187.00   16.98
  -4   4  -1  170.34   21.19
  -4  -4  -1  191.84   18.51
  -4   4  -1  199.16   11.55
  -4  -4  -1  186.52   20.35
   4   4   1  193.38   15.30
   4   4   1  174.29   18.56
   4  -4   1  195.96   17.79
   5  -4   1   65.76   11.34
   5   4   1   60.04    8.13
  -5  -4  -1   64.47   13.44
  -5  -4  -1   67.17   14.71
  -5  -4  -1   55.62   12.45
   5   4   1   60.53   10.67
  -5  -4  -1   68.04   10.70
  -5  -4  -1   52.99   12.10
  -5   4  -1   64.14   13.21
  -5   4  -1   33.88   10.77
   5  -4   1   69.70   11.47
  -5  -4  -1   57.36   10.24
  -5  -4  -1   68.50    7.67
   5  -4   1   59.31    9.91
  -5  -4  -1   74.07   12.13
  -5   4  -1   49.17    5.43
  -5  -4  -1   77.06   11.51
   6  -4   1   -3.38    3.53
  -6  -4  -1    1.83    2.96
  -6  -4  -1   16.52    8.72
  -6  -4  -1    3.09    7.05
  -6  -4  -1    4.66    4.86
  -6  -4  -1    8.24    5.73
   6  -4   1   -2.53    4.73
  -6   4  -1    5.62    5.24
  -6   4  -1    3.56    4.70
   6  -4   1   -2.34    4.88
  -6  -4  -1   -3.01    3.97
  -6   4  -1    3.20    4.23
  -6  -4  -1    2.12    2.80
   6   4   1    2.12    2.80
  -6  -4  -1   -1.88    2.48
  -7  -4  -1  229.11   22.93
  -7  -4  -1  221.29   29.87
  -7   4  -1  237.53   27.68
  -7  -4  -1  216.99   22.43
  -7   4  -1  217.36   29.74
  -7  -4  -1  210.25   23.66
   7  -4   1  224.84   21.42
   7  -4   1  240.13   27.10
  -7  -4  -1  239.11   29.10
  -7  -4  -1  217.40   26.56
  -7  -4  -1  187.81   27.88
  -7  -4  -1  223.39   25.53
   7  -4   1  273.70   30.11
   7   4   1  214.58   23.31
  -7   4  -1  195.55   27.21
  -8   4  -1  151.52   26.34
  -8  -4  -1  166.69   22.07
  -8  -4  -1  152.51   26.51
  -8  -4  -1  154.26   23.88
   8  -4   1  183.96   26.53
  -8  -4  -1  214.87   23.16
  -8   4  -1  181.55   25.78
   8  -4   1  184.99   26.67
  -8   4  -1  155.29   25.65
  -9   4  -1  145.67   26.56
   9  -4   1   72.99   18.73
  -9  -4  -1   93.57   18.19
   9  -4   1  115.97   23.20
  10  -4   1   54.99   19.24
 -10   4  -1   20.24   12.56
  10  -4   1   42.67   16.00
 -11   4  -1   -5.41    7.15
  11  -4   1   -6.13   14.00
  12  -4   1   -6.45   12.03
 -12   4  -1   28.73   16.08
  13  -4   1    6.63   15.16
  13  -5  -1  139.53   32.38
 -13   5   1  166.08   30.53
  12   5  -1    3.35    4.42
 -12   5   1   -5.05    9.42
  12  -5  -1   -5.83   12.16
  12   5  -1   -6.85   11.07
  12  -5  -1   -6.72   12.53
  11   5  -1  264.19   42.44
  11  -5  -1  328.15   41.04
 -11   5   1  286.95   37.47
  11   5  -1  317.33   32.67
  11  -5  -1  216.72   38.49
  10  -5  -1  774.01   73.15
  10   5  -1  890.35   77.12
 -10   5   1  974.53   70.78
  10  -5  -1 1055.32   71.44
  10   5  -1  908.66   60.42
  -9   5   1  751.84   58.30
   9  -5  -1  605.06   58.92
  -9   5   1  696.60   53.53
   9   5  -1  787.08   51.56
   9  -5  -1  713.46   53.11
   9   5  -1  613.32   59.75
  -8  -5   1  929.95   54.63
   8  -5  -1  962.07   60.30
  -8  -5   1  830.74   56.03
   8  -5  -1  887.78   56.56
  -8  -5   1  930.79   55.08
   8   5  -1  761.28   64.26
  -8   5   1  936.12   64.26
   8  -5  -1  779.63   60.61
  -8  -5   1  793.95   57.85
  -8  -5   1 1081.23   74.20
  -8   5   1  843.51   58.76
  -8   5   1  909.20   57.73
  -8   5   1  941.83   52.57
   8   5  -1  904.33   56.62
   8  -5  -1  821.85   66.12
   7  -5  -1  872.87   50.60
  -7   5   1  718.00   50.91
  -7  -5   1  735.33   54.21
  -7  -5   1  734.45   50.56
  -7  -5   1  772.36   48.49
  -7  -5   1  848.97   53.69
   7   5  -1  670.40   55.84
   7  -5  -1  840.69   50.48
   7   5  -1  806.26   50.60
  -7   5   1  758.73   49.50
  -7   5   1  701.05   53.45
  -7  -5   1  774.22   46.63
  -7  -5   1  813.19   50.80
   7  -5  -1  837.58   60.67
   7  -5  -1  694.70   56.80
   6   5  -1   79.87   13.46
   6   5  -1   79.74   16.17
  -6   5   1   75.47   14.49
  -6  -5   1   73.67   14.78
   6  -5  -1   67.29   15.08
  -6   5   1   63.67    8.71
  -6  -5   1   98.07   14.96
   6  -5  -1   60.43   16.38
   6  -5  -1   75.08   11.56
  -6  -5   1   57.70   11.62
   6   5  -1   78.69   13.03
  -6   5   1   79.96   12.95
  -6  -5   1   65.78   12.08
  -6  -5   1   96.99   12.27
  -5  -5   1   23.10    7.54
   5  -5  -1   43.70    7.81
  -5  -5   1   57.28   11.71
  -5   5   1   33.37    6.16
  -5  -5   1   32.80    7.62
  -5   5   1   43.08   10.02
   5   5  -1   35.88    8.84
   5   5  -1   49.48    6.82
   5   5  -1   40.79    8.65
  -5  -5   1   38.69    8.87
   5   5  -1   36.56   10.01
  -5  -5   1   32.47    6.64
  -5   5   1   44.34    9.04
   5  -5  -1   29.36    9.24
   4  -5  -1 1293.16   69.31
  -4  -5   1 1299.88   60.80
   4   5  -1 1366.55   63.96
  -4   5   1 1436.41   54.43
   4   5  -1 1308.32   69.35
  -4   5   1 1346.95   64.55
  -4  -5   1 1313.66   64.21
  -4  -5   1 1346.59   68.73
   4   5  -1 1377.12   62.63
  -4  -5   1 1446.36   70.47
  -4   5   1 1280.66   61.87
   4   5  -1 1408.38   70.15
  -4  -5   1 1431.71   69.29
  -4   5   1 1333.24   69.47
  -3   5   1 3833.46  147.66
   3   5  -1 3831.18  151.88
  -3  -5   1 3962.39  158.72
   3  -5  -1 3866.63  153.41
  -3   5   1 3810.24  158.13
   3   5  -1 3818.84  160.41
  -3   5   1 3774.67  153.82
  -3  -5   1 3745.83  159.82
  -3  -5   1 3769.92  158.20
  -3  -5   1 3837.29  150.17
   3   5  -1 3676.93  156.65
   3  -5  -1 3527.66  156.04
   2  -5  -1 4048.24  169.16
   2  -5  -1 4451.48  172.11
   2   5  -1 4167.25  177.19
  -2   5   1 4364.62  167.93
   2   5  -1 4323.38  177.21
  -2   5   1 4647.80  178.41
   2   5  -1 4340.49  167.22
  -2   5   1 4073.74  171.49
   2   5  -1 4231.82  169.63
  -2   5   1 4341.92  172.30
  -2  -5   1 4188.07  174.08
  -2  -5   1 4351.85  173.34
   1  -5  -1 2718.81  116.21
   1  -5  -1 2901.55  118.36
  -1   5   1 2766.96  122.10
  -1  -5   1 2984.77  116.94
  -1   5   1 2823.18  112.49
   1   5  -1 2838.34  111.16
   1   5  -1 2768.48  121.08
   1  -5  -1 2848.20  110.63
  -1   5   1 2926.86  116.60
  -1   5   1 2724.26  118.70
   1   5  -1 2942.25  112.79
  -1  -5   1 2761.02  117.90
   1   5  -1 2936.83  121.83
   0  -5  -1 1271.85   60.30
   0  -5   1 1275.11   54.07
   0  -5  -1 1370.23   61.55
   0   5   1 1344.19   63.93
   0  -5   1 1350.07   59.21
   0   5  -1 1332.68   62.59
   0   5   1 1272.16   62.04
   0   5   1 1314.01   60.76
   0   5  -1 1398.77   61.75
   1  -5   1  646.40   31.51
  -1   5  -1  622.19   31.78
  -1   5  -1  701.79   36.63
  -1  -5  -1  605.55   30.96
   1   5   1  600.51   35.06
  -1   5  -1  647.57   32.79
  -1   5  -1  640.25   36.85
  -1  -5  -1  601.17   34.70
   1   5   1  586.11   35.22
  -1  -5  -1  579.00   34.33
   1   5   1  588.75   35.90
  -1  -5  -1  692.68   37.46
  -2   5  -1  122.74   12.69
  -2  -5  -1  111.23    6.94
   2  -5   1  135.91   10.09
  -2  -5  -1  139.24   13.76
  -2   5  -1  134.93   10.57
  -2  -5  -1  115.19   13.50
   2   5   1  106.44   12.17
  -2  -5  -1  133.29   12.87
   2   5   1  148.04   14.73
  -2  -5  -1  119.03   13.33
  -2   5  -1  113.89   13.95
   2   5   1  125.92   14.23
  -3  -5  -1  304.09   25.58
  -3  -5  -1  312.56   18.41
  -3   5  -1  310.17   26.55
  -3  -5  -1  311.10   23.51
   3   5   1  321.02   24.70
  -3  -5  -1  356.21   25.61
   3   5   1  280.07   24.56
  -3  -5  -1  311.52   24.10
   3   5   1  322.46   22.27
  -3   5  -1  298.56   17.24
  -3   5  -1  322.37   24.71
  -3  -5  -1  278.85   23.08
  -4  -5  -1 1931.78   84.92
   4   5   1 1916.95   93.92
   4   5   1 1915.28   85.24
  -4  -5  -1 1926.47   90.67
  -4   5  -1 1895.62   96.28
  -4  -5  -1 1719.39   93.55
  -4  -5  -1 2109.89   93.51
  -4  -5  -1 1953.61   92.85
  -4  -5  -1 2007.28   90.04
  -4   5  -1 1971.94   93.61
   4   5   1 1867.33   91.51
  -4   5  -1 1910.85   78.55
   4  -5   1 1986.95   91.56
   5   5   1 3006.07  140.38
   5  -5   1 3243.30  138.15
   5  -5   1 3173.65  139.49
  -5  -5  -1 3379.90  143.40
  -5  -5  -1 3117.48  135.28
   5   5   1 3180.55  132.21
  -5  -5  -1 3134.33  139.30
  -5   5  -1 2952.71  146.71
  -5   5  -1 3107.42  143.69
  -5  -5  -1 3031.59  146.90
   5  -5   1 3430.84  143.09
  -5  -5  -1 3220.86  143.83
  -5  -5  -1 3128.42  138.06
  -6  -5  -1 1164.95   74.75
  -6   5  -1 1332.99   81.94
  -6  -5  -1 1141.80   75.37
  -6  -5  -1 1212.21   73.25
   6  -5   1 1210.82   69.19
   6   5   1 1364.95   71.39
  -6  -5  -1 1214.55   71.87
  -6  -5  -1 1357.31   68.02
  -6   5  -1 1130.63   73.96
  -6  -5  -1 1304.70   72.86
   6  -5   1 1296.88   70.87
  -6   5  -1 1390.06   75.48
  -6  -5  -1 1294.79   68.46
  -6  -5  -1 1340.58   68.20
  -7   5  -1  154.02   22.26
  -7   5  -1  104.83   20.31
  -7  -5  -1  119.44   16.57
  -7  -5  -1   86.22   14.80
   7  -5   1  114.18   18.34
  -7   5  -1  120.16   22.22
   7  -5   1  146.07   21.08
  -7  -5  -1  134.65   23.39
   7   5   1  107.06   17.05
  -7  -5  -1  109.09   18.76
  -7  -5  -1  148.34   22.88
   8  -5   1   17.26    8.52
  -8   5  -1    4.38    7.09
   8   5   1   13.96    6.90
  -8   5  -1    9.94    7.57
   8  -5   1   21.78   10.71
  -8   5  -1   -3.82    7.13
   9  -5   1  239.56   32.45
  -9   5  -1  161.64   28.92
   9  -5   1  299.82   36.04
 -10   5  -1  296.88   41.01
  10  -5   1  442.43   48.92
 -11   5  -1  661.62   63.49
  11  -5   1  644.12   66.01
  12  -5   1  454.62   57.70
 -12   5  -1  521.89   57.35
  13  -6  -1  631.13   65.41
 -13   6   1  529.57   56.76
  12   6  -1 1100.79   74.00
  12  -6  -1 1069.04   85.64
 -12   6   1 1194.47   85.43
  11   6  -1  734.23   55.61
 -11   6   1  705.95   62.40
  11  -6  -1  831.86   66.04
 -10   6   1  182.54   29.22
  10   6  -1  267.49   30.05
  10   6  -1  185.84   34.19
  10  -6  -1  219.71   29.39
   9  -6  -1   -3.10    5.78
  -9   6   1   -3.96    9.04
   9   6  -1    2.98    3.93
   9   6  -1   -5.01    8.10
   8   6  -1   56.88   17.40
   8  -6  -1   52.08   12.01
   8  -6  -1   47.47   16.68
   8   6  -1   50.13   12.02
  -8   6   1   24.90   10.62
  -8   6   1   44.74   10.56
  -7   6   1  513.89   36.38
   7  -6  -1  453.67   43.30
   7  -6  -1  452.17   44.36
   7   6  -1  471.49   38.04
   7  -6  -1  465.30   34.80
  -7  -6   1  492.16   37.11
  -7   6   1  487.29   41.72
  -7  -6   1  471.66   41.77
   7   6  -1  471.38   44.10
   7  -6  -1  440.71   35.28
   6  -6  -1 2139.15  115.49
  -6  -6   1 2389.99  115.26
  -6   6   1 2314.58  114.27
   6   6  -1 2362.16  111.51
  -6  -6   1 2142.84  107.73
   6   6  -1 2288.33  117.20
  -6  -6   1 2367.05  111.29
   6  -6  -1 2344.06  104.00
   5   6  -1 2480.44  120.23
   5   6  -1 2527.89  107.66
  -5   6   1 2416.35  113.86
  -5   6   1 2483.01  107.20
  -5  -6   1 2664.45  117.13
   5   6  -1 2465.75  117.59
  -5  -6   1 2641.74  120.12
  -5   6   1 2571.18  119.10
  -5   6   1 2518.62  111.55
  -5  -6   1 2662.96  117.84
   5  -6  -1 2315.02  119.04
  -4  -6   1 1735.57   85.72
   4  -6  -1 1672.68   85.02
  -4   6   1 1693.13   85.19
  -4  -6   1 1803.85   86.69
  -4  -6   1 1715.12   75.29
   4   6  -1 1836.91   80.59
  -4  -6   1 1871.63   85.86
   4   6  -1 1804.19   78.72
   4   6  -1 1785.92   87.14
  -4   6   1 1746.10   78.74
   4   6  -1 1751.48   86.03
   3   6  -1  569.70   34.80
  -3  -6   1  609.26   39.40
   3  -6  -1  614.80   33.75
   3  -6  -1  561.20   34.38
   3   6  -1  600.91   39.00
  -3   6   1  606.05   29.58
  -3  -6   1  598.77   36.80
   3   6  -1  664.73   31.33
  -3   6   1  607.91   34.44
  -3   6   1  560.41   35.09
  -3  -6   1  566.84   36.31
   2   6  -1   47.47    9.27
   2   6  -1   33.99    7.72
   2  -6  -1   32.46    5.27
   2   6  -1   37.52    4.76
  -2   6   1   39.58    8.50
  -2   6   1   39.41    6.38
  -2   6   1   21.58    4.75
   2   6  -1   59.08    6.89
  -2   6   1   33.11    6.54
   2  -6  -1   40.73    7.08
  -2  -6   1   32.97    6.72
  -2  -6   1   38.72    7.53
   1  -6  -1 1179.23   57.80
   1   6  -1 1237.62   51.56
  -1   6   1 1209.21   51.08
  -1   6   1 1218.83   62.61
  -1  -6   1 1172.45   57.76
   1  -6  -1 1128.30   56.56
  -1   6   1 1200.97   59.20
  -1   6   1 1260.16   56.99
  -1  -6   1 1304.30   57.15
   1   6  -1 1128.21   60.04
   1   6  -1 1238.78   61.99
   0  -6  -1 1592.66   76.16
   0  -6  -1 1599.99   75.82
   0   6  -1 1843.31   79.12
   0   6  -1 1673.08   78.26
   0   6   1 1657.93   80.27
   0   6   1 1765.97   77.34
   0  -6   1 1762.43   75.15
   0   6   1 1573.40   77.82
  -1   6  -1 1426.35   62.64
  -1  -6  -1 1249.63   63.55
  -1   6  -1 1359.72   56.43
   1   6   1 1296.99   65.36
   1  -6   1 1349.58   59.99
  -1  -6  -1 1297.81   55.19
   1   6   1 1340.34   64.86
  -1  -6  -1 1293.99   63.60
  -1   6  -1 1258.17   62.74
   1   6   1 1244.65   65.33
   2   6   1 1125.37   61.56
  -2   6  -1 1155.79   53.96
   2   6   1 1107.71   59.54
  -2   6  -1 1210.33   55.49
  -2   6  -1 1150.94   59.73
   2   6   1 1203.14   59.67
  -2  -6  -1 1141.16   59.28
  -2  -6  -1 1262.70   61.01
  -2  -6  -1 1148.26   54.18
  -2   6  -1 1168.18   57.98
   2  -6   1 1190.76   52.99
  -2  -6  -1 1102.85   58.17
   3   6   1 1051.64   53.97
  -3  -6  -1  995.53   52.76
   3   6   1 1077.63   59.68
  -3  -6  -1 1219.25   58.84
   3  -6   1 1086.01   47.18
  -3  -6  -1  923.65   55.72
  -3   6  -1  973.50   57.27
   3   6   1 1095.16   58.10
  -3  -6  -1 1065.62   56.63
  -3   6  -1 1013.19   53.62
  -3   6  -1  991.76   47.35
  -3  -6  -1 1017.42   54.84
   4   6   1  221.80   23.28
  -4   6  -1  205.69   20.60
  -4  -6  -1  210.61   21.64
   4   6   1  244.83   19.63
  -4   6  -1  179.24   21.56
   4   6   1  223.78   22.18
  -4  -6  -1  225.11   21.48
  -4  -6  -1  180.94   18.98
   4  -6   1  211.27   21.86
  -5  -6  -1   76.63   13.08
  -5   6  -1   84.54   16.82
   5   6   1   80.58   10.78
  -5   6  -1   56.02   11.92
  -5  -6  -1   88.61   14.50
  -5  -6  -1   63.17   11.59
   5   6   1   55.05   11.42
   5  -6   1   65.07   11.49
  -6   6  -1 1095.97   71.94
  -6  -6  -1 1133.60   65.67
   6  -6   1 1033.95   60.56
   6   6   1  947.91   60.71
   6  -6   1 1074.19   62.16
  -6  -6  -1 1098.65   61.50
  -6  -6  -1  964.94   58.41
  -7   6  -1 1492.42   88.75
   7  -6   1 1291.37   75.73
   7   6   1 1299.73   74.78
   7  -6   1 1220.97   73.75
   8  -6   1 1118.48   74.88
   8  -6   1 1245.85   76.30
  -8   6  -1 1310.98   85.56
   8   6   1 1253.78   74.14
   9  -6   1  671.32   56.96
  -9   6  -1  761.71   63.84
   9  -6   1  766.03   60.15
 -10   6  -1  240.52   35.65
  10  -6   1  189.93   31.49
 -11   6  -1    5.47    8.83
  11  -6   1   11.61   13.26
 -12   6  -1   57.82   18.76
  12  -6   1   33.25   18.69
 -12   7   1    5.01    9.34
  12   7  -1    7.64    6.17
  11  -7  -1   57.07   16.94
 -11   7   1   32.74   13.86
  11   7  -1   28.93   11.77
  10   7  -1   10.24    6.39
 -10   7   1   21.65   11.44
  10  -7  -1   14.55    9.61
   9   7  -1   64.05   14.90
  -9   7   1   90.85   19.00
   9  -7  -1   76.82   16.46
  -8   7   1  124.38   21.52
  -8   7   1  151.10   19.70
   8  -7  -1  112.65   18.01
   8   7  -1  135.37   20.24
  -7   7   1  199.56   22.23
  -7   7   1  163.56   23.15
   7   7  -1  175.41   22.78
  -6   7   1   49.11   12.03
   6   7  -1   57.86   12.84
  -6   7   1   26.40    8.21
  -6  -7   1   39.98   11.08
   6  -7  -1   41.94    9.05
  -5  -7   1   18.24    7.70
  -5   7   1   25.33    8.35
  -5   7   1   16.28    6.54
  -5  -7   1    9.78    6.49
   5   7  -1   13.18    5.15
  -5  -7   1   16.93    6.58
   5   7  -1   36.49    9.91
  -4   7   1   56.56    9.17
  -4   7   1   58.35   11.47
   4   7  -1   56.90    9.57
  -4   7   1   57.99   10.54
  -4  -7   1   49.30   10.54
  -4  -7   1   48.31   11.05
   4   7  -1   62.96   12.24
  -4  -7   1   68.93   11.63
   3  -7  -1   55.92    9.01
  -3   7   1   39.89    7.95
  -3  -7   1   64.90   10.48
  -3   7   1   50.09    8.83
  -3   7   1   45.35    9.82
  -3  -7   1   45.05    9.31
   3   7  -1   37.18    8.80
   2   7  -1  344.36   29.00
   2  -7  -1  396.11   25.83
  -2  -7   1  370.65   25.58
  -2   7   1  373.65   22.75
   2   7  -1  322.05   27.14
  -2   7   1  346.10   22.61
  -2   7   1  345.62   25.42
  -2   7   1  371.74   29.58
  -2  -7   1  358.36   26.18
   1  -7  -1  671.43   37.74
   1   7  -1  636.19   40.68
  -1   7   1  595.50   28.47
  -1   7   1  648.28   38.43
  -1  -7   1  652.25   35.65
  -1   7   1  647.84   41.41
  -1   7   1  623.13   35.65
   1  -7  -1  640.58   36.85
  -1  -7   1  654.73   37.08
   1   7  -1  622.03   39.28
   0   7  -1   24.89    6.59
   0   7   1   15.53    5.61
   0  -7   1   18.54    5.19
   0   7  -1   32.37    7.42
   0   7   1   11.57    5.13
   0  -7  -1   10.10    4.08
   0   7   1   18.99    5.81
   0  -7  -1   13.02    5.08
   1  -7   1   14.47    4.31
   1   7   1   15.21    5.90
  -1   7  -1   14.21    4.62
  -1  -7  -1   15.44    5.41
   1   7   1   14.92    5.52
   1   7   1   16.61    5.39
  -1   7  -1    6.02    3.47
  -1  -7  -1   16.13    6.04
   2   7   1   76.27   12.92
  -2  -7  -1   90.55   12.43
   2  -7   1   96.90   10.19
   2   7   1   83.24   12.37
   2   7   1   94.64   13.36
  -2  -7  -1   87.22   12.74
  -2   7  -1   87.75   11.35
  -2   7  -1   78.46    9.97
  -3  -7  -1   83.49   12.69
   3   7   1   63.34   10.59
  -3  -7  -1   49.56    9.85
   3   7   1   63.99   12.48
  -3  -7  -1   40.71    9.63
   3   7   1   49.47   10.39
  -4  -7  -1    5.74    4.38
  -4  -7  -1    8.38    5.86
   4   7   1    5.26    6.01
   4   7   1   15.44    5.32
  -4  -7  -1    2.15    4.49
   4   7   1    4.55    4.25
  -5  -7  -1  101.43   15.11
  -5  -7  -1  104.12   16.83
   5   7   1  137.88   20.27
  -5  -7  -1   90.13   15.10
  -5   7  -1   97.61   18.39
   5   7   1  122.54   17.60
  -6   7  -1   18.18    9.03
   6  -7   1   35.14    9.33
   6   7   1   27.27    9.57
  -7   7  -1    4.01    6.48
   7  -7   1    5.57    6.87
   7  -7   1   -2.79    5.83
   7   7   1   14.80    7.31
   8  -7   1    3.37    7.04
   8  -7   1    6.43    7.35
   8   7   1   12.81    7.91
  -8   7  -1    8.76    9.14
  -9   7  -1    4.73    8.84
   9  -7   1   22.92   11.27
  10  -7   1   96.42   22.04
 -10   7  -1   66.02   19.18
 -11   7  -1   59.48   19.00
  11  -7   1   54.99   19.98
  12  -8  -1  227.18   35.45
 -12   8   1  256.45   37.33
 -11   8   1  189.36   30.62
  11  -8  -1  165.36   27.69
  11   8  -1  195.13   27.80
 -10   8   1   98.37   21.28
  10   8  -1   65.23   15.73
  10  -8  -1   64.66   15.95
  -9   8   1    3.92    5.17
   9  -8  -1   -3.12    5.82
   9   8  -1    3.42    5.52
  -8   8   1   36.29   10.51
  -8   8   1   24.68   10.49
   8   8  -1   48.28   13.16
   8  -8  -1   46.25   12.44
  -7   8   1  153.17   22.85
  -7   8   1  172.62   22.10
   7   8  -1  164.39   22.83
  -6   8   1   85.51   15.50
   6   8  -1   85.52   16.05
  -5   8   1 1501.85   82.63
   5   8  -1 1490.41   83.15
  -5  -8   1 1612.59   84.21
   4   8  -1  449.52   32.24
  -4  -8   1  468.93   37.28
  -4  -8   1  472.73   35.19
  -4   8   1  453.79   36.52
   4   8  -1  428.15   35.40
  -4  -8   1  454.93   34.21
   3   8  -1   61.72   11.84
  -3   8   1   52.18    9.21
  -3   8   1   41.43   10.35
   3  -8  -1   57.45    9.72
  -3  -8   1   53.76   10.27
  -3  -8   1   49.28   10.04
  -2  -8   1  253.79   21.50
  -2   8   1  261.30   25.78
   2  -8  -1  285.57   22.29
   2   8  -1  273.58   25.06
  -2  -8   1  232.75   21.69
  -2   8   1  282.19   23.15
   2   8  -1  243.66   25.15
  -1  -8   1 1058.73   55.95
   1   8  -1 1077.52   61.22
  -1  -8   1 1062.39   54.31
   1  -8  -1 1094.08   56.52
   1   8  -1 1069.37   59.25
  -1   8   1 1131.30   55.88
  -1   8   1 1060.40   58.41
  -1   8   1 1120.83   62.77
   0   8   1  780.46   47.92
   0   8  -1  722.10   43.89
   0   8  -1  751.10   45.16
   0  -8   1  750.12   41.25
   0   8   1  677.77   44.22
   0  -8  -1  726.07   42.56
   0   8   1  757.22   43.58
   0  -8  -1  711.20   43.04
  -1   8  -1  516.16   33.75
  -1  -8  -1  508.58   34.09
   1   8   1  491.79   34.55
   1   8   1  569.56   38.19
  -1  -8  -1  442.27   33.22
   1  -8   1  542.92   31.64
   1   8   1  562.99   38.19
  -1   8  -1  504.46   33.64
   2   8   1  412.44   31.80
  -2  -8  -1  418.31   31.96
  -2  -8  -1  410.63   30.29
   2   8   1  439.81   32.65
   2   8   1  415.11   33.94
  -3  -8  -1  442.07   32.22
   3   8   1  434.57   32.01
  -3  -8  -1  385.32   30.21
   3   8   1  388.40   32.11
   3   8   1  352.95   32.94
  -3  -8  -1  417.99   32.55
   4   8   1    1.99    3.22
  -4   8  -1   11.38    7.03
   4   8   1   14.44    7.14
  -4  -8  -1   15.89    7.03
   4   8   1    9.90    5.66
  -4  -8  -1   20.70    7.74
  -5   8  -1    3.23    5.22
   5   8   1    2.70    5.64
  -6   8  -1  357.22   36.43
   6   8   1  296.12   30.75
   6  -8   1  303.75   28.68
  -7   8  -1  521.45   48.37
   7  -8   1  556.14   43.02
   7  -8   1  530.33   43.02
   7   8   1  550.55   44.95
  -8   8  -1  528.77   49.67
   8  -8   1  463.70   41.65
   8   8   1  470.33   43.04
   9   8   1  347.16   37.49
   9  -8   1  370.04   38.71
  -9   8  -1  379.18   42.95
  10  -8   1   61.79   18.50
 -10   8  -1   40.12   14.90
  11  -8   1   10.47   11.96
 -11   8  -1   -5.32    8.60
  11  -9  -1   54.32   16.74
  11   9  -1   92.36   20.00
  10  -9  -1  856.71   61.89
  10   9  -1  802.53   61.93
   9  -9  -1  814.26   58.27
   9   9  -1  835.10   61.03
  -8   9   1  541.83   43.40
   8   9  -1  471.51   43.16
  -7   9   1  304.06   31.14
   7   9  -1  294.71   32.22
  -6   9   1   26.55    9.54
   6   9  -1    6.13    6.41
  -5   9   1   97.86   16.88
   5   9  -1  137.47   19.91
   4   9  -1 1115.39   67.14
   4   9  -1 1133.21   62.98
  -4   9   1 1155.79   68.87
  -3   9   1 2294.93  114.47
   3   9  -1 2348.58  110.87
   3   9  -1 2203.96  112.06
  -3  -9   1 2421.50  109.88
  -2  -9   1 2786.88  123.26
  -2   9   1 2727.05  123.10
  -2   9   1 2664.89  129.26
   2   9  -1 2775.72  127.41
   2   9  -1 2705.30  130.29
   2  -9  -1 2724.82  120.84
  -1   9   1 1493.92   80.45
   1  -9  -1 1416.22   72.26
   1   9  -1 1514.10   79.51
  -1  -9   1 1477.79   72.94
   1   9  -1 1389.84   75.61
  -1   9   1 1556.98   76.76
   0   9   1  355.62   31.47
   0  -9  -1  360.65   27.69
   0   9   1  343.45   27.64
   0   9   1  342.69   29.46
   0   9  -1  422.60   31.76
   0   9  -1  357.75   28.80
   1   9   1    6.10    4.24
   1   9   1    2.42    3.91
   1   9   1    2.40    4.48
  -1  -9  -1    3.68    3.84
  -1  -9  -1    2.04    3.81
   2   9   1  230.83   23.27
  -2  -9  -1  190.07   20.39
   2   9   1  219.22   23.32
  -2  -9  -1  218.68   22.94
   2   9   1  231.61   25.13
   3   9   1  533.45   39.24
  -3  -9  -1  579.70   38.98
  -3  -9  -1  542.15   39.69
   3   9   1  565.87   41.12
   3   9   1  503.02   41.90
   4   9   1 3229.90  156.45
   4   9   1 3359.73  148.52
   4   9   1 3296.43  152.35
   5   9   1 1488.99   83.76
   6   9   1 1072.32   68.28
   7   9   1  302.42   33.01
   7  -9   1  299.95   32.35
   8  -9   1    3.33    5.38
   8   9   1    3.60    5.82
   9  -9   1  299.10   34.18
   9   9   1  234.76   31.62
  10  -9   1  544.54   51.55
  10 -10  -1  118.66   21.98
  10  10  -1  179.92   27.67
   9 -10  -1    3.42    7.81
   9  10  -1    7.61    7.10
   8  10  -1   14.46    8.28
  -8  10   1   16.67    8.81
  -7  10   1  151.08   23.13
   7  10  -1  178.34   25.32
   6  10  -1  331.12   34.67
  -6  10   1  373.94   35.85
   5  10  -1  754.31   55.71
  -5  10   1  946.28   60.78
   4  10  -1  219.27   23.55
  -4  10   1  218.75   26.58
   4  10  -1  236.50   26.87
  -3  10   1   42.00   11.63
   3  10  -1   50.44   11.85
   3  10  -1   29.71    9.20
  -2  10   1    2.92    4.72
   2  10  -1   -2.66    5.55
   2  10  -1   -2.52    4.08
   1  10  -1  316.78   29.98
  -1  10   1  301.35   30.28
  -1  10   1  261.93   26.12
   1  10  -1  311.83   28.31
   0  10   1  655.86   46.38
   0  10   1  546.32   41.60
   1  10   1  746.69   50.85
   1  10   1  750.05   47.78
   1  10   1  729.37   50.54
   2  10   1  808.32   54.59
   2  10   1  879.21   54.58
   2  10   1  914.75   59.06
   3  10   1  771.12   52.23
   3  10   1  867.19   54.69
   3  10   1  794.85   56.58
   4  10   1   51.05   14.35
   4  10   1   60.07   13.50
   5  10   1   15.43    8.66
   6  10   1  182.44   25.30
   7  10   1  365.40   37.45
   8  10   1  518.92   47.13
   8 -10   1  514.91   45.01
   9 -10   1  453.58   44.16
   9  10   1  462.97   45.97
   9 -11  -1   28.96   11.25
  -8  11   1    3.59    6.70
   8  11  -1   -3.80    5.01
  -7  11   1    3.55    6.63
   7  11  -1    7.24    8.28
  -6  11   1    3.50    6.53
   6  11  -1   -3.45    5.57
  -5  11   1    3.43    5.56
   5  11  -1   16.43    8.67
   4  11  -1   -3.09    6.45
  -4  11   1    3.36    4.43
   3  11  -1   25.12    9.04
   3  11  -1    8.70    6.66
  -3  11   1   29.55   10.63
   2  11  -1   24.41    8.40
  -2  11   1    6.41    6.00
   2  11  -1   11.72    6.71
  -1  11   1    3.13    5.06
   1  11  -1    6.12    6.39
   0  11   1   -3.05    4.93
   0  11   1   -2.72    4.40
   1  11   1    2.97    5.55
   1  11   1    8.80    6.71
   2  11   1    6.34    7.24
   2  11   1   -2.60    6.41
   2  11   1    5.81    6.64
   3  11   1    3.40    5.50
   3  11   1    5.64    5.26
   3  11   1    2.84    3.75
   4  11   1   -3.04    4.02
   4  11   1   -3.65    6.80
   5  11   1   35.95   11.49
   6  11   1   10.48    7.30
   7  11   1    7.45    6.96
   8  11   1   15.83    9.07
   8 -11   1   25.47   11.78
  -8  12   1   19.25   11.93
  -7  12   1  187.17   27.46
   7  12  -1  213.01   29.13
   6  12  -1  700.44   56.20
  -6  12   1  848.74   61.48
   5  12  -1  929.95   65.25
  -5  12   1  954.31   67.02
  -4  12   1  749.92   57.06
   4  12  -1  730.18   54.65
   3  12  -1  247.03   28.78
   3  12  -1  269.15   29.65
  -3  12   1  281.83   32.58
   2  12  -1    3.20    5.97
  -2  12   1   10.47    6.52
   1  12  -1   73.21   15.72
  -1  12   1   61.40   14.80
   0  12  -1  248.08   30.01
   0  12   1  273.42   30.45
   1  12   1  472.15   41.00
  -1  12  -1  520.75   44.78
   1  12   1  378.57   37.14
   2  12   1  378.79   38.02
   2  12   1  431.90   38.64
   3  12   1  113.15   21.14
   4  12   1   74.00   16.12
   5  12   1    3.44    5.57
   6  12   1  234.51   29.91
   7  12   1  564.06   50.39
   6  13  -1   11.38    7.92
  -5  13   1   47.78   15.00
   5  13  -1   65.10   15.96
  -4  13   1  309.40   35.80
  -3  13   1  649.61   53.78
   2  13  -1 1033.66   68.34
  -2  13   1  926.86   67.48
  -1  13   1  823.01   60.97
   1  13  -1  789.34   59.41
   0  13  -1  385.52   39.09
   0  13   1  372.35   38.25
   1  13   1    3.53    5.70
  -1  13  -1   -3.82    7.12
   2  13   1  158.31   23.74
  -2  13  -1  168.55   25.81
   2  13   1  167.62   25.04
  -3  13  -1  397.25   40.84
   3  13   1  309.40   36.25
  -4  13  -1  681.26   56.82
   5  13   1  864.83   62.94
  -2  14   1    4.04    7.54
   1  14  -1   46.05   14.87
  -1  14   1   51.55   15.36
   0  14   1  174.74   26.65
   0  14  -1  118.48   22.43
   1  14   1  215.78   29.86
  -1  14  -1  271.66   33.54
 -14   0   2   -4.80    7.77
  14   0  -2   -3.88    7.25
  14   0  -2  -16.32   18.65
  13   0  -2  262.56   45.24
  13   0  -2  226.08   30.93
 -13   0   2  275.65   35.50
  12   0  -2  763.74   61.09
 -12   0   2  833.83   63.71
  12   0  -2  727.18   58.36
  12   0  -2  821.05   77.06
  11   0  -2 1120.37   86.19
  11   0  -2  840.91   64.92
 -11   0   2 1034.26   70.82
  11   0  -2 1099.07   71.43
  10   0  -2 1200.59   87.60
  10   0  -2 1102.44   73.93
  10   0  -2 1322.35   78.87
 -10   0   2 1133.98   74.48
   9   0  -2  806.19   57.67
  -9   0   2  847.35   57.07
   9   0  -2  957.70   62.22
  -9   0   2  746.04   46.81
  -9   0   2  905.38   75.25
   9   0  -2  810.27   45.45
  -9   0   2  841.07   58.03
   9   0  -2  784.64   65.08
  -8   0   2  475.66   31.82
   8   0  -2  408.38   38.51
  -8   0   2  477.68   38.74
   8   0  -2  501.05   41.53
  -8   0   2  473.30   37.09
  -8   0   2  458.60   37.66
  -8   0   2  416.36   48.29
   8   0  -2  448.35   28.74
   8   0  -2  445.26   38.93
   8   0  -2  383.68   41.67
   7   0  -2   30.88    9.32
  -7   0   2   15.39    4.98
   7   0  -2    9.71    6.78
  -7   0   2   11.67    6.19
  -7   0   2   17.23   12.07
  -7   0   2   18.78    2.92
  -7   0   2   14.40    6.36
   7   0  -2   45.64   12.06
  -7   0   2   27.30    8.33
   7   0  -2   13.84    4.35
   7   0  -2   13.06    6.92
  -7   0   2   10.37    4.19
  -6   0   2 5194.20  203.11
  -6   0   2 5403.99  220.97
   6   0  -2 5426.68  223.10
  -6   0   2 5187.93  212.94
  -6   0   2 5440.04  220.82
  -6   0   2 4874.67  217.29
   6   0  -2 5872.09  224.60
   6   0  -2 5383.67  209.80
  -6   0   2 5155.43  238.53
   6   0  -2 5125.53  226.67
   6   0  -2 5272.65  228.69
  -6   0   2 5427.91  210.20
   5   0  -2 4011.99  171.95
   5   0  -2 3858.76  158.99
  -5   0   2 3946.00  167.26
  -5   0   2 3796.48  183.70
   5   0  -2 3887.85  168.44
  -5   0   2 3851.69  164.95
  -5   0   2 3948.75  161.33
  -5   0   2 3916.06  167.43
   5   0  -2 4165.31  153.03
   5   0  -2 3922.85  178.30
   5   0  -2 4186.47  171.02
  -5   0   2 4065.99  160.51
  -5   0   2 3888.98  154.79
  -4   0   2  635.57   29.72
  -4   0   2  660.19   34.73
  -4   0   2  644.37   36.61
   4   0  -2  629.28   37.02
   4   0  -2  627.60   28.58
   4   0  -2  681.31   29.26
   4   0  -2  605.58   31.58
   4   0  -2  626.56   44.85
  -4   0   2  642.90   32.08
   4   0  -2  644.72   38.88
   4   0  -2  682.22   37.30
   3   0  -2  193.09   12.21
  -3   0   2  221.35   12.24
  -3   0   2  200.69   15.82
   3   0  -2  217.94   13.51
  -3   0   2  227.09   13.83
   3   0  -2  227.60   16.63
   3   0  -2  194.87   16.47
   3   0  -2  269.74   25.58
   3   0  -2  225.68   15.30
  -2   0   2  876.17   39.31
  -2   0   2  749.28   38.54
   2   0  -2  849.30   38.77
   2   0  -2  883.52   39.61
   2   0  -2  817.28   37.60
  -1   0   2  116.52   10.50
   1   0  -2  105.74    9.49
   1   0  -2   99.06    9.27
   1   0  -2  102.76    8.61
  -1   0   2  108.77    9.96
   0   0  -2  176.44   10.42
   0   0  -2  167.74   12.99
   0   0  -2  204.00   11.92
   0   0  -2  181.39   13.59
   0   0   2  212.94   15.06
   0   0   2  201.39   14.03
   0   0  -2  187.43   13.33
   0   0   2  224.43   22.97
   0   0   2  159.75   10.07
   0   0   2  183.73   12.11
   1   0   2 3552.62  142.73
   1   0   2 3563.69  152.36
  -1   0  -2 3300.22  143.81
  -1   0  -2 3423.89  134.74
  -1   0  -2 3434.99  139.33
  -1   0  -2 3541.57  152.49
   1   0   2 3570.98  135.46
   1   0   2 3873.70  148.63
  -1   0  -2 3366.79  139.37
   2   0   2 5570.99  222.98
   2   0   2 6133.90  231.07
   2   0   2 5188.80  226.53
  -2   0  -2 5020.34  222.29
  -2   0  -2 5508.47  230.12
  -2   0  -2 5568.78  213.68
  -2   0  -2 5725.56  211.48
  -2   0  -2 5497.80  218.45
   2   0   2 5259.01  211.28
   3   0   2 3248.44  132.11
  -3   0  -2 3197.86  140.08
  -3   0  -2 3672.17  155.49
  -3   0  -2 3040.31  150.18
   3   0   2 3058.05  148.40
  -3   0  -2 3246.28  131.53
   3   0   2 3154.27  144.92
   3   0   2 4087.07  156.75
  -3   0  -2 3677.20  132.74
  -3   0  -2 3241.68  133.75
  -3   0  -2 3005.37  143.51
   4   0   2  665.06   47.56
  -4   0  -2  544.08   35.93
  -4   0  -2  488.67   25.18
  -4   0  -2  569.14   32.28
  -4   0  -2  553.41   43.92
   4   0   2  539.39   40.24
  -4   0  -2  495.75   42.78
  -4   0  -2  446.02   35.86
  -4   0  -2  572.02   28.57
   4   0   2  493.00   41.09
  -5   0  -2   22.11    5.05
  -5   0  -2   42.53    4.69
  -5   0  -2   43.40   10.08
   5   0   2   48.26   12.21
  -5   0  -2   43.57   10.14
   5   0   2   35.49   11.54
  -5   0  -2   43.13   13.20
  -5   0  -2   40.04    7.31
  -5   0  -2   43.70   13.22
  -5   0  -2   24.14    6.95
   6   0   2   59.05   16.15
  -6   0  -2   53.20   11.92
  -6   0  -2   53.72   14.72
   6   0   2   85.87   17.29
  -6   0  -2   65.98   12.33
  -6   0  -2   55.88   12.28
  -6   0  -2   52.95    9.08
  -6   0  -2   48.56   15.71
  -6   0  -2   57.38    8.45
   7   0   2  230.24   31.36
   7   0   2  158.20   25.60
  -7   0  -2  190.79   22.75
  -7   0  -2  174.15   21.46
  -7   0  -2  180.49   26.27
  -7   0  -2  208.07   18.54
  -7   0  -2  189.79   28.19
  -7   0  -2  185.96   23.48
  -7   0  -2  190.08   29.72
  -8   0  -2 2998.54  155.25
   8   0   2 3080.17  158.35
  -8   0  -2 2994.69  142.97
   8   0   2 3177.74  162.58
  -8   0  -2 3041.96  148.95
   9   0   2 1431.60   93.99
  -9   0  -2 1278.20   87.26
   9   0   2 1338.56   92.02
  10   0   2  938.96   76.80
 -10   0  -2 1062.90   77.32
  11   0   2  423.03   49.48
 -11   0  -2  446.13   48.36
  12   0   2   37.95   18.99
 -12   0  -2   46.91   16.92
 -13   0  -2   48.90   17.65
 -14  -1   2  283.08   37.83
 -14   1   2  337.52   42.33
  14   1  -2  300.55   35.49
  14  -1  -2  301.94   35.41
  14   1  -2  235.70   47.40
  14  -1  -2  268.41   48.63
 -13   1   2  341.80   40.99
 -13  -1   2  292.37   37.12
  13   1  -2  246.68   44.53
  13   1  -2  309.57   35.20
  13  -1  -2  331.73   36.60
  13  -1  -2  343.98   52.56
  12  -1  -2   54.99   17.82
  12  -1  -2   73.31   17.44
 -12   1   2   87.21   20.08
  12  -1  -2   47.71   20.26
  12   1  -2   95.48   18.93
  12   1  -2   67.70   22.91
 -12  -1   2   48.63   15.33
  11  -1  -2   -3.79    7.07
  11   1  -2   -6.06   12.64
 -11   1   2   -4.02    8.38
 -11  -1   2   -3.72    6.01
  11  -1  -2  -12.12   12.64
  11   1  -2    3.51    5.68
  11  -1  -2   -4.03    8.40
 -10   1   2   84.06   18.31
  10  -1  -2   72.01   17.60
 -10  -1   2  111.18   19.62
  10  -1  -2   96.30   19.18
  10   1  -2   57.28   14.73
  10   1  -2   84.13   22.16
  10   1  -2   83.38   12.88
  10  -1  -2  105.91   24.40
  -9   1   2  199.09   25.15
   9   1  -2  142.31   16.47
   9   1  -2  159.21   24.99
   9   1  -2  159.75   22.62
  -9  -1   2  154.00   21.85
  -9  -1   2  215.31   25.43
   9  -1  -2  187.51   26.19
  -9   1   2  225.90   27.38
  -9  -1   2  169.26   23.72
  -9  -1   2  181.51   20.54
   9  -1  -2  192.99   26.36
   9  -1  -2  131.44   25.82
  -9  -1   2  230.15   35.88
   9   1  -2  117.80   24.75
  -9   1   2  181.74   18.87
   8   1  -2  821.25   53.92
   8  -1  -2  757.77   56.35
  -8  -1   2  761.48   52.15
  -8  -1   2  814.46   45.12
  -8  -1   2  820.96   53.71
   8   1  -2  805.58   61.26
  -8   1   2  818.43   45.67
   8  -1  -2  769.78   56.56
  -8   1   2  890.43   57.01
  -8  -1   2  731.30   51.99
  -8  -1   2  775.73   65.88
  -8   1   2  811.04   49.48
  -8  -1   2  826.29   49.68
  -8   1   2  724.66   51.75
   8   1  -2  786.07   54.70
   8  -1  -2  795.02   41.19
   8   1  -2  856.59   45.77
   8   1  -2  809.61   56.17
   8  -1  -2  853.78   62.73
   8  -1  -2  718.49   56.69
  -7  -1   2 1611.47   97.68
   7   1  -2 1572.47   83.00
   7  -1  -2 1621.31   69.63
   7   1  -2 1589.44   86.42
  -7  -1   2 1495.63   81.21
  -7   1   2 1588.93   84.40
  -7  -1   2 1413.83   80.99
  -7  -1   2 1656.46   80.65
   7   1  -2 1629.24   74.47
  -7   1   2 1639.86   83.37
  -7   1   2 1734.46   75.32
  -7  -1   2 1568.06   82.35
   7  -1  -2 1539.16   86.24
  -7  -1   2 1549.37   73.69
  -7   1   2 1584.64   67.17
   7  -1  -2 1534.11   90.71
   7  -1  -2 1543.05   62.23
   7   1  -2 1553.17   84.29
   7   1  -2 1702.48   91.90
  -7   1   2 1612.86   70.02
   7  -1  -2 1576.96   90.97
   7  -1  -2 1490.32   84.92
  -7   1   2 1659.27   78.96
   6  -1  -2  549.68   26.58
   6   1  -2  610.57   40.10
   6  -1  -2  585.94   39.86
  -6  -1   2  627.58   38.86
   6  -1  -2  552.76   42.14
  -6   1   2  577.86   35.44
  -6  -1   2  488.44   36.09
  -6   1   2  574.61   39.62
  -6   1   2  543.42   28.13
   6  -1  -2  524.43   38.97
  -6  -1   2  494.67   37.22
   6   1  -2  559.08   32.77
  -6   1   2  614.86   39.44
   6   1  -2  547.33   41.35
   6  -1  -2  588.54   47.03
  -6  -1   2  525.85   46.79
  -6   1   2  589.72   29.81
   6   1  -2  536.12   41.44
   6  -1  -2  562.69   28.77
  -6  -1   2  546.42   32.41
  -6  -1   2  586.19   38.52
   6   1  -2  668.30   40.00
  -5   1   2    1.64    3.06
  -5  -1   2    1.59    2.57
   5  -1  -2    4.27    1.89
   5  -1  -2   -3.23    6.02
   5   1  -2    4.65    1.21
   5   1  -2    1.71    3.18
  -5  -1   2    8.13    5.03
   5  -1  -2    2.92    3.34
  -5   1   2    1.18    2.70
   5  -1  -2   -1.82    4.16
  -5  -1   2    1.14    2.39
   5   1  -2    4.51    3.64
  -5   1   2   -1.74    2.81
  -5  -1   2   12.09    7.98
  -5  -1   2    8.23    3.76
  -5  -1   2    6.32    2.13
   5   1  -2    2.22    2.07
   5   1  -2    8.36    5.16
   5  -1  -2   -2.09    1.95
  -5   1   2    4.11    2.22
  -4  -1   2   50.21    7.87
  -4  -1   2   56.05   12.70
  -4  -1   2   43.86    7.78
   4  -1  -2   56.86   13.29
   4  -1  -2   44.21    5.38
  -4   1   2   43.96    7.78
   4   1  -2   50.33    8.38
  -4   1   2   48.40    6.58
   4   1  -2   60.20    9.85
   4   1  -2   43.95    9.48
   4  -1  -2   42.87    8.43
  -4   1   2   45.88    5.62
  -4  -1   2   47.54    4.75
   4  -1  -2   53.60    6.87
   4  -1  -2   39.71    4.66
   4  -1  -2   42.80    8.49
   4   1  -2   47.39    4.50
   4   1  -2   49.21    7.03
  -3  -1   2  352.55   21.78
  -3   1   2  342.56   19.49
  -3  -1   2  357.40   17.63
   3   1  -2  370.79   18.79
   3   1  -2  333.60   22.73
   3  -1  -2  340.08   18.87
   3   1  -2  331.51   21.66
  -3   1   2  334.63   22.09
   3   1  -2  318.00   25.90
  -3  -1   2  367.15   29.89
   3  -1  -2  311.95   22.39
  -3  -1   2  358.54   19.87
   3  -1  -2  335.32   22.39
   3   1  -2  358.63   21.68
  -3   1   2  360.30   17.41
   3  -1  -2  371.78   18.27
   2  -1  -2   88.97    8.59
  -2   1   2   96.63    8.45
  -2  -1   2   88.09    8.58
   2   1  -2   91.92   12.19
   2   1  -2   83.39    8.25
  -2   1   2   81.20    8.15
  -2  -1   2   81.80    6.69
   2  -1  -2   84.31    7.65
  -1  -1   2 6432.00   51.20
   1  -1  -2 6261.79   60.71
   1  -1  -2 6306.57   56.38
  -1   1   2 6344.98   64.73
  -1   1   2 6561.47   48.58
   1  -1  -2 6603.07   56.86
  -1   1   2 6566.61   57.67
   0  -1   2  786.19   35.10
   0  -1  -2  790.03   37.89
   0   1   2  857.73   39.07
   0   1   2  765.71   38.32
   0  -1  -2  793.53   37.54
   0   1   2  975.70   54.14
   0  -1   2 1000.11   54.27
   0   1   2  763.33   35.50
   0  -1  -2  788.45   35.48
   0  -1   2  793.88   34.82
  -1  -1  -2  639.85   31.43
   1   1   2  566.24   37.59
  -1  -1  -2  576.16   32.14
   1  -1   2  568.47   26.84
   1   1   2  579.05   27.99
   1  -1   2  541.56   29.36
  -1  -1  -2  570.26   31.95
   1  -1   2  527.09   36.97
   1   1   2  581.70   33.43
   1  -1   2  573.71   29.91
   1   1   2  556.33   30.56
  -1   1  -2  585.85   38.98
  -1  -1  -2  541.42   37.91
   1  -1   2  556.36   23.63
  -1  -1  -2  550.40   27.06
  -1   1  -2  574.39   23.57
  -1   1  -2  595.45   28.73
  -2   1  -2  246.37   18.19
  -2  -1  -2  295.88   19.98
  -2   1  -2  302.39   19.19
   2  -1   2  280.82   20.73
   2  -1   2  273.20   21.38
  -2  -1  -2  264.48   22.75
  -2   1  -2  285.83   26.27
  -2   1  -2  261.06   15.00
  -2  -1  -2  264.15   21.65
  -2   1  -2  260.25   12.83
   2   1   2  266.60   22.73
   2   1   2  289.30   25.47
  -2  -1  -2  288.17   26.33
   2  -1   2  252.09   23.90
   2  -1   2  272.27   15.81
  -2  -1  -2  314.52   17.62
   2   1   2  290.26   17.51
   2  -1   2  265.84   13.40
   2   1   2  269.31   22.28
  -3  -1  -2  383.64   34.94
  -3  -1  -2  486.29   27.67
   3   1   2  489.44   36.24
  -3  -1  -2  500.44   36.84
   3   1   2  439.60   34.41
   3  -1   2  502.66   34.05
  -3   1  -2  508.48   39.03
   3  -1   2  465.30   34.77
  -3  -1  -2  490.17   39.06
  -3   1  -2  472.53   26.89
   3   1   2  468.27   36.77
  -3  -1  -2  483.41   29.36
   3  -1   2  534.25   25.97
  -3  -1  -2  490.91   28.67
   3  -1   2  469.33   36.76
  -3   1  -2  497.57   39.71
  -3  -1  -2  509.47   27.13
  -3   1  -2  534.54   23.74
  -3   1  -2  518.01   30.04
  -3  -1  -2  501.36   34.32
  -3   1  -2  459.49   30.08
   3   1   2  433.29   26.62
  -4  -1  -2 1326.83   72.80
   4   1   2 1446.68   79.73
  -4  -1  -2 1360.61   77.38
   4  -1   2 1447.64   61.95
  -4  -1  -2 1344.17   64.90
  -4   1  -2 1350.24   67.31
  -4   1  -2 1329.17   79.24
   4   1   2 1390.67   79.31
   4  -1   2 1362.59   78.71
  -4  -1  -2 1410.21   80.06
  -4   1  -2 1398.80   82.18
  -4  -1  -2 1382.79   65.50
  -4  -1  -2 1502.13   83.50
  -4   1  -2 1104.14   65.85
  -4   1  -2 1423.84   66.54
   4  -1   2 1456.21   80.00
   4   1   2 1297.55   75.27
  -4  -1  -2 1418.85   65.34
   4  -1   2 1387.36   75.75
  -4   1  -2 1412.28   59.25
  -4  -1  -2 1451.35   62.45
  -4  -1  -2 1440.81   63.31
   5  -1   2 1648.22   92.70
  -5  -1  -2 1530.80   81.97
  -5   1  -2 1645.97   90.69
  -5  -1  -2 1519.97   87.99
   5   1   2 1496.96   86.15
  -5  -1  -2 1498.88   84.94
   5   1   2 1692.11   91.96
  -5   1  -2 1559.46   76.77
  -5  -1  -2 1524.44   71.98
  -5  -1  -2 1576.80   75.20
   5  -1   2 1646.48   70.44
  -5  -1  -2 1491.85   90.08
  -5   1  -2 1676.38   93.73
  -5   1  -2 1248.01   73.64
  -5  -1  -2 1473.32   70.21
  -5   1  -2 1359.91   73.89
  -5  -1  -2 1520.44   69.78
  -5   1  -2 1563.40   66.52
  -5  -1  -2 1577.90   66.36
   5  -1   2 1516.06   85.04
   6   1   2  893.62   61.97
   6   1   2 1021.34   67.93
  -6  -1  -2  842.51   51.87
   6  -1   2  839.20   64.73
  -6  -1  -2  876.34   57.01
  -6  -1  -2  884.73   62.82
  -6  -1  -2  898.39   59.45
   6  -1   2  879.03   61.65
  -6   1  -2  737.98   49.86
  -6  -1  -2 1007.27   68.95
  -6   1  -2  868.92   51.61
  -6   1  -2  895.72   66.45
  -6   1  -2  841.23   45.08
   6  -1   2  903.22   46.91
  -6   1  -2  900.21   63.44
  -6   1  -2  824.01   53.82
  -6  -1  -2  925.11   48.61
  -6  -1  -2  891.21   46.31
   7   1   2  856.35   63.58
   7   1   2 1043.04   70.65
  -7  -1  -2  869.80   55.44
  -7  -1  -2  850.79   57.57
   7  -1   2  908.88   64.89
  -7   1  -2  830.59   63.79
  -7  -1  -2  880.61   59.08
  -7   1  -2  774.00   56.01
  -7  -1  -2  905.19   68.49
  -7   1  -2  811.96   65.82
   7  -1   2  772.76   46.31
  -7   1  -2  896.07   46.63
  -7   1  -2  896.83   65.11
  -7   1  -2  771.29   51.47
  -7  -1  -2  758.58   58.48
   7  -1   2  895.09   67.89
  -7  -1  -2  902.68   49.01
  -7   1  -2  910.56   53.85
  -7  -1  -2  931.67   65.38
   8  -1   2   23.54   12.44
   8  -1   2   11.09    5.21
   8   1   2   35.61   13.15
  -8   1  -2   13.09    9.99
  -8  -1  -2   24.66    9.98
  -8   1  -2   12.11    6.01
   8  -1   2   34.22   13.25
  -8  -1  -2   15.24    8.73
  -8  -1  -2   18.37    6.67
   9  -1   2  104.75   24.36
  -9   1  -2   60.81   17.15
   9   1   2   90.07   21.86
  -9  -1  -2   74.09   18.65
   9  -1   2   81.05   20.59
  10  -1   2   26.13   13.81
 -10  -1  -2   26.41   12.34
  10  -1   2   10.50    9.83
 -10   1  -2   29.89   13.17
  11  -1   2  126.20   27.59
  11  -1   2   86.60   24.56
 -11  -1  -2  144.78   26.10
 -11   1  -2   89.53   23.40
 -12   1  -2  453.70   51.23
 -12  -1  -2  368.20   44.05
  12  -1   2  329.70   45.55
 -13  -1  -2  352.83   43.99
  13  -1   2  373.07   48.31
  14   2  -2   -8.06   16.80
 -14   2   2   -5.11    8.26
 -14  -2   2   -4.49    8.37
  14   2  -2   -3.89    5.13
  14  -2  -2   -8.08   10.67
  13  -2  -2    7.45    9.83
 -13  -2   2   12.63    9.62
  13   2  -2   11.22    7.80
  13   2  -2   -7.47   15.57
  13  -2  -2    3.92    6.34
 -13   2   2    4.82    7.78
  12   2  -2    3.60    4.75
  12  -2  -2    4.70    8.76
 -12  -2   2    3.91    5.15
  12  -2  -2   -3.91    5.16
 -12   2   2    4.50    7.28
  12   2  -2   -6.77   12.63
  12  -2  -2   -6.76   12.61
  11   2  -2   24.12   15.96
  11   2  -2   23.86   10.13
  11  -2  -2   35.16   12.69
 -11  -2   2   46.57   13.43
  11  -2  -2   36.12   17.80
  11  -2  -2   26.72   12.53
 -11   2   2   53.98   15.55
  10   2  -2   -5.28    8.53
 -10  -2   2   -3.24    6.05
 -10   2   2   -3.79    5.00
  10  -2  -2    3.87    7.22
  10   2  -2   -2.12    3.43
  10   2  -2   -3.21    5.18
  10  -2  -2   -5.27    9.83
  10  -2  -2   -8.32    7.76
  -9  -2   2    3.22    6.01
  -9  -2   2    2.71    5.05
   9   2  -2   -2.99    4.83
   9   2  -2    3.38    6.31
  -9  -2   2    8.68    6.04
   9   2  -2    9.09    9.49
  -9  -2   2   -2.93    7.24
  -9  -2   2    5.07    9.45
  -9   2   2   -5.87    7.25
  -9   2   2   -3.40    4.48
   9  -2  -2   -3.71    7.73
   9  -2  -2   -4.54    5.99
   9   2  -2   -1.95    3.15
   9  -2  -2   11.50    7.99
  -9  -2   2   -1.91    3.57
  -8  -2   2   10.18    6.29
  -8   2   2    7.87    5.48
   8  -2  -2    3.82    6.17
   8   2  -2   11.02    5.75
  -8   2   2   12.03    7.43
   8  -2  -2   11.62    7.23
   8   2  -2   10.85    5.06
  -8  -2   2    1.76    3.28
  -8  -2   2   10.50    6.00
  -8  -2   2    2.90    5.42
   8   2  -2    3.88    7.24
  -8  -2   2   -4.44    8.29
  -8  -2   2   10.69    7.89
   8  -2  -2    4.70    5.37
   8   2  -2    5.85    7.22
   8  -2  -2    3.05    5.69
  -7   2   2  214.95   15.86
  -7  -2   2  200.36   23.58
  -7  -2   2  217.69   19.69
   7  -2  -2  209.74   22.70
   7  -2  -2  187.94   25.62
   7   2  -2  225.41   24.64
  -7  -2   2  233.15   23.10
  -7   2   2  198.42   17.94
   7   2  -2  210.20   24.00
   7  -2  -2  186.23   20.47
   7  -2  -2  218.88   25.79
  -7  -2   2  215.84   29.61
  -7  -2   2  181.64   21.51
  -7   2   2  224.80   23.40
   7   2  -2  242.58   20.67
  -7   2   2  224.63   24.55
   7  -2  -2  230.50   29.49
  -7  -2   2  209.02   23.85
   7   2  -2  188.06   25.45
  -6   2   2   86.27    9.25
   6   2  -2   92.71   15.62
  -6   2   2   81.13    9.66
   6  -2  -2  129.72   18.48
   6  -2  -2   97.38    7.67
   6   2  -2  125.22   15.94
  -6  -2   2  105.91    7.38
  -6  -2   2   72.74   12.24
  -6   2   2  101.83   14.22
   6  -2  -2   68.20   14.13
  -6  -2   2  105.74   13.85
   6  -2  -2   81.23   11.61
  -6  -2   2   81.38   13.79
   6  -2  -2   76.38   11.57
   6   2  -2   99.49   14.87
   6  -2  -2   78.93   18.21
   6   2  -2  104.78   12.58
  -6  -2   2   95.63   18.78
  -6  -2   2  100.50   12.19
  -6   2   2   75.25   13.35
  -5  -2   2  736.42   43.38
   5  -2  -2  725.53   45.56
  -5   2   2  771.77   37.70
  -5   2   2  725.80   35.97
   5   2  -2  759.69   46.47
  -5  -2   2  841.14   43.66
   5   2  -2  740.11   43.88
   5  -2  -2  686.36   39.09
   5   2  -2  772.89   32.05
  -5  -2   2  748.04   43.07
   5  -2  -2  755.26   39.64
   5  -2  -2  726.42   46.74
   5  -2  -2  858.81   61.11
   5   2  -2  721.08   45.96
  -5  -2   2  758.08   51.98
   5  -2  -2  776.18   32.38
  -5   2   2  734.16   44.86
   5   2  -2  727.02   41.05
  -5  -2   2  738.50   41.25
  -5   2   2  768.73   43.72
   4   2  -2  427.02   25.34
  -4  -2   2  288.99   24.66
   4   2  -2  375.03   20.35
  -4  -2   2  330.63   19.00
  -4   2   2  342.60   21.10
   4  -2  -2  358.96   22.33
   4  -2  -2  341.70   22.29
  -4   2   2  343.35   16.49
   4   2  -2  385.91   23.57
   4  -2  -2  353.93   15.66
   4   2  -2  364.31   20.59
   3  -2  -2  112.11   11.56
   3  -2  -2   94.27    6.57
  -3  -2   2  102.20   10.11
   3  -2  -2   93.19    9.04
   3   2  -2  112.02   10.74
  -3   2   2   97.20   10.45
   3  -2  -2   90.61   10.42
   3   2  -2   87.24   10.28
  -3  -2   2   81.89   12.97
  -3   2   2   96.80    9.59
   3   2  -2   83.19   11.01
   3   2  -2   94.80   10.38
   2  -2  -2  900.69   42.79
   2   2  -2  845.56   44.51
  -2   2   2  960.94   43.31
   2  -2  -2  951.24   43.15
  -2  -2   2  957.22   43.22
  -2  -2   2  993.01   49.88
  -2   2   2  935.25   42.74
   2   2  -2  876.36   42.28
  -2   2   2  924.99   43.70
  -1   2   2  796.62   37.98
   1  -2  -2  779.96   34.70
  -1   2   2  738.73   34.48
   1  -2  -2  745.31   36.95
   1   2  -2  745.71   35.70
  -1  -2   2  845.74   40.67
   1  -2  -2  746.72   35.79
  -1   2   2  759.33   36.02
   0   2   2   82.45    8.88
   0  -2  -2   95.76    9.50
   0  -2   2  128.60   16.53
   0  -2  -2   93.82    8.79
   0  -2  -2   81.65    7.82
   0   2   2   98.12   14.41
   0   2   2   70.98    7.64
   1   2   2  120.46   11.26
  -1  -2  -2  105.10    9.87
   1  -2   2  131.06   15.72
   1   2   2  102.48   13.89
  -1  -2  -2  142.13   11.64
  -1   2  -2  153.88   17.83
  -1  -2  -2  123.90   16.17
  -1  -2  -2  142.85   11.16
   1   2   2  123.78   10.78
  -1  -2  -2  123.33   12.94
  -2  -2  -2  539.45   29.98
   2   2   2  587.92   39.12
   2   2   2  633.50   32.90
  -2  -2  -2  569.60   40.08
  -2  -2  -2  658.80   37.63
   2  -2   2  589.92   33.35
  -2  -2  -2  552.11   36.20
   2  -2   2  634.61   33.06
   2  -2   2  590.10   39.32
  -2  -2  -2  564.79   31.80
  -2   2  -2  545.63   40.05
  -2   2  -2  593.14   27.86
  -2  -2  -2  595.05   31.31
   2   2   2  587.50   31.93
  -3  -2  -2  245.22   16.66
   3  -2   2  206.25   22.71
  -3  -2  -2  233.91   22.77
   3   2   2  245.90   18.33
   3   2   2  256.64   18.59
   3  -2   2  182.90   18.22
  -3  -2  -2  224.30   21.89
   3  -2   2  229.31   13.62
   3  -2   2  211.13   19.56
  -3  -2  -2  164.97   22.10
  -3   2  -2  250.93   26.46
  -3  -2  -2  235.50   18.11
   3   2   2  214.61   22.95
  -3  -2  -2  253.82   18.75
  -3   2  -2  221.61   24.43
  -3  -2  -2  202.73   23.09
   3  -2   2  237.25   14.28
  -3  -2  -2  241.65   17.51
  -3   2  -2  204.08   16.29
  -4   2  -2   44.05   12.44
  -4  -2  -2   57.35    8.47
  -4  -2  -2   59.20    7.78
   4  -2   2   60.78   11.44
   4  -2   2   60.16    6.48
   4   2   2   60.43    9.34
   4  -2   2   58.82    6.98
   4  -2   2   63.95   11.80
  -4  -2  -2   50.37   11.11
  -4   2  -2   55.23    5.41
  -4  -2  -2   56.80    9.12
  -4   2  -2   73.04   10.72
  -4  -2  -2   54.22   12.70
   4   2   2   54.05   11.77
   4  -2   2   55.38   12.04
  -4  -2  -2   52.20    8.59
  -4  -2  -2   82.14   15.95
  -4   2  -2   80.28   16.00
  -4  -2  -2   56.42   13.08
  -5  -2  -2    9.33    6.49
   5  -2   2    7.27    3.37
  -5   2  -2   13.08    6.11
  -5  -2  -2   -3.15    5.88
  -5   2  -2    9.77    9.12
  -5  -2  -2   10.68    3.95
   5  -2   2    6.33    2.95
  -5   2  -2    7.09    2.63
  -5  -2  -2    4.94    2.78
   5  -2   2    8.21    6.26
  -5  -2  -2   18.20    7.68
  -5  -2  -2    8.44    4.46
  -5   2  -2   14.01    7.23
  -5  -2  -2   10.73    4.53
  -5  -2  -2   13.99    9.23
  -5   2  -2    3.64    7.60
   5  -2   2   14.09    6.96
  -6  -2  -2   37.64   11.24
  -6  -2  -2   39.63    9.25
  -6  -2  -2   35.02   10.99
   6  -2   2   42.11    7.39
   6  -2   2   49.65   13.89
   6  -2   2   28.64   11.18
  -6  -2  -2   31.61   11.45
  -6  -2  -2   51.13   14.29
  -6   2  -2   43.19   10.44
  -6   2  -2   53.69   10.33
  -6  -2  -2   31.45    7.14
  -6  -2  -2   50.88    9.35
  -6   2  -2   40.25   14.13
  -6  -2  -2   27.26   10.65
  -6   2  -2   60.12   15.89
   7  -2   2   86.25   20.22
  -7  -2  -2   33.10   12.99
  -7  -2  -2   68.93   15.32
  -7  -2  -2   66.93   10.78
  -7  -2  -2   42.26   12.30
  -7   2  -2   74.42   19.26
   7  -2   2   43.47    8.40
   7  -2   2   45.87   14.41
  -7  -2  -2   65.58   13.26
  -7   2  -2   57.18   15.22
  -7  -2  -2   81.28   17.35
  -7   2  -2   55.98   11.46
  -7  -2  -2   30.39   12.32
  -7  -2  -2   61.14   10.98
   8  -2   2    4.81    7.77
   8  -2   2    4.32    8.06
  -8  -2  -2    7.14    7.45
  -8   2  -2    4.56    4.26
  -8   2  -2    4.62    6.10
   8  -2   2    3.44    3.59
  -8  -2  -2    1.98    3.21
  -8  -2  -2    2.97    6.20
   9  -2   2  119.53   26.17
  -9   2  -2  133.42   26.18
   9  -2   2  196.02   30.69
  -9  -2  -2  123.75   22.54
  10  -2   2    5.53   12.63
 -10   2  -2    5.26    6.94
  10  -2   2    5.26    9.81
 -10  -2  -2   20.77   10.26
  11  -2   2   17.26   15.20
 -11   2  -2   11.12   10.40
 -11  -2  -2   30.92   13.05
  11  -2   2   28.51   15.98
  12  -2   2   11.82   12.33
 -12   2  -2   17.52   12.19
 -12  -2  -2    9.29    8.68
  12  -2   2    6.11   11.41
  14   3  -2  407.83   60.02
  14  -3  -2  499.94   66.14
 -14   3   2  585.01   56.92
  14   3  -2  443.30   44.17
  13   3  -2  376.73   55.66
 -13  -3   2  381.92   41.34
  13   3  -2  385.80   39.58
 -13   3   2  390.30   45.27
  13  -3  -2  346.70   53.41
  12  -3  -2  181.11   35.97
 -12   3   2  189.11   30.49
  12  -3  -2  147.57   24.95
  12  -3  -2  174.95   31.03
  12   3  -2  207.38   27.40
 -12  -3   2  195.50   27.69
  12   3  -2  108.08   29.58
  11  -3  -2   62.56   18.64
  11   3  -2   48.28   18.80
 -11   3   2   59.58   16.99
  11  -3  -2   71.99   18.03
  11   3  -2   76.01   16.17
 -11  -3   2   75.74   17.14
  11  -3  -2   71.95   21.78
  11   3  -2   40.72   10.85
  10  -3  -2  142.01   27.89
 -10  -3   2  155.71   22.46
  10   3  -2  142.87   28.91
 -10   3   2  167.13   25.49
  10   3  -2  172.72   22.99
  10  -3  -2  132.44   24.05
  10   3  -2  161.35   19.86
  10  -3  -2  118.23   23.97
  -9   3   2  954.08   61.54
   9   3  -2  937.43   60.67
   9   3  -2  927.74   72.09
  -9  -3   2  810.97   61.14
   9  -3  -2 1115.75   69.13
  -9  -3   2  961.83   61.62
  -9  -3   2  935.08   60.14
  -9   3   2  941.47   65.24
   9  -3  -2  972.83   69.82
  -9  -3   2 1038.79   67.71
   9   3  -2  901.82   63.74
   9   3  -2  990.66   56.82
   9  -3  -2  895.46   70.79
  -9  -3   2  983.24   56.19
  -8  -3   2 2117.85  107.49
   8   3  -2 1977.66  102.23
   8   3  -2 2139.31  106.55
  -8   3   2 1944.49  105.73
  -8  -3   2 2069.93  107.41
  -8  -3   2 1906.46   99.82
  -8   3   2 1916.07  101.08
  -8  -3   2 1901.61  101.16
   8  -3  -2 2010.79  100.77
   8  -3  -2 1996.01  113.07
  -8  -3   2 1952.82  115.66
   8  -3  -2 2084.61  103.56
   8  -3  -2 2005.05  114.63
   8   3  -2 2070.05   97.95
  -8  -3   2 2183.91   97.93
   8   3  -2 2149.42  115.71
  -7  -3   2 2502.79  118.26
  -7   3   2 2408.53  104.38
  -7   3   2 2476.58  115.09
  -7  -3   2 2410.37  113.09
   7   3  -2 2416.10  111.30
  -7   3   2 2397.28  117.55
   7  -3  -2 2354.20  123.37
  -7  -3   2 2361.00  114.22
  -7  -3   2 2577.61  129.30
   7  -3  -2 2456.39  132.05
   7   3  -2 2627.93  118.20
   7  -3  -2 2386.43  111.98
   7   3  -2 2300.95  114.39
  -7  -3   2 2457.15  110.41
   7   3  -2 2306.93  122.40
   7  -3  -2 2382.53  111.73
  -6  -3   2 1850.61   73.66
  -6   3   2 1702.60   74.30
  -6   3   2 1762.87   70.90
   6  -3  -2 1805.61   67.50
  -6  -3   2 1847.08   70.11
   6   3  -2 1896.64   73.42
   6  -3  -2 1776.91   77.62
   6   3  -2 1731.26   72.11
  -6  -3   2 1701.13   69.96
   6  -3  -2 1860.22   80.39
  -6  -3   2 1646.16   80.93
   6  -3  -2 1785.70   92.82
   6  -3  -2 1756.92   65.82
  -6   3   2 1795.24   62.55
   6   3  -2 1919.40   70.60
   6   3  -2 1763.04   78.89
  -6  -3   2 1903.87   69.37
  -5   3   2  676.14   39.94
  -5  -3   2  683.46   47.26
   5  -3  -2  719.71   37.12
  -5  -3   2  672.92   39.05
   5   3  -2  632.42   39.67
  -5  -3   2  724.39   40.81
  -5   3   2  663.61   42.02
  -5   3   2  659.85   36.35
   5   3  -2  663.46   41.37
   5  -3  -2  693.53   44.24
   5   3  -2  619.19   42.66
   5   3  -2  656.32   39.61
   5  -3  -2  665.84   43.14
  -5  -3   2  664.12   39.72
   4  -3  -2   23.42    4.10
  -4  -3   2   21.49    5.01
  -4   3   2   23.58    5.40
   4   3  -2   32.77    6.49
  -4   3   2   17.89    5.44
   4  -3  -2   32.16    7.83
   4   3  -2   33.31    7.24
  -4   3   2   19.37    4.63
  -4  -3   2   18.78    7.33
   4  -3  -2    8.02    4.30
   4   3  -2   24.22    6.61
   4   3  -2   15.71    5.22
  -3   3   2  631.37   34.38
   3   3  -2  688.19   34.39
  -3  -3   2  587.07   38.14
   3  -3  -2  673.69   36.10
   3  -3  -2  667.63   35.56
   3   3  -2  650.66   36.48
   3   3  -2  609.39   34.94
  -3   3   2  645.01   35.01
  -3  -3   2  600.52   32.79
  -3   3   2  621.26   33.01
   3   3  -2  639.66   35.24
  -2   3   2 2461.10   94.74
  -2   3   2 2300.57   97.22
   2   3  -2 2300.67   94.11
  -2  -3   2 2202.80   98.59
   2  -3  -2 2282.15   89.98
   2  -3  -2 2237.38   96.25
   2  -3  -2 2267.01   94.69
   2   3  -2 2228.69   94.95
   2  -3  -2 2246.20   94.54
  -2   3   2 2243.09   95.10
   1   3  -2 2658.70  102.20
   1  -3  -2 2572.11  107.01
  -1   3   2 2538.99  102.08
   1  -3  -2 2544.04  102.29
  -1  -3   2 2490.67  105.26
  -1   3   2 2727.01  108.27
   1  -3  -2 2530.84  105.30
  -1   3   2 2499.38  105.71
   1  -3  -2 2580.89  103.02
   0  -3   2 3015.05  111.72
   0   3   2 2860.34  117.74
   0  -3  -2 2759.25  111.01
   0   3   2 2973.07  126.18
   0  -3   2 2965.83  127.48
   0  -3  -2 2807.79  115.69
   0  -3  -2 2791.46  115.06
   0   3   2 2713.49  116.33
   0  -3  -2 2833.73  116.85
   0  -3   2 2779.58  111.88
  -1  -3  -2 3848.83   58.51
   1   3   2 3582.38   71.86
   1  -3   2 3551.04   74.76
  -1  -3  -2 3802.29   85.21
  -1   3  -2 3711.09   84.27
   1   3   2 4002.17   61.18
  -1  -3  -2 3806.36   58.30
   1   3   2 3781.00   60.71
  -1  -3  -2 3839.28   56.51
  -2  -3  -2 1007.91   60.33
   2   3   2 1089.25   52.61
  -2  -3  -2 1025.79   57.66
  -2  -3  -2 1091.30   50.88
   2   3   2 1109.86   59.33
  -2  -3  -2 1174.89   53.79
  -2  -3  -2 1184.65   53.58
   2   3   2 1111.28   54.08
  -2   3  -2 1091.69   62.53
   2  -3   2  986.53   58.14
   3  -3   2  577.34   35.04
  -3  -3  -2  548.47   40.57
  -3  -3  -2  589.18   42.86
  -3  -3  -2  575.17   30.99
   3   3   2  592.71   41.49
   3  -3   2  598.03   35.92
   3   3   2  581.52   33.63
   3  -3   2  566.40   40.47
   3  -3   2  596.62   27.01
  -3   3  -2  627.79   45.24
  -3  -3  -2  635.25   35.35
  -3  -3  -2  649.39   34.90
   3   3   2  600.97   35.58
  -3   3  -2  543.19   41.30
  -3  -3  -2  513.33   38.47
  -4  -3  -2 2346.04  116.31
  -4  -3  -2 2532.63  117.19
   4   3   2 2522.25  104.35
  -4   3  -2 2583.89  123.16
   4  -3   2 2403.13   96.66
   4   3   2 2401.95  118.33
   4  -3   2 2374.67  116.62
  -4  -3  -2 2252.97  113.27
  -4  -3  -2 2567.16  107.17
  -4   3  -2 2313.81  108.93
  -4  -3  -2 2547.84  120.75
  -4  -3  -2 2256.41   98.42
   4  -3   2 2296.87  108.19
  -4   3  -2 2382.27   90.70
  -4  -3  -2 2490.22  106.01
  -4  -3  -2 2418.15  103.75
  -4   3  -2 2358.32  117.83
  -4   3  -2 2261.43   91.27
   4   3   2 2285.29  105.98
   4  -3   2 2384.15  109.71
  -5  -3  -2 2274.51  101.23
  -5   3  -2 2214.98  114.25
  -5  -3  -2 2189.20  107.00
   5  -3   2 2272.87  109.48
  -5   3  -2 2325.50  119.62
  -5  -3  -2 2182.02  101.93
   5  -3   2 2287.54   91.20
   5  -3   2 2394.71   93.95
  -5  -3  -2 2070.07   92.08
  -5  -3  -2 2079.73  111.52
  -5  -3  -2 1836.93  107.81
  -5  -3  -2 2170.61   98.45
  -5   3  -2 2120.31  106.96
   5  -3   2 2191.62  107.87
  -5  -3  -2 2110.71  115.02
  -5  -3  -2 2241.72  115.08
  -6   3  -2 1236.41   75.17
   6  -3   2 1114.16   54.82
  -6  -3  -2 1226.28   76.71
   6  -3   2 1121.85   70.68
   6  -3   2 1299.68   74.53
  -6  -3  -2 1135.13   70.66
  -6  -3  -2 1091.28   75.23
  -6   3  -2 1071.65   75.29
  -6  -3  -2 1127.04   63.77
  -6  -3  -2 1177.49   61.55
  -6  -3  -2 1077.97   66.63
  -6  -3  -2 1099.63   58.94
  -6  -3  -2 1084.71   71.11
   7  -3   2  961.87   65.87
   7  -3   2  838.79   63.68
  -7  -3  -2  765.02   63.36
  -7   3  -2  895.17   67.61
  -7  -3  -2  846.21   54.76
  -7  -3  -2  827.32   64.75
  -7  -3  -2  807.75   59.38
  -7  -3  -2  805.16   49.92
  -7  -3  -2  890.97   58.70
  -7  -3  -2  893.93   50.02
  -7  -3  -2  859.42   61.71
  -7   3  -2  816.23   61.54
  -8  -3  -2  321.82   34.80
  -8   3  -2  472.14   48.22
   8  -3   2  339.87   39.66
   8  -3   2  485.78   48.70
   9  -3   2  101.94   24.77
  -9  -3  -2   98.81   19.33
  -9   3  -2   77.28   20.69
   9  -3   2  100.91   23.56
  10  -3   2   31.38   15.47
 -10  -3  -2   55.26   15.67
 -10   3  -2   16.44   11.49
  10  -3   2   40.71   18.04
  11  -3   2  213.94   37.41
  11  -3   2  208.70   35.06
 -11   3  -2  231.60   37.53
  12  -3   2  403.88   53.55
 -12   3  -2  542.06   58.88
  14   4  -2   -7.92   14.77
  14  -4  -2    7.78   12.57
 -13   4   2  155.56   29.70
  13   4  -2  170.96   25.78
  13   4  -2  154.24   35.33
  13  -4  -2   87.15   26.76
  12  -4  -2  476.01   52.80
  12   4  -2  504.93   60.04
  12   4  -2  582.42   46.31
  12   4  -2  482.12   40.41
 -12   4   2  431.13   46.94
  11  -4  -2 1196.70   84.16
  11  -4  -2 1090.07   88.99
 -11  -4   2 1095.16   71.39
  11   4  -2  990.62   85.77
 -11   4   2 1217.26   81.16
  11   4  -2 1190.86   72.95
  11   4  -2 1158.61   69.14
  11  -4  -2 1101.86   77.01
  10  -4  -2 1197.42   80.79
 -10  -4   2 1161.31   71.91
  10  -4  -2 1061.88   85.20
  10   4  -2 1193.03   72.53
 -10   4   2 1226.90   80.28
  10  -4  -2 1229.79   80.03
  10   4  -2 1248.71   90.31
  10   4  -2 1260.58   70.86
  -9  -4   2  957.64   67.12
   9   4  -2 1193.98   70.98
  -9  -4   2  890.83   61.95
   9   4  -2 1020.64   76.34
   9  -4  -2 1035.16   74.04
  -9   4   2  999.79   69.08
  -9  -4   2 1079.07   71.37
   9  -4  -2 1083.56   67.42
   9   4  -2 1036.31   63.97
  -9   4   2 1004.06   63.96
  -9  -4   2 1105.28   64.46
   9  -4  -2 1010.20   75.54
  -9  -4   2 1043.62   60.82
   9   4  -2 1029.74   61.66
  -8  -4   2  131.82   23.96
   8  -4  -2  135.51   18.26
  -8  -4   2  115.81   17.64
  -8  -4   2  104.91   18.34
   8   4  -2   70.40   18.02
  -8   4   2  120.86   17.95
  -8   4   2  106.29   13.61
  -8  -4   2  170.56   23.90
   8   4  -2  130.12   17.47
  -8   4   2   95.16   18.03
   8   4  -2  111.18   18.48
   8   4  -2  130.41   17.88
  -8  -4   2  112.51   16.64
   8  -4  -2  107.69   21.70
   8  -4  -2   89.46   19.68
  -8  -4   2  148.43   18.46
   7  -4  -2  359.70   27.64
  -7  -4   2  350.35   32.45
  -7  -4   2  334.98   27.64
   7   4  -2  299.69   27.55
   7   4  -2  265.90   25.78
  -7   4   2  340.90   24.87
  -7   4   2  356.42   32.51
  -7  -4   2  315.41   28.00
   7  -4  -2  337.22   27.72
  -7  -4   2  328.13   35.08
   7  -4  -2  326.68   38.69
   7   4  -2  302.72   32.61
  -7  -4   2  299.91   26.47
   7  -4  -2  274.04   31.35
  -7   4   2  286.09   27.10
   7   4  -2  326.51   29.33
  -7  -4   2  302.39   28.66
  -6  -4   2 2482.31  113.62
  -6   4   2 2362.85  103.66
   6   4  -2 2247.13  107.66
  -6  -4   2 2274.81  105.15
   6   4  -2 2346.74  108.41
   6  -4  -2 2430.02  104.61
  -6   4   2 2267.80  111.55
  -6  -4   2 2248.90  106.83
  -6  -4   2 2426.14  118.70
   6   4  -2 2309.12  108.23
   6   4  -2 2314.57  114.91
  -6  -4   2 2300.24  107.29
  -6   4   2 2377.88  107.65
   6  -4  -2 2252.62  114.31
  -6   4   2 2181.00  100.41
   6   4  -2 2387.09   93.88
  -5  -4   2 2419.24  112.33
   5   4  -2 2463.13  108.79
   5  -4  -2 2607.65  116.03
  -5   4   2 2351.71  106.74
   5   4  -2 2391.57  110.50
   5   4  -2 2382.38  109.57
  -5   4   2 2330.62  111.35
  -5  -4   2 2377.72  116.39
   5  -4  -2 2573.12  102.89
  -5   4   2 2442.92  104.50
  -5  -4   2 2391.23  105.88
   5   4  -2 2444.45  114.01
   5  -4  -2 2371.82  113.34
  -5  -4   2 2500.22  111.40
  -4   4   2 4499.19  181.57
  -4   4   2 4369.41  182.12
   4   4  -2 4467.19  179.68
  -4  -4   2 4467.44  184.29
  -4  -4   2 4258.28  177.49
  -4   4   2 4512.31  177.93
   4  -4  -2 4297.37  184.74
   4   4  -2 4377.87  181.59
   4   4  -2 4544.92  184.61
   4  -4  -2 4386.76  182.95
  -4  -4   2 4333.52  187.43
   4   4  -2 4537.58  183.99
  -3  -4   2 4493.95  178.81
   3   4  -2 4513.70  176.06
  -3   4   2 4581.73  178.05
   3   4  -2 4416.29  174.22
  -3  -4   2 4422.00  173.49
   3  -4  -2 4068.07  166.18
   3   4  -2 4042.02  175.26
   3  -4  -2 4333.78  177.69
   3  -4  -2 4417.27  176.14
  -3  -4   2 4461.19  180.47
  -3   4   2 4460.68  175.94
  -3   4   2 4486.04  174.68
   3   4  -2 4560.05  179.95
   2   4  -2  697.07   34.90
  -2   4   2  720.98   34.87
  -2   4   2  662.27   38.10
   2   4  -2  700.88   34.48
  -2  -4   2  680.47   37.32
   2  -4  -2  708.99   35.62
   2  -4  -2  702.98   35.95
  -2   4   2  693.50   36.59
   2  -4  -2  693.15   31.95
   2   4  -2  696.09   39.78
  -2  -4   2  689.24   37.14
  -1   4   2   92.77    7.39
  -1   4   2   74.83    9.95
   1  -4  -2   95.79    8.04
  -1  -4   2   85.63    8.80
   1  -4  -2  104.86   10.29
  -1   4   2   98.42   10.44
   1  -4  -2   94.61    8.91
   1  -4  -2  102.96   11.26
  -1  -4   2   96.93    9.59
   0  -4  -2  109.40    7.40
   0   4   2  139.09   13.22
   0  -4  -2  100.83   11.34
   0  -4  -2  128.02   11.93
   0  -4   2  116.28    8.28
   0  -4   2  102.26    8.84
   0  -4   2  110.57   13.60
   0   4   2  129.34   14.36
   0  -4  -2  149.72   12.22
   0   4   2  119.36   11.28
   0   4   2  115.98   11.91
  -1   4  -2 1167.41   63.24
   1  -4   2 1115.68   45.00
  -1  -4  -2  999.82   50.69
   1  -4   2 1044.63   55.54
   1   4   2  917.77   53.26
  -1  -4  -2 1057.29   51.47
  -1  -4  -2 1121.03   62.57
   1   4   2 1052.93   52.10
   1   4   2 1055.53   52.56
  -1  -4  -2 1049.45   51.58
   1   4   2 1077.01   53.14
   2   4   2 4551.63  159.22
  -2   4  -2 4225.36  170.19
   2   4   2 4201.57  165.43
  -2  -4  -2 4171.09  169.31
   2  -4   2 4319.62  165.58
  -2  -4  -2 4521.89  157.42
   2   4   2 4813.62  162.21
  -2  -4  -2 4390.08  159.82
  -2  -4  -2 4639.47  160.29
   2   4   2 4704.49  162.61
  -3   4  -2 5094.89  218.80
   3   4   2 5229.91  218.21
   3  -4   2 5163.35  197.25
  -3  -4  -2 5444.42  210.29
  -3  -4  -2 4599.10  217.58
  -3   4  -2 5178.65  222.15
   3   4   2 5152.12  211.33
   3   4   2 5142.22  207.37
   3   4   2 5236.46  211.54
  -3  -4  -2 5449.90  209.26
  -3  -4  -2 4902.47  215.94
  -3  -4  -2 4894.85  216.55
   3  -4   2 5091.46  215.84
  -3  -4  -2 5030.00  204.21
  -4  -4  -2 3225.05  145.27
  -4  -4  -2 3009.04  128.39
  -4  -4  -2 3042.06  144.35
  -4  -4  -2 3052.96  144.10
  -4  -4  -2 3576.38  139.82
  -4  -4  -2 3059.25  146.95
  -4   4  -2 3167.23  150.05
   4  -4   2 3047.54  124.79
   4   4   2 3278.64  133.05
  -4   4  -2 3236.88  147.21
  -4  -4  -2 3044.32  135.51
  -4  -4  -2 3126.98  134.00
   4  -4   2 3173.99  137.78
   4   4   2 3144.63  137.52
  -4  -4  -2 2991.78  135.96
   4  -4   2 3162.49  137.40
   5   4   2  325.65   28.03
  -5   4  -2  291.66   31.19
   5   4   2  351.33   25.38
  -5  -4  -2  329.43   34.15
   5  -4   2  343.82   29.19
  -5  -4  -2  346.26   27.30
  -5  -4  -2  352.59   33.02
  -5  -4  -2  373.41   29.52
   5  -4   2  388.75   31.59
  -5   4  -2  266.54   32.46
  -5  -4  -2  312.30   32.11
  -5  -4  -2  340.90   28.22
  -5  -4  -2  292.06   30.65
  -5  -4  -2  321.56   25.34
   5  -4   2  332.54   20.81
  -6  -4  -2    3.80    6.14
  -6  -4  -2   -1.81    3.77
  -6  -4  -2    4.95    4.00
   6  -4   2    8.82    6.72
  -6  -4  -2    2.34    4.37
  -6  -4  -2   -3.14    6.56
  -6  -4  -2    3.54    4.67
  -6  -4  -2    9.46    7.20
  -6   4  -2    3.29    5.32
  -6   4  -2    7.75    9.56
  -6  -4  -2    2.01    3.25
   6  -4   2   -2.78    4.49
  -7  -4  -2  217.44   25.39
   7  -4   2  219.90   29.40
  -7  -4  -2  237.09   29.21
  -7  -4  -2  228.15   25.68
  -7   4  -2  232.61   29.39
  -7  -4  -2  239.84   23.18
   7  -4   2  249.46   30.17
  -7  -4  -2  243.59   33.25
  -7  -4  -2  222.84   22.99
  -7   4  -2  189.01   29.51
   8  -4   2  847.99   65.01
  -8  -4  -2  828.35   57.51
  -8   4  -2  834.47   68.85
   8  -4   2  773.35   63.89
   9  -4   2 1483.83   98.10
  -9   4  -2 1563.62  103.80
   9  -4   2 1529.38  102.95
  10  -4   2  837.38   76.54
  10  -4   2  920.24   74.80
 -10   4  -2  932.56   77.20
  11  -4   2  439.85   51.22
 -11   4  -2  373.98   48.99
  11  -4   2  386.37   51.04
  12  -4   2   73.57   24.35
 -12   4  -2   87.44   24.90
  14   5  -2   23.46   17.89
 -13   5   2    5.05    9.42
  13  -5  -2    7.12   13.29
  13   5  -2   36.62   20.50
  12  -5  -2   64.02   20.60
  12  -5  -2   32.83   17.41
  12   5  -2   40.23   21.74
 -12   5   2   80.30   20.74
  12   5  -2   63.36   15.15
  12   5  -2   32.37   11.03
  11  -5  -2   -4.47    8.33
 -11   5   2    4.37    7.07
  11  -5  -2    5.93   11.06
  11   5  -2    6.52    6.80
  11   5  -2    3.06    4.95
  11   5  -2   -6.07   12.67
  10  -5  -2   79.45   22.39
  10   5  -2   69.88   21.58
  10   5  -2   96.05   16.95
  10  -5  -2  103.90   19.82
 -10   5   2  108.14   20.78
  10   5  -2  109.82   18.04
   9  -5  -2  299.10   38.81
  -9   5   2  329.03   35.46
   9  -5  -2  352.74   32.96
  -9   5   2  307.93   30.96
   9   5  -2  270.43   36.53
   9   5  -2  385.09   33.52
   9  -5  -2  308.42   37.77
   9   5  -2  356.36   32.53
  -9  -5   2  267.79   29.28
   8  -5  -2  559.12   39.90
   8   5  -2  464.84   45.79
  -8  -5   2  493.48   38.99
  -8  -5   2  540.09   38.55
  -8  -5   2  442.94   39.16
   8   5  -2  554.75   40.74
  -8   5   2  524.54   44.18
   8  -5  -2  522.41   51.01
   8  -5  -2  439.85   45.06
   8   5  -2  540.60   40.69
  -8   5   2  595.03   37.58
  -8  -5   2  586.09   41.05
  -8   5   2  585.83   41.42
   7   5  -2  270.05   25.80
   7   5  -2  290.15   27.14
  -7   5   2  243.51   24.21
   7   5  -2  253.45   25.86
  -7  -5   2  271.41   23.85
  -7  -5   2  275.50   26.25
  -7  -5   2  234.94   24.12
  -7   5   2  291.84   29.25
  -7  -5   2  303.77   32.91
   7  -5  -2  248.00   23.35
  -7   5   2  259.30   21.32
   7  -5  -2  214.82   33.28
  -7   5   2  286.94   24.18
  -7  -5   2  275.59   26.13
   7   5  -2  276.19   30.97
  -7  -5   2  338.81   30.81
   7  -5  -2  242.92   29.66
   7  -5  -2  308.08   25.93
  -6   5   2  133.23   13.93
  -6   5   2  145.55   16.40
   6   5  -2  140.86   11.72
   6   5  -2  136.19   16.81
   6   5  -2  109.40   17.71
   6   5  -2  143.71   17.05
   6  -5  -2  126.87   18.72
  -6  -5   2  135.22   14.92
  -6  -5   2  115.34   19.35
   6   5  -2  149.68   18.19
  -6   5   2  153.03   19.25
   6  -5  -2  134.34   14.22
  -6  -5   2  162.72   18.93
  -6  -5   2  183.10   20.92
   5  -5  -2   51.39   10.94
   5   5  -2   52.39   11.14
  -5   5   2   48.64    9.52
   5   5  -2   59.95   10.03
   5  -5  -2   59.95    7.72
  -5  -5   2   53.14   12.09
  -5  -5   2   43.48    7.61
  -5   5   2   33.57    8.67
  -5  -5   2   55.73   10.85
  -5   5   2   59.18    8.85
   5   5  -2   65.78   10.40
   5   5  -2   52.94   10.42
  -5  -5   2   58.90   11.94
  -4  -5   2    3.44    3.59
  -4   5   2    1.57    2.07
   4   5  -2    3.34    4.41
   4   5  -2   -1.21    2.52
  -4  -5   2   -1.99    4.15
  -4   5   2    1.68    2.21
   4   5  -2    2.94    2.74
  -4   5   2    4.93    2.82
   4   5  -2    1.88    3.04
   4  -5  -2   -1.63    2.63
  -4  -5   2    3.28    2.50
  -3   5   2  211.94   18.98
  -3   5   2  187.29   16.27
   3   5  -2  213.01   15.51
   3  -5  -2  171.76   15.11
  -3   5   2  186.64   15.91
   3   5  -2  178.26   15.86
   3  -5  -2  182.37   15.91
   3  -5  -2  165.52   16.73
   3   5  -2  226.26   20.30
  -3  -5   2  193.72   18.27
   3  -5  -2  195.32   12.07
  -3  -5   2  185.92   17.34
   2   5  -2 1462.49   64.58
  -2   5   2 1568.30   72.70
   2   5  -2 1488.60   64.99
   2  -5  -2 1469.38   66.73
  -2   5   2 1387.62   64.35
  -2  -5   2 1463.97   68.56
   2  -5  -2 1565.72   68.56
  -2   5   2 1575.68   64.19
  -2   5   2 1444.94   68.65
   2  -5  -2 1472.57   63.74
   2   5  -2 1470.57   72.46
  -2  -5   2 1573.60   69.73
   2  -5  -2 1454.41   64.54
   1   5  -2  266.02   21.90
  -1  -5   2  247.38   16.61
  -1   5   2  242.95   17.05
   1  -5  -2  215.00   14.31
  -1   5   2  258.64   20.92
   1  -5  -2  265.36   19.04
  -1   5   2  232.29   13.37
  -1   5   2  289.14   23.76
   1  -5  -2  244.95   17.04
  -1   5   2  239.66   19.11
  -1  -5   2  262.24   18.13
   0  -5   2  442.39   22.11
   0   5   2  506.22   30.62
   0   5   2  345.31   25.64
   0  -5   2  439.32   29.08
   0  -5  -2  432.83   27.29
   0   5   2  445.19   27.06
   0  -5  -2  425.12   26.37
   0   5   2  446.03   28.65
   0  -5   2  456.98   24.51
   1   5   2  379.19   26.97
  -1  -5  -2  530.05   37.81
  -1  -5  -2  396.46   17.52
  -1  -5  -2  409.35   26.61
   1  -5   2  354.79   26.07
   1  -5   2  404.42   18.33
   1   5   2  379.53   26.29
  -1  -5  -2  395.86   26.31
   1  -5   2  401.08   21.21
  -1  -5  -2  416.81   26.46
   1   5   2  335.16   25.34
   1   5   2  348.02   26.28
  -2  -5  -2  321.38   28.88
   2   5   2  392.71   27.74
  -2  -5  -2  347.00   19.47
   2  -5   2  328.04   25.73
   2   5   2  329.69   24.03
  -2  -5  -2  328.70   22.98
   2  -5   2  385.47   17.46
  -2   5  -2  334.21   29.31
  -2   5  -2  338.24   26.96
   2  -5   2  189.53   16.11
   2   5   2  340.64   25.17
  -2  -5  -2  348.49   24.51
  -2  -5  -2  372.54   25.42
   2   5   2  361.43   26.61
  -2  -5  -2  359.65   26.72
  -2   5  -2  358.17   18.36
  -3  -5  -2   57.79   12.33
  -3  -5  -2   65.86    8.97
  -3   5  -2   50.86   12.13
  -3  -5  -2   50.27    7.69
   3   5   2   46.04    9.67
  -3  -5  -2   63.29   12.29
  -3  -5  -2   43.27    8.38
  -3   5  -2   47.19   10.66
   3  -5   2   48.51   10.41
   3  -5   2   49.11    5.58
   3   5   2   58.32    9.13
   3   5   2   56.08    9.89
  -3  -5  -2   39.46    8.62
  -3   5  -2   55.81    5.02
  -4  -5  -2  184.50   22.66
  -4   5  -2  242.36   25.60
  -4  -5  -2  228.97   18.25
   4  -5   2  249.64   22.89
  -4  -5  -2  247.92   20.62
  -4   5  -2  199.55   25.69
  -4  -5  -2  208.74   25.57
  -4  -5  -2  285.00   25.10
  -4  -5  -2  227.53   25.77
   4   5   2  232.68   22.72
  -4  -5  -2  231.34   21.69
  -4  -5  -2  266.10   22.12
   4   5   2  251.55   20.43
   4   5   2  233.70   23.29
   5  -5   2  158.31   18.60
  -5  -5  -2   73.74   15.02
  -5  -5  -2  101.10   17.61
  -5  -5  -2  117.80   15.71
   5   5   2  113.13   13.72
   5   5   2  132.80   17.95
  -5  -5  -2   98.21   18.06
  -5  -5  -2  123.58   17.46
  -5   5  -2   99.65   17.52
  -5  -5  -2  124.47   15.26
   5  -5   2  107.03   15.58
  -5  -5  -2  124.59   20.27
  -5   5  -2  110.07   19.97
  -6  -5  -2   99.34   14.41
  -6  -5  -2  104.28   19.25
  -6   5  -2  110.63   19.61
   6  -5   2  129.82   19.27
  -6  -5  -2  118.22   19.48
  -6  -5  -2  104.68   19.32
  -6  -5  -2  131.87   17.32
  -6  -5  -2  126.76   18.90
   6  -5   2  126.52   18.60
  -6  -5  -2  123.51   21.97
  -6   5  -2  143.93   23.85
  -7   5  -2  161.49   25.12
   7  -5   2  220.77   27.27
  -7  -5  -2  184.95   25.94
  -7   5  -2  216.83   32.21
   7  -5   2  221.13   27.94
  -7  -5  -2  208.16   31.09
  -7   5  -2  201.26   29.63
   8  -5   2  199.17   28.87
   8  -5   2  184.98   28.09
  -8   5  -2  233.97   34.95
  -9   5  -2    5.33    7.03
   9  -5   2   -4.65    8.68
   9  -5   2   -4.92    6.49
  10  -5   2    5.82   10.86
 -10   5  -2    5.67    9.16
  10  -5   2    5.11    9.54
  11  -5   2   39.39   18.40
 -11   5  -2   23.95   13.73
  12  -5   2   20.93   17.23
 -12   5  -2   12.59   11.76
 -13   6   2   10.09    9.41
  13   6  -2    3.66    5.92
  12   6  -2   17.45    9.24
  12  -6  -2   25.24   14.15
 -12   6   2   28.36   13.25
 -11   6   2   74.51   18.98
  11  -6  -2   87.17   19.98
  11   6  -2   79.15   24.29
  11   6  -2   82.79   17.19
  10   6  -2  203.52   26.19
  10  -6  -2  171.59   24.83
  10   6  -2  216.66   35.42
 -10   6   2  217.02   30.20
   9   6  -2  136.94   25.57
  -9   6   2  141.72   23.21
   9  -6  -2  165.81   21.72
   9   6  -2  163.76   22.44
   8  -6  -2   14.21    7.02
  -8   6   2   30.81    8.74
   8  -6  -2   27.95   12.37
  -8  -6   2   12.26    7.27
  -8   6   2   16.15    8.00
   8  -6  -2    9.54    8.93
   8   6  -2   22.34    8.27
   8   6  -2   24.37   10.74
  -7   6   2   28.21    9.87
   7   6  -2   13.51    8.94
   7  -6  -2   20.06    9.38
  -7  -6   2   30.53   11.43
  -7  -6   2   20.75    8.06
   7  -6  -2   19.85   13.11
   7   6  -2   31.26    9.44
  -7   6   2    8.60    4.96
  -7  -6   2   24.85    8.39
  -6  -6   2  808.85   55.36
  -6   6   2  813.72   51.77
  -6   6   2  825.71   49.62
  -6   6   2  759.10   43.01
   6   6  -2  906.31   53.45
  -6  -6   2  828.12   52.45
   6  -6  -2  791.04   43.29
  -6  -6   2  833.87   51.87
   6   6  -2  751.66   52.93
   6  -6  -2  748.22   52.55
   5   6  -2  750.02   47.43
  -5   6   2  677.83   39.82
  -5  -6   2  722.75   39.19
  -5  -6   2  741.34   46.33
  -5   6   2  706.34   44.79
   5   6  -2  821.75   48.95
  -5   6   2  707.17   45.00
   5  -6  -2  668.11   45.82
  -5  -6   2  799.16   50.41
  -4   6   2  403.71   30.33
  -4   6   2  367.88   26.91
   4   6  -2  401.39   25.26
  -4   6   2  401.53   26.72
   4   6  -2  357.20   27.57
   4   6  -2  353.34   29.64
   4  -6  -2  365.04   27.60
  -4  -6   2  397.46   29.28
  -4  -6   2  358.27   29.79
   3   6  -2  175.82   15.74
  -3   6   2  163.28   18.13
   3   6  -2  166.55   13.98
  -3   6   2  162.71   14.97
  -3  -6   2  180.18   18.09
   3  -6  -2  203.82   16.98
   3  -6  -2  211.08   16.69
  -3   6   2  207.28   17.80
   3   6  -2  182.90   19.31
  -3  -6   2  182.64   17.66
  -2   6   2  318.76   23.87
   2  -6  -2  305.51   19.99
   2   6  -2  285.70   19.14
  -2   6   2  298.02   19.05
   2   6  -2  337.31   20.09
   2  -6  -2  327.31   19.50
  -2  -6   2  350.24   23.76
   2  -6  -2  317.95   23.01
  -2   6   2  332.94   26.43
  -2   6   2  339.55   20.48
   2   6  -2  309.93   25.87
  -2  -6   2  390.89   25.19
  -1  -6   2   63.30   10.07
  -1   6   2   94.93   12.78
  -1   6   2   76.50    5.97
   1  -6  -2   68.88    9.88
  -1   6   2   66.01    8.82
  -1   6   2   66.95    9.34
  -1  -6   2   85.22    9.30
  -1   6   2   73.62   10.65
  -1  -6   2   70.48    9.29
   1  -6  -2   50.54    7.85
   1   6  -2   77.65   11.60
   0   6   2    4.89    3.74
   0  -6  -2    9.76    4.33
   0  -6   2    8.81    3.43
   0  -6   2    8.50    2.74
   0   6   2   12.00    4.32
   0   6   2    9.29    3.49
   0  -6  -2    7.73    3.81
   0  -6   2   11.69    4.38
   0   6   2   10.47    4.62
   0   6  -2    7.26    4.49
  -1   6  -2  431.48   25.62
  -1  -6  -2  329.02   24.88
   1  -6   2  407.37   26.72
   1   6   2  434.70   30.07
   1  -6   2  429.10   20.73
   1   6   2  446.62   29.54
  -1  -6  -2  366.76   27.15
   1  -6   2  424.52   23.56
   1   6   2  436.43   27.21
  -1  -6  -2  413.80   28.43
   1   6   2  431.02   30.38
   2   6   2  488.73   33.34
  -2   6  -2  513.60   34.51
  -2  -6  -2  475.87   33.00
   2  -6   2  478.57   32.64
  -2  -6  -2  468.22   38.05
  -2   6  -2  500.08   39.08
   2  -6   2  533.78   26.24
   2   6   2  561.00   35.56
  -2  -6  -2  497.26   33.18
  -2  -6  -2  508.49   33.56
   2   6   2  463.94   34.41
  -2   6  -2  579.55   28.64
   3   6   2  518.19   35.66
  -3   6  -2  535.70   37.22
  -3   6  -2  436.33   38.06
  -3  -6  -2  444.94   32.20
  -3  -6  -2  565.89   35.59
   3   6   2  467.52   32.34
   3   6   2  515.02   37.01
  -4   6  -2  369.92   32.12
  -4  -6  -2  435.36   33.39
  -4   6  -2  353.17   34.71
   4   6   2  368.24   27.69
   4   6   2  420.39   32.62
  -4  -6  -2  422.90   31.00
  -4  -6  -2  325.40   27.47
   4   6   2  385.10   32.49
   5   6   2  126.05   19.14
  -5  -6  -2  112.37   15.41
  -5  -6  -2  152.74   19.85
  -5  -6  -2  119.88   20.16
   5  -6   2  128.78   18.01
  -5  -6  -2  156.99   18.83
   5   6   2  147.78   19.00
   5  -6   2  176.29   19.93
   5   6   2  176.40   17.74
   6  -6   2    5.35    6.12
   6  -6   2    7.85    6.91
  -7   6  -2   87.44   20.80
   7  -6   2   61.95   14.89
   7  -6   2   99.42   18.34
   8  -6   2  352.03   37.99
   8  -6   2  278.72   34.46
  -8   6  -2  322.45   40.73
  -9   6  -2  116.74   25.68
   9  -6   2  146.66   26.09
   9  -6   2  117.61   23.96
  10  -6   2  187.23   33.75
 -10   6  -2  219.91   36.09
  11  -6   2  102.44   27.65
 -11   6  -2  107.07   26.32
  13   7  -2  423.90   42.45
 -13   7   2  393.54   46.68
 -12   7   2  173.16   29.43
  12  -7  -2  171.74   29.30
  12   7  -2  201.00   27.97
 -11   7   2    4.35    5.74
  11  -7  -2   -7.88    9.01
  11   7  -2   -7.08    6.61
 -10   7   2  231.57   30.51
  10  -7  -2  229.03   27.82
  10   7  -2  160.99   24.59
   9  -7  -2  699.11   50.10
  -9   7   2  680.15   55.18
   9   7  -2  777.43   54.37
  -8   7   2 1518.67   83.90
  -8   7   2 1542.34   90.36
   8   7  -2 1657.28   90.22
   8  -7  -2 1746.96   87.93
  -7   7   2 1372.97   75.90
  -7   7   2 1351.22   78.81
   7   7  -2 1493.96   80.82
  -6   7   2  915.57   55.81
  -6   7   2  877.60   55.13
  -6  -7   2  839.06   59.10
   6   7  -2  987.13   59.15
  -6  -7   2  898.80   55.78
  -5   7   2  134.01   17.55
  -5   7   2  135.11   16.56
  -5  -7   2   82.30   15.45
  -5   7   2  126.32   14.35
  -5  -7   2  130.92   16.96
   5   7  -2  113.95   16.94
  -4   7   2   20.18    7.28
  -4  -7   2   26.76    7.60
   4  -7  -2   28.76    6.88
  -4   7   2    9.60    4.77
  -4   7   2   20.44    6.09
  -4  -7   2   19.46    7.02
   4   7  -2   18.60    6.89
  -3   7   2  307.22   27.58
  -3   7   2  327.08   22.27
   3  -7  -2  325.15   24.20
  -3  -7   2  306.87   25.37
  -3   7   2  326.30   25.23
   3   7  -2  332.00   28.37
  -3  -7   2  324.89   25.82
  -2   7   2  700.90   46.62
  -2  -7   2  751.40   42.61
   2  -7  -2  823.20   43.91
  -2   7   2  781.42   39.46
  -2   7   2  755.75   44.33
   2   7  -2  688.04   45.75
   2  -7  -2  751.77   39.44
  -2  -7   2  768.44   43.44
  -1  -7   2 2383.72  100.42
  -1   7   2 2151.74  107.64
   1  -7  -2 2304.84  104.07
  -1   7   2 2383.86  102.14
  -1   7   2 2326.16  106.48
   1  -7  -2 2372.57  102.11
  -1  -7   2 2339.11  102.38
   1   7  -2 2390.85  108.97
   0   7   2 1304.75   65.25
   0   7   2 1363.73   70.05
   0  -7  -2 1310.72   65.80
   0  -7   2 1385.60   62.20
   0  -7  -2 1350.34   65.30
   0   7   2 1221.59   67.10
   0   7  -2 1310.51   68.27
   1   7   2  649.10   41.88
   1   7   2  680.55   41.00
  -1  -7  -2  611.96   38.91
   1  -7   2  656.69   34.64
  -1  -7  -2  643.50   39.77
  -1   7  -2  719.48   38.55
  -1   7  -2  661.12   41.58
   1   7   2  637.01   41.89
  -2  -7  -2   83.42   12.32
   2   7   2  117.52   15.04
   2   7   2  101.98   14.14
   2   7   2  122.65   16.34
  -2  -7  -2   71.12   12.07
   3   7   2  457.72   33.32
   3   7   2  471.55   35.34
  -3  -7  -2  473.35   33.34
  -3  -7  -2  535.92   35.85
   3   7   2  424.01   35.74
  -4  -7  -2 1306.90   73.36
  -4  -7  -2 1697.52   82.18
   4   7   2 1512.16   75.12
   4   7   2 1517.96   79.97
  -4  -7  -2 1542.61   77.93
   4   7   2 1378.98   79.68
   5  -7   2 1970.03   96.22
   5   7   2 1826.26   97.39
   5   7   2 1860.09   99.42
   6  -7   2 1212.60   71.75
   6   7   2 1252.41   75.10
   6  -7   2 1315.96   73.95
  -7   7  -2  716.28   60.49
   7  -7   2  686.25   51.14
   7  -7   2  682.61   51.77
   8  -7   2   72.42   18.13
  -8   7  -2   93.16   22.69
   8  -7   2  130.34   21.66
   9  -7   2   21.67   12.19
  -9   7  -2   36.65   15.49
   9  -7   2   44.44   16.10
  10  -7   2   51.96   18.16
 -10   7  -2   11.11   10.39
 -11   7  -2  356.96   46.91
  11  -7   2  348.36   47.82
  12   8  -2  310.05   36.62
  11  -8  -2  384.48   39.88
  11   8  -2  329.43   36.53
  10  -8  -2  303.02   32.51
  10   8  -2  288.42   33.57
   9  -8  -2  161.10   22.89
   9   8  -2  211.55   27.48
  -8   8   2   38.90   11.10
   8   8  -2   42.04   12.16
  -7   8   2   54.50   12.55
   7   8  -2   33.44   10.73
  -6   8   2 1247.47   72.60
   6   8  -2 1276.56   74.85
  -6  -8   2 1305.73   77.74
  -5   8   2  743.62   50.40
  -5  -8   2  759.27   51.89
  -5   8   2  718.54   44.05
   5   8  -2  806.36   52.85
  -5  -8   2  790.41   49.25
  -4   8   2 1032.92   60.31
   4   8  -2  908.61   58.15
  -4  -8   2  994.60   58.04
   4  -8  -2  978.11   52.25
  -4   8   2  941.67   53.12
  -4  -8   2  909.60   54.67
  -3   8   2  646.51   44.74
   3  -8  -2  668.87   39.76
  -3   8   2  624.48   40.17
   3   8  -2  609.45   43.52
  -3  -8   2  614.19   40.20
  -2   8   2  529.33   38.41
   2  -8  -2  498.28   32.98
  -2   8   2  506.40   34.85
   2   8  -2  467.53   35.99
  -2  -8   2  436.18   31.87
   1  -8  -2   31.89    7.60
  -1   8   2   39.80    9.84
  -1  -8   2   32.94    7.48
  -1   8   2   24.20    7.61
  -1   8   2   29.74    6.89
   1   8  -2   30.18    8.61
   0  -8  -2  360.14   26.93
   0   8   2  330.40   28.82
   0   8   2  329.58   25.73
   0  -8  -2  327.99   25.52
   0   8  -2  319.55   27.29
   0   8   2  345.20   28.64
  -1  -8  -2  703.91   43.80
   1   8   2  790.69   46.29
  -1  -8  -2  789.65   45.93
   1   8   2  810.11   49.21
  -1   8  -2  708.64   44.94
   1   8   2  689.50   46.81
   2   8   2 1245.16   68.55
  -2   8  -2 1169.99   65.00
   2   8   2 1275.44   68.58
  -2  -8  -2 1271.05   66.10
  -2  -8  -2 1333.94   68.09
   2   8   2 1248.36   70.43
  -3  -8  -2 1273.69   71.16
   3   8   2 1356.83   73.69
   3   8   2 1312.56   75.82
   3   8   2 1433.25   73.27
   4   8   2  908.06   54.22
   4   8   2  939.13   58.34
   4   8   2  913.56   60.13
   5   8   2   67.45   15.21
   5   8   2   71.23   14.79
   6  -8   2   36.00   10.99
  -6   8  -2   16.65   10.31
   6   8   2   15.48    8.21
   6  -8   2   31.74   10.46
   7  -8   2  306.30   32.26
   7  -8   2  338.46   34.32
  -7   8  -2  301.74   38.49
   8  -8   2  509.86   47.03
  -8   8  -2  545.47   53.49
   8  -8   2  527.50   46.07
  -9   8  -2  365.25   45.99
   9  -8   2  480.52   46.36
  10  -8   2  361.02   43.74
 -10   8  -2  375.34   46.60
 -11   8  -2  228.70   37.17
  11  -9  -2   15.33   10.11
  11   9  -2    3.93    7.34
  10  -9  -2   -3.38    9.46
  10   9  -2   -3.75    4.95
   9   9  -2   -3.60    5.82
   9  -9  -2    3.13    7.16
  -8   9   2   24.44    9.49
   8   9  -2   20.67   10.20
  -7   9   2  105.04   17.98
   7   9  -2  120.59   19.91
  -6   9   2   47.02   12.71
   6   9  -2   58.64   14.24
  -5   9   2    2.87    4.64
   5   9  -2   -2.92    4.72
  -4   9   2    2.80    4.53
  -4   9   2    2.00    3.23
   4   9  -2   -2.77    3.65
  -3   9   2    5.47    5.12
   3  -9  -2   12.62    6.30
  -3  -9   2   12.13    5.97
  -3   9   2   12.51    6.16
   3   9  -2    5.24    5.48
  -2   9   2   10.81    5.71
  -2  -9   2    3.69    4.23
  -2   9   2   16.04    7.06
   2  -9  -2    7.25    4.48
   2   9  -2    7.44    5.67
   1  -9  -2   25.57    7.13
  -1   9   2   28.82    9.54
  -1   9   2   35.95    9.21
   1   9  -2   44.38   10.52
   0  -9  -2   22.30    7.16
   0   9   2    5.14    4.82
   0   9   2    9.42    5.40
   0   9   2   18.88    6.61
   0   9  -2   24.26    7.98
   1   9   2    5.00    4.67
   1   9   2   -2.11    3.41
  -1  -9  -2    6.03    4.96
   1   9   2    2.53    4.09
   2   9   2   -2.50    4.66
   2   9   2    5.42    6.19
   2   9   2    2.34    3.77
  -2  -9  -2   -2.19    5.01
   3   9   2    4.94    5.15
   3   9   2    2.94    5.48
   3   9   2   -2.56    4.14
   4   9   2   -3.20    5.16
   4   9   2    2.80    4.52
   5   9   2    3.45    6.44
   5   9   2   -3.04    4.91
   6  -9   2   37.76   11.82
   6   9   2    6.57    6.15
   7  -9   2   71.14   15.53
   7  -9   2   45.55   13.74
   8  -9   2   10.78    8.88
   9  -9   2   16.44   10.86
  11 -10  -2  144.02   24.41
  10 -10  -2  405.89   40.25
  10  10  -2  456.39   44.36
   9  10  -2  208.16   29.17
   9 -10  -2  223.33   28.33
  -8  10   2    9.97    7.60
   8  10  -2    3.66    5.92
  -7  10   2   55.67   13.83
   7  10  -2   59.07   15.35
  -6  10   2  642.93   48.25
   6  10  -2  512.48   44.92
  -5  10   2  614.16   48.33
   5  10  -2  660.55   49.95
  -4  10   2  918.90   60.34
   4  10  -2  839.68   57.83
   3  10  -2  383.90   34.68
  -3  10   2  368.81   31.42
  -3  10   2  425.19   37.40
  -2  10   2  203.88   24.52
  -2  10   2  152.41   19.79
   2  10  -2  205.96   23.73
  -1  10   2   26.08    9.38
  -1  10   2   14.84    6.95
   1  10  -2   12.64    6.27
   0  10   2   26.09    9.44
   0  10   2    5.69    5.32
   1  10   2  274.93   28.43
   1  10   2  256.20   25.44
   1  10   2  257.82   27.66
   2  10   2  758.56   49.81
   2  10   2  700.21   49.83
   2  10   2  706.63   51.45
   3  10   2  619.63   44.46
   3  10   2  573.07   43.11
   3  10   2  481.61   42.79
   4  10   2  571.87   45.59
   4  10   2  602.39   48.76
   5  10   2   14.77    8.47
   5  10   2   28.97    9.99
   6 -10   2    9.22    7.61
   6  10   2   27.72   10.24
   7 -10   2  166.60   25.15
   8 -10   2  265.00   32.45
   9  11  -2  460.24   45.12
  -8  11   2  885.73   64.08
   8  11  -2  972.10   68.31
  -7  11   2 1183.86   76.72
   7  11  -2 1225.46   78.59
  -6  11   2  826.63   58.97
   6  11  -2  738.47   57.03
  -5  11   2  164.47   23.81
   5  11  -2  113.87   19.91
  -4  11   2   47.07   13.04
   4  11  -2   41.41   12.00
  -3  11   2  445.14   40.00
   3  11  -2  413.42   37.49
   2  11  -2  728.13   52.12
  -2  11   2  799.57   56.14
  -1  11   2 1659.19   88.59
  -1  11   2 1634.56   91.94
   0  11   2 1546.12   86.82
   0  11   2 1475.47   83.73
   1  11   2 1076.90   68.23
   1  11   2 1083.69   68.11
   2  11   2  291.32   30.17
   2  11   2  228.80   28.41
   3  11   2   99.06   17.94
   3  11   2   96.99   18.99
   3  11   2  128.27   19.83
   4  11   2  551.27   45.04
   4  11   2  534.91   47.42
   5  11   2  756.44   55.25
   5  11   2  655.92   55.94
   6  11   2  876.06   63.47
   7 -11   2  883.45   63.60
  -8  12   2    7.69    8.02
  -7  12   2   15.23   10.06
   7  12  -2   15.58    9.63
  -6  12   2  112.72   21.06
   6  12  -2   85.63   18.74
  -5  12   2  292.29   34.15
   5  12  -2  347.70   36.25
  -4  12   2  411.31   40.09
   4  12  -2  371.37   37.32
  -3  12   2  379.38   38.57
   3  12  -2  367.98   35.63
   3  12  -2  342.78   34.92
  -2  12   2  102.04   19.24
  -1  12   2    3.45    6.44
   0  12   2   28.15   10.15
   0  12   2   20.37    9.00
   1  12   2  204.15   26.68
   1  12   2  205.38   26.96
   2  12   2  556.62   45.25
   2  12   2  436.69   42.37
   3  12   2  510.71   46.16
   4  12   2  141.97   24.44
   4  12   2  145.85   22.31
   5  12   2    3.55    6.63
   6  13  -2   82.14   19.21
  -5  13   2   11.92    8.29
   5  13  -2    3.73    6.03
  -4  13   2    3.92    7.31
  -3  13   2   -3.86    5.09
  -2  13   2    3.79    5.01
   2  13  -2    3.57    5.77
  -1  13   2    3.72    6.02
   1  13  -2    7.42    7.74
   0  13   2  146.88   23.87
   1  13   2   42.76   13.36
   1  13   2   28.89   11.25
   2  13   2   -7.55    9.32
   2  13   2   -3.55    7.41
   3  13   2   11.94    9.83
   4  13   2   45.92   14.67
   2  14  -2   64.44   16.38
  -1  14   2   16.01    9.89
   1  14  -2    7.84    8.19
   0  14  -2   40.42   14.63
   0  14   2   15.75    9.04
   1  14   2  471.93   45.06
  15   0  -3   -4.28    7.98
 -14   0   3   -4.64    7.50
  14   0  -3    4.30    8.02
  14   0  -3  -15.86   23.39
  13   0  -3   -7.19   15.00
 -13   0   3    8.69    9.06
  13   0  -3   -4.28    8.92
 -12   0   3   -4.02    5.31
  12   0  -3  -12.75   14.57
  12   0  -3   -4.23   10.45
 -11   0   3    3.69    5.96
  11   0  -3    4.15    7.75
  11   0  -3   -5.62    9.07
 -10   0   3   -3.34    3.12
  10   0  -3   -4.93    6.51
  10   0  -3   -4.04    7.54
  10   0  -3    8.84    6.73
   9   0  -3    2.67    4.32
   9   0  -3   -3.32    6.92
  -9   0   3   -2.99    2.79
  -9   0   3   -2.78    5.81
   9   0  -3   -3.94    6.36
   9   0  -3   -2.86    3.77
   9   0  -3   -4.26    8.89
   8   0  -3    2.36    4.41
   8   0  -3    3.63    8.96
  -8   0   3    2.64    4.27
   8   0  -3    2.88    6.58
  -8   0   3    2.20    4.59
  -8   0   3   -7.45    6.55
   8   0  -3    7.65    7.14
   8   0  -3    1.31    2.99
  -8   0   3    1.34    2.80
   7   0  -3   -2.04    3.80
   7   0  -3    3.71    6.00
  -7   0   3    1.56    1.79
   7   0  -3    2.46    5.14
  -7   0   3   -1.86    4.24
  -7   0   3   -1.14    3.38
  -7   0   3    2.30    3.03
   7   0  -3   -1.19    2.23
   7   0  -3   -3.04    6.33
  -6   0   3   -0.86    2.13
  -6   0   3    2.74    2.09
   6   0  -3   -5.00    6.59
   6   0  -3    0.59    1.55
   6   0  -3    0.53    1.32
  -6   0   3    1.51    2.82
   6   0  -3   -1.66    3.47
  -6   0   3    1.96    2.59
   6   0  -3    3.59    4.74
   6   0  -3    1.10    1.77
   5   0  -3    1.24    2.59
  -5   0   3    1.66    2.19
  -5   0   3   -0.94    1.97
   5   0  -3   -1.71    3.57
   5   0  -3    1.99    3.22
   5   0  -3    1.31    1.50
   5   0  -3    0.68    1.99
   5   0  -3    3.50    5.66
  -5   0   3    1.97    1.50
   5   0  -3    1.00    1.62
  -4   0   3    0.40    1.23
   4   0  -3   -0.82    1.71
  -4   0   3   -1.35    2.82
   4   0  -3    0.77    2.04
   4   0  -3    1.38    3.16
  -4   0   3    1.03    1.93
   4   0  -3   -3.44    5.56
   4   0  -3    7.42    2.77
   3   0  -3    2.24    2.76
   3   0  -3    0.86    1.97
   3   0  -3    0.95    1.77
  -3   0   3   -1.13    2.11
  -3   0   3   -1.14    2.37
  -2   0   3   -1.23    2.29
   2   0  -3   -1.05    2.18
   2   0  -3    2.75    2.56
   2   0  -3   -1.02    2.32
   1   0  -3   -1.10    2.05
  -1   0   3    1.46    1.28
  -1   0   3   -0.58    1.52
   1   0  -3    2.30    3.22
   1   0  -3    1.55    1.52
   0   0   3    2.84    1.76
   0   0  -3    1.22    3.02
   0   0   3    3.34    6.96
   0   0  -3    0.57    1.18
   0   0  -3    3.34    2.93
   0   0  -3   -1.01    2.30
   0   0   3    0.93    2.45
   0   0   3    2.19    2.50
   1   0   3    2.94    5.48
  -1   0  -3   -1.26    2.62
  -1   0  -3    1.42    3.51
  -1   0  -3   -0.54    1.24
  -1   0  -3   -3.12    7.13
  -1   0  -3    1.08    1.74
  -1   0  -3    0.96    2.00
   1   0   3   -1.42    3.24
   1   0   3    5.14    4.79
   1   0   3   -0.59    1.23
  -2   0  -3   -0.57    1.19
  -2   0  -3   -3.06    7.55
   2   0   3    0.70    1.31
  -2   0  -3    1.25    2.86
   2   0   3   -1.92    3.10
  -2   0  -3   -1.76    4.03
  -2   0  -3   -1.01    2.49
   2   0   3   -2.30    5.26
  -2   0  -3    1.27    2.64
   2   0   3   -2.87    4.64
  -3   0  -3   -2.03    9.30
  -3   0  -3   -0.91    2.25
  -3   0  -3   -0.72    1.65
  -3   0  -3    1.55    4.34
   3   0   3    7.17    5.90
   3   0   3   -0.82    2.03
  -3   0  -3   -0.91    1.90
   3   0   3   -2.84    5.30
  -3   0  -3    3.47    7.25
   3   0   3   -3.05    4.02
  -4   0  -3   -0.92    1.92
  -4   0  -3    3.74    4.94
  -4   0  -3    7.92    8.26
   4   0   3    3.33    5.39
  -4   0  -3    1.27    2.91
  -4   0  -3    6.74    5.13
   4   0   3   -1.04    1.94
   4   0   3   -2.85    4.60
  -4   0  -3    1.19    1.92
  -4   0  -3   -0.82    1.53
   4   0   3    3.35    4.42
  -4   0  -3   -1.85    2.98
  -5   0  -3   -4.43    9.24
   5   0   3   -3.31    4.36
  -5   0  -3   -1.10    1.78
  -5   0  -3   -1.27    2.36
  -5   0  -3    0.74    1.20
   5   0   3   -3.77    7.04
  -5   0  -3   -2.12    3.42
   5   0   3    3.77    4.97
  -5   0  -3    2.41    5.03
  -5   0  -3    4.10    7.64
  -6   0  -3    2.35    3.80
  -6   0  -3   -8.72    9.97
   6   0   3   -3.75    6.07
   6   0   3    4.14    7.73
  -6   0  -3   -1.49    3.41
  -6   0  -3   -2.54    6.70
  -6   0  -3    4.85    7.83
  -7   0  -3   -4.54    8.47
   7   0   3   -4.48   10.24
   7   0   3   -4.23    7.89
  -7   0  -3   -2.55    4.77
  -7   0  -3    4.86    4.00
  -7   0  -3   -5.21   15.38
   8   0   3   -4.76    9.92
  -8   0  -3   -4.60    6.08
   8   0   3   -9.43   10.78
   9   0   3  -10.01   14.00
  -9   0  -3   -4.87    6.43
   9   0   3   -5.20   10.85
  10   0   3  -10.44   10.89
 -10   0  -3    5.11    8.26
  10   0   3    5.71    9.23
 -11   0  -3   -5.34    9.96
  11   0   3    5.45   11.36
 -12   0  -3    5.55   11.58
  15  -1  -3  158.76   27.21
  14  -1  -3  208.12   31.31
 -14  -1   3  256.76   35.55
 -14   1   3  243.69   34.83
  14   1  -3  293.83   35.51
  14   1  -3  260.27   47.39
  14  -1  -3  181.99   40.75
  13   1  -3  558.44   67.50
  13  -1  -3  538.47   66.33
 -13   1   3  671.41   57.87
 -13  -1   3  656.56   55.82
  13   1  -3  622.56   54.50
  13  -1  -3  639.86   56.68
  12  -1  -3  461.39   56.36
 -12  -1   3  456.19   43.58
 -12   1   3  377.56   41.39
  12   1  -3  402.71   52.63
  12   1  -3  472.24   44.78
  12  -1  -3  367.83   42.40
  11  -1  -3  185.03   26.97
 -11  -1   3  249.79   30.14
  11   1  -3  231.33   30.59
  11  -1  -3  238.50   32.63
  11   1  -3  218.46   35.22
 -11   1   3  205.17   28.19
  11  -1  -3  207.74   34.51
  10  -1  -3    9.91    7.55
 -10  -1   3    3.24    6.04
 -10   1   3    6.89    5.57
  10  -1  -3    4.94    9.22
  10   1  -3    3.78    6.11
  10  -1  -3   -4.30    5.68
  10   1  -3   -4.93   10.28
  10   1  -3    1.82    3.81
   9   1  -3   97.58   13.20
   9  -1  -3  108.73   18.42
   9  -1  -3   98.10   19.80
   9   1  -3  110.47   22.38
  -9  -1   3   94.34   17.18
  -9   1   3   85.91   16.56
   9  -1  -3   81.03   20.23
   9   1  -3   88.09   17.61
  -9   1   3  163.43   22.03
   9   1  -3  130.17   21.91
   9  -1  -3   76.83   18.62
  -9  -1   3   76.37   23.54
  -9  -1   3  101.39   17.49
   8   1  -3  493.12   32.07
   8   1  -3  474.89   39.73
  -8   1   3  514.05   38.81
  -8  -1   3  503.14   38.28
  -8   1   3  443.39   37.95
   8  -1  -3  515.54   40.01
  -8  -1   3  529.51   39.66
   8  -1  -3  487.98   41.08
  -8  -1   3  430.77   31.65
  -8  -1   3  533.17   39.59
   8  -1  -3  492.59   47.34
  -8  -1   3  478.94   52.32
   8   1  -3  499.01   43.27
   8  -1  -3  465.82   27.71
   8   1  -3  456.37   43.35
   8  -1  -3  479.48   44.11
   7  -1  -3  549.08   39.37
   7   1  -3  441.03   40.76
  -7  -1   3  585.61   34.96
  -7   1   3  514.13   28.31
  -7   1   3  423.46   36.73
   7  -1  -3  601.96   45.13
  -7  -1   3  539.57   38.34
   7  -1  -3  487.92   38.98
  -7  -1   3  562.86   38.69
   7  -1  -3  512.12   48.56
  -7  -1   3  576.66   54.43
   7   1  -3  508.64   41.95
   7   1  -3  506.16   38.83
   7  -1  -3  514.05   28.42
   7   1  -3  595.33   34.14
   7  -1  -3  506.88   26.20
  -7   1   3  506.37   33.78
   6   1  -3 1675.39   80.74
   6  -1  -3 1521.68   76.67
   6   1  -3 1463.33   86.52
   6  -1  -3 1482.66   66.96
  -6   1   3 1597.31   68.85
   6  -1  -3 1500.97   67.91
  -6   1   3 1643.25   79.82
  -6  -1   3 1524.50   77.80
   6  -1  -3 1595.35   80.69
  -6  -1   3 1609.24   68.75
   6   1  -3 1531.52   63.87
  -6  -1   3 1664.20   74.41
   6  -1  -3 1588.44   97.16
  -6  -1   3 1565.06   96.51
   6   1  -3 1532.11   82.97
   6  -1  -3 1563.87   83.78
   6  -1  -3 1595.29   67.94
   6   1  -3 1495.80   72.27
  -6   1   3 1687.86   73.70
   5   1  -3 2359.38   98.95
   5  -1  -3 2503.06  113.83
   5  -1  -3 2392.62  100.65
  -5  -1   3 2478.61  105.59
  -5   1   3 2222.65  108.98
  -5   1   3 2557.32  102.89
  -5  -1   3 2527.48  109.33
  -5   1   3 2464.26  102.45
   5  -1  -3 2667.65  136.08
   5   1  -3 2407.25  110.02
   5  -1  -3 2497.00  111.22
  -5  -1   3 2503.70  101.84
   5   1  -3 2421.98  112.88
   5  -1  -3 2509.74  104.65
   5   1  -3 2525.72  122.14
   5   1  -3 2499.28  105.34
   5  -1  -3 2452.42  100.62
   4   1  -3 1170.29   71.39
   4  -1  -3 1279.80   54.07
  -4   1   3 1232.58   57.82
  -4   1   3 1211.40   61.63
  -4  -1   3 1313.35   61.75
   4  -1  -3 1289.34   56.63
  -4  -1   3 1344.82   56.91
   4   1  -3 1242.77   56.34
   4   1  -3 1287.83   61.98
   4  -1  -3 1219.45   61.79
  -4   1   3 1268.43   53.72
   4  -1  -3 1313.36   63.67
  -4  -1   3 1287.86   56.93
   3   1  -3  322.63   21.75
   3  -1  -3  345.37   22.56
  -3  -1   3  325.04   16.28
   3  -1  -3  309.65   19.74
   3   1  -3  368.09   19.69
  -3  -1   3  320.82   19.48
  -3   1   3  332.69   22.07
  -3  -1   3  306.35   21.55
   3   1  -3  285.05   28.56
   3   1  -3  316.21   20.36
  -3   1   3  360.30   21.98
   2   1  -3 3272.18  120.76
  -2  -1   3 3044.98  120.86
  -2   1   3 3007.43  116.04
   2   1  -3 2862.93  122.28
  -2   1   3 2863.71  123.60
   2  -1  -3 2841.17  121.57
  -2   1   3 3125.33  122.88
   2  -1  -3 2788.90  121.60
  -1   1   3  448.58   29.15
   1  -1  -3  470.38   28.60
   1  -1  -3  507.77   24.27
  -1  -1   3  542.88   27.52
   1   1  -3  524.31   27.15
  -1   1   3  540.65   27.73
  -1  -1   3  515.77   23.48
  -1   1   3  519.73   26.86
   0  -1  -3 1792.40   73.24
   0  -1   3 1819.21   74.87
   0  -1  -3 1758.19   76.56
   0  -1   3 1802.72   75.03
   0  -1  -3 1777.06   78.92
   0  -1  -3 1783.32   75.01
   0   1   3 1780.14   79.15
   0   1  -3 1737.03   74.49
   0  -1   3 1747.06   70.64
   0   1   3 2063.33  101.96
   0  -1   3 2056.40  101.32
   0   1   3 1482.58   72.25
   0   1   3 1676.19   78.92
  -1   1  -3 1316.31   58.64
   1   1   3 1287.30   63.10
   1  -1   3 1337.99   59.09
   1  -1   3 1356.91   63.74
   1  -1   3 1270.38   61.09
   1   1   3 1287.86   57.21
   1   1   3 1292.95   65.59
  -1  -1  -3 1269.35   64.43
  -1   1  -3 1408.95   79.47
   1   1   3 1346.47   76.64
   1  -1   3 1133.39   73.15
  -1  -1  -3 1341.72   63.79
  -1   1  -3 1319.44   57.69
  -1  -1  -3 1267.71   61.47
  -1  -1  -3 1386.04   79.55
   1  -1   3 1297.86   53.28
  -1  -1  -3 1291.87   56.36
   2   1   3 1793.11   98.00
  -2   1  -3 2030.60   81.67
  -2  -1  -3 1771.69  100.33
  -2  -1  -3 1865.69   93.29
   2  -1   3 1975.66   93.68
  -2  -1  -3 1740.21   87.80
   2   1   3 1695.80   92.05
   2  -1   3 2049.23   84.55
   2   1   3 1963.17   92.49
   2  -1   3 1773.47   98.11
  -2   1  -3 1837.10   85.05
  -2  -1  -3 2026.85   89.53
  -2   1  -3 1801.49  101.20
   2  -1   3 1885.00   89.98
  -2   1  -3 1911.69   76.55
  -2  -1  -3 2024.15   81.36
   2   1   3 2009.00   83.07
   2  -1   3 1975.49   77.31
  -3   1  -3   -1.54    3.80
  -3  -1  -3    4.75    3.62
  -3   1  -3    2.75    3.14
  -3  -1  -3   -0.97    1.57
   3  -1   3   10.58    6.05
  -3  -1  -3   -2.52    4.69
  -3  -1  -3   10.24    7.80
   3   1   3    4.94    5.64
   3  -1   3    4.67    4.08
  -3  -1  -3    3.83    3.15
   3   1   3    3.20    2.44
  -3  -1  -3    5.70    4.69
   3  -1   3    2.39    1.85
   3   1   3    2.48    5.17
   3  -1   3    2.21    4.12
  -3   1  -3    1.65    2.04
  -3   1  -3    1.83    1.21
  -3   1  -3   -3.50    7.31
   3   1   3   -3.02    2.82
   3  -1   3    6.09    4.92
  -4   1  -3   20.03   11.21
  -4   1  -3    9.12    4.82
  -4  -1  -3    5.16    3.19
   4   1   3   33.48   10.24
  -4  -1  -3    3.14    2.94
  -4  -1  -3   14.02    7.85
  -4   1  -3    7.76    2.71
   4  -1   3    3.24    5.25
   4  -1   3   11.41    4.59
  -4   1  -3    9.67    4.52
  -4  -1  -3    2.19    3.56
   4  -1   3   13.80    7.29
  -4   1  -3   10.99    4.27
   4   1   3    2.91    3.85
  -4  -1  -3    3.87    8.08
   4   1   3    7.59    3.55
  -4  -1  -3    3.62    8.28
  -4  -1  -3   18.36    4.79
   4   1   3    3.33    6.21
   4  -1   3   23.40    9.36
  -4   1  -3   18.79   10.52
  -4  -1  -3    7.09    3.67
  -5  -1  -3   30.30   14.06
  -5   1  -3   58.13   17.25
  -5  -1  -3   41.71    7.81
  -5  -1  -3   61.88    9.65
  -5   1  -3   55.71   10.34
  -5   1  -3   30.86    8.48
  -5  -1  -3   23.77    9.70
  -5  -1  -3   38.08    8.09
  -5  -1  -3   35.59   13.37
   5   1   3   42.75   12.95
  -5   1  -3   18.34    5.98
  -5  -1  -3   51.59   11.77
  -5   1  -3   28.65   12.74
   5  -1   3   59.33   14.81
   5   1   3   36.76   10.89
  -5  -1  -3   70.69    8.33
   5   1   3   45.08   13.19
   5  -1   3   33.76   11.15
   5  -1   3   49.05   13.70
  -5  -1  -3   19.45    5.75
   6   1   3  328.34   37.50
  -6   1  -3  309.26   37.55
   6  -1   3  323.15   37.35
  -6   1  -3  294.72   26.47
   6  -1   3  337.72   36.58
   6   1   3  287.89   34.41
  -6  -1  -3  314.14   30.53
  -6   1  -3  231.65   24.81
  -6  -1  -3  285.43   38.23
  -6  -1  -3  302.01   25.98
  -6  -1  -3  315.31   32.31
  -6  -1  -3  293.00   23.73
  -6  -1  -3  337.52   38.34
  -6   1  -3  268.32   37.51
  -7   1  -3  354.38   32.93
   7  -1   3  527.75   50.67
   7   1   3  429.99   44.71
  -7  -1  -3  409.42   38.35
  -7  -1  -3  465.40   39.06
  -7  -1  -3  458.98   31.35
  -7   1  -3  343.31   31.37
   7  -1   3  469.19   46.43
   7   1   3  453.86   45.35
  -7  -1  -3  421.34   48.28
  -7   1  -3  412.68   49.00
  -7  -1  -3  385.00   33.12
  -7   1  -3  511.03   49.50
  -7   1  -3  375.21   27.68
  -7  -1  -3  464.97   46.93
   8  -1   3  982.62   77.00
  -8  -1  -3 1081.99   76.26
   8   1   3 1111.19   81.09
   8  -1   3 1159.67   82.86
   8   1   3 1264.29   84.47
  -8  -1  -3 1025.37   58.30
   9   1   3  205.54   33.42
   9  -1   3  217.85   35.18
  -9  -1  -3  206.26   30.97
  -9   1  -3  242.27   36.36
   9  -1   3  230.25   35.81
  10  -1   3    5.40   12.38
  10  -1   3   22.87   15.12
 -10  -1  -3   47.26   15.93
 -10   1  -3   44.19   16.32
 -11   1  -3  132.64   28.82
  11  -1   3  111.97   26.49
 -11  -1  -3  108.71   23.92
  11  -1   3  129.64   29.14
 -12   1  -3  376.88   48.44
 -12  -1  -3  293.12   40.39
  12  -1   3  282.68   42.27
 -14   2   3  225.52   34.64
 -14  -2   3  253.15   34.13
  14   2  -3  263.34   33.85
  14  -2  -3  179.19   30.02
  14   2  -3  210.98   43.93
  14  -2  -3  219.49   44.07
 -13  -2   3    8.16    7.62
  13  -2  -3   -7.13   17.59
 -13   2   3    9.20    9.60
  13   2  -3  -14.22   22.97
  13   2  -3   24.13   10.61
  13  -2  -3   -8.91    9.29
  12  -2  -3  159.19   32.75
 -12  -2   3  192.70   27.74
  12   2  -3  177.95   34.26
  12   2  -3  193.38   28.12
 -12   2   3  204.92   29.56
  12  -2  -3  184.60   30.22
  11   2  -3 1189.05   89.05
  11  -2  -3 1078.69   86.19
  11  -2  -3  960.30   76.39
 -11  -2   3 1256.71   75.99
 -11   2   3 1239.51   78.93
  11   2  -3 1184.85   76.58
  11  -2  -3 1146.59   78.22
  10  -2  -3 1659.70   96.53
  10  -2  -3 1486.27   99.09
 -10   2   3 1605.46   93.37
 -10  -2   3 1625.89   91.09
  10   2  -3 1716.12   83.42
  10   2  -3 1658.09   94.57
  10   2  -3 1468.78  101.20
  10  -2  -3 1633.88  104.89
   9  -2  -3 2187.53  113.07
   9   2  -3 2051.47  111.76
  -9   2   3 2024.13  110.41
   9   2  -3 2171.34  112.55
  -9  -2   3 2175.43  108.19
  -9  -2   3 2121.83  110.69
  -9   2   3 2075.91  107.01
   9  -2  -3 1958.88  111.83
   9  -2  -3 2026.20  121.14
  -9  -2   3 1950.42  127.91
  -9  -2   3 2184.98  108.42
   9   2  -3 2221.13  101.09
   9   2  -3 2160.46  120.76
   9  -2  -3 2136.45  120.42
  -8  -2   3 1332.38   75.30
   8  -2  -3 1218.79   78.64
   8  -2  -3 1182.33   71.08
  -8   2   3 1314.94   74.28
  -8   2   3 1237.60   70.42
   8  -2  -3 1202.09   85.09
   8   2  -3 1243.08   73.36
  -8  -2   3 1288.87   69.79
   8   2  -3 1267.41   75.56
  -8  -2   3 1223.48   89.06
  -8  -2   3 1217.17   70.31
   8   2  -3 1208.44   78.66
   8   2  -3 1321.67   66.26
   8  -2  -3 1236.37   74.95
   7  -2  -3   65.37   18.13
   7  -2  -3   74.79   12.26
  -7  -2   3   46.46   10.54
   7  -2  -3   69.92   15.21
  -7  -2   3   49.89   10.62
  -7   2   3   75.39   13.65
   7   2  -3   73.85   13.75
   7  -2  -3   64.62   13.66
   7   2  -3   80.57   15.15
  -7  -2   3   39.91   15.68
  -7   2   3   72.33    8.92
   7   2  -3   75.65   15.41
   7  -2  -3   70.94    7.13
   7   2  -3   74.04   11.18
  -6   2   3  274.38   19.03
   6   2  -3  228.40   22.58
  -6  -2   3  262.69   15.61
  -6   2   3  230.40   22.78
   6  -2  -3  272.39   25.25
  -6  -2   3  215.56   21.30
  -6  -2   3  260.71   32.74
   6   2  -3  251.63   25.62
   6  -2  -3  263.49   26.41
  -6  -2   3  233.97   21.45
   6  -2  -3  251.47   19.78
   6  -2  -3  240.62   34.19
  -6   2   3  236.78   15.99
   6   2  -3  238.82   14.20
   6  -2  -3  252.72   14.42
   6   2  -3  207.01   19.70
   6   2  -3  241.59   25.92
   5  -2  -3  436.53   31.27
   5  -2  -3  431.92   25.44
  -5  -2   3  429.80   22.71
   5   2  -3  440.45   23.84
  -5  -2   3  420.54   27.38
   5   2  -3  459.58   30.76
  -5  -2   3  421.75   29.10
   5  -2  -3  441.74   32.85
   5   2  -3  397.42   33.37
  -5  -2   3  434.86   40.34
   5   2  -3  378.95   30.54
   5   2  -3  417.87   28.42
   5  -2  -3  442.38   21.65
  -5   2   3  426.97   30.58
  -5   2   3  442.18   26.62
   5  -2  -3  452.65   25.19
  -4  -2   3 1172.93   59.25
  -4   2   3 1223.34   61.11
   4  -2  -3 1232.46   56.56
  -4  -2   3 1252.76   53.63
   4  -2  -3 1237.95   61.30
   4   2  -3 1282.21   60.76
   4   2  -3 1273.45   62.06
   4  -2  -3 1301.64   63.41
  -4  -2   3 1333.86   75.72
   4   2  -3 1173.58   66.13
  -4   2   3 1141.35   57.46
   4   2  -3 1263.43   61.37
  -3   2   3 3499.58  136.58
  -3  -2   3 3219.06  136.05
   3   2  -3 3161.85  135.10
   3  -2  -3 3337.63  136.36
  -3   2   3 3464.84  136.23
  -3  -2   3 3331.34  131.05
  -3   2   3 3187.30  134.21
   3   2  -3 3190.61  142.91
   3  -2  -3 3236.40  134.10
  -3  -2   3 3246.50  151.47
   2  -2  -3 2214.11   44.27
  -2  -2   3 2268.89   37.59
  -2   2   3 2382.60   50.19
  -2   2   3 2444.25   44.72
   2  -2  -3 2256.01   43.38
   2   2  -3 2295.65   57.15
  -2   2   3 2287.68   44.37
   2   2  -3 2287.04   45.39
   1  -2  -3 2295.02   93.06
  -1  -2   3 2249.00   92.28
   1  -2  -3 2225.24   93.14
  -1   2   3 2272.42   97.86
   1  -2  -3 2195.35   95.11
   1   2  -3 2253.84   99.68
   1  -2  -3 2265.32   93.83
  -1   2   3 2241.63   94.30
   0  -2  -3   85.35    9.91
   0  -2   3   75.80    7.86
   0   2   3   77.87   10.11
   0  -2  -3  101.70   10.79
   0   2   3   86.82   11.03
   0  -2   3  118.84   18.90
   0  -2  -3   77.03    8.30
   0   2   3   80.12    8.64
   0   2   3  105.75   18.62
   1  -2   3 1146.51   55.07
   1  -2   3 1167.59   70.51
   1  -2   3 1185.03   52.83
  -1  -2  -3 1164.96   56.87
   1   2   3 1209.10   59.12
  -1  -2  -3 1157.62   59.33
  -1  -2  -3 1188.43   60.18
   1   2   3 1214.87   62.85
   1   2   3 1172.77   69.96
   1  -2   3 1173.10   47.33
  -1  -2  -3 1338.68   76.89
  -1   2  -3 1316.24   76.12
  -1  -2  -3 1252.74   54.54
   1   2   3 1200.75   55.52
  -2   2  -3 3886.53  150.37
   2   2   3 3765.89  160.98
  -2  -2  -3 3926.86  166.87
   2  -2   3 3818.77  153.88
   2  -2   3 3831.57  162.11
  -2  -2  -3 3795.26  165.52
   2   2   3 4039.56  171.09
  -2  -2  -3 4131.75  161.02
   2   2   3 3532.25  171.29
   2  -2   3 3491.05  172.72
  -2  -2  -3 3833.29  177.22
  -2   2  -3 3783.83  177.74
   2  -2   3 3775.92  160.99
  -2  -2  -3 4032.99  156.89
   2   2   3 4036.76  158.42
   3  -2   3 5603.65  238.64
  -3  -2  -3 5557.89  243.24
   3   2   3 6228.65  234.75
   3   2   3 5971.21  247.54
   3  -2   3 5673.09  225.77
   3  -2   3 5463.80  237.30
  -3  -2  -3 5637.01  240.59
   3  -2   3 5307.67  246.67
  -3   2  -3 5577.65  225.62
  -3  -2  -3 5265.33  249.99
  -3   2  -3 5434.37  252.46
  -3   2  -3 5855.05  218.30
  -3  -2  -3 6009.63  232.93
   3   2   3 5384.94  245.62
  -3  -2  -3 5680.09  231.41
  -3  -2  -3 6360.06  230.80
   3   2   3 5794.11  231.26
  -4   2  -3 2189.00  122.02
   4  -2   3 2339.70   98.25
  -4  -2  -3 2266.62  121.21
   4   2   3 2313.11  119.27
   4   2   3 2478.13  121.29
   4  -2   3 2309.29  113.86
  -4  -2  -3 2496.82  104.71
  -4  -2  -3 2257.04  112.99
  -4  -2  -3 2230.53  123.16
  -4   2  -3 2467.33  128.29
  -4   2  -3 2243.64  101.36
   4  -2   3 2348.88  120.91
   4  -2   3 2268.44  115.22
  -4  -2  -3 2519.76  104.68
  -4   2  -3 2293.81   91.24
  -4  -2  -3 2259.60  103.41
  -4  -2  -3 2617.87  103.88
  -4  -2  -3 2412.72  119.29
   4   2   3 2178.92  102.87
   5   2   3 1750.76   88.41
  -5  -2  -3 1912.11  105.31
  -5  -2  -3 1718.06  104.96
   5  -2   3 1770.09   83.27
  -5  -2  -3 1918.80   86.37
   5   2   3 1884.61  107.24
   5  -2   3 1787.31  105.44
   5   2   3 2032.09  108.00
  -5  -2  -3 1957.31   99.96
  -5  -2  -3 2050.67   90.86
  -5  -2  -3 1835.25  109.96
  -5   2  -3 1976.03  114.34
   5  -2   3 1964.74  103.97
   5  -2   3 1899.64  104.91
  -5   2  -3 2142.01  113.92
  -5  -2  -3 1948.89   89.45
  -5  -2  -3 2114.92   88.78
  -5  -2  -3 1981.74   87.33
  -5   2  -3 1718.69   91.06
   6  -2   3 1599.19   95.02
  -6   2  -3 1734.61  101.54
   6  -2   3 1699.39   99.92
  -6  -2  -3 1540.84   88.18
  -6  -2  -3 1911.05  107.65
  -6   2  -3 1603.79  103.28
  -6  -2  -3 1505.56   79.58
  -6  -2  -3 1687.54   96.66
  -6  -2  -3 1564.62   77.96
  -6  -2  -3 1730.83   77.89
  -6  -2  -3 1676.42   98.57
  -6   2  -3 1306.80   79.45
  -7  -2  -3  105.59   22.51
  -7   2  -3   76.29   21.57
   7  -2   3   79.25   20.17
  -7  -2  -3   90.28   19.31
   7  -2   3   94.48   21.43
  -7  -2  -3   69.64   13.80
  -7  -2  -3   95.66   14.06
  -7  -2  -3  115.71   25.03
  -7   2  -3   51.80   17.70
   8  -2   3  402.77   45.07
   8  -2   3  284.88   40.14
  -8  -2  -3  369.67   39.25
   9  -2   3  667.44   64.69
   9  -2   3  785.33   67.92
  -9  -2  -3  689.27   58.02
  -9   2  -3  759.42   68.09
 -10  -2  -3  750.30   63.62
  10  -2   3  845.58   74.61
 -10   2  -3  931.45   78.14
  10  -2   3  844.48   74.72
 -11  -2  -3  666.99   60.80
 -11   2  -3  855.86   76.19
  11  -2   3  927.88   78.40
  11  -2   3  714.49   69.93
  12  -2   3  261.04   42.36
  12  -2   3  163.63   33.27
 -12   2  -3  178.96   35.00
 -14  -3   3  232.98   32.44
 -14   3   3  205.08   33.13
  14   3  -3  214.37   29.88
  14  -3  -3  139.59   36.89
  14   3  -3  147.69   39.05
 -13   3   3  300.36   38.09
  13   3  -3  234.12   43.93
 -13  -3   3  269.08   33.75
  13   3  -3  258.51   32.22
  13  -3  -3  205.05   41.23
  13  -3  -3  239.36   33.99
 -12   3   3  244.21   33.87
  12   3  -3  320.90   35.09
  12   3  -3  330.73   46.33
 -12  -3   3  260.05   31.68
  12  -3  -3  243.26   34.71
  12  -3  -3  272.49   43.84
  11   3  -3  113.01   20.58
 -11   3   3  124.13   22.90
 -11  -3   3  114.19   20.12
  11  -3  -3  148.80   26.56
  11  -3  -3  140.69   25.94
  11   3  -3  135.53   19.02
  11   3  -3   89.38   24.89
  11  -3  -3  151.16   29.45
 -10   3   3   54.45   14.48
  10  -3  -3   52.87   14.63
  10  -3  -3   44.03   15.91
 -10  -3   3   45.70   12.19
  10   3  -3   53.18   13.63
  10   3  -3   29.46   14.59
  10  -3  -3   47.82   16.18
  10   3  -3   50.32   11.54
  -9  -3   3   90.21   15.72
  -9   3   3   87.81   16.82
   9  -3  -3   60.14   13.98
  -9   3   3   48.52   12.33
   9   3  -3   63.77   17.48
   9  -3  -3   85.03   19.60
   9  -3  -3   85.41   17.75
  -9  -3   3   65.02   15.97
   9   3  -3   71.32   14.97
   9  -3  -3   58.36   17.17
   9   3  -3   59.58   14.85
   9   3  -3   74.37   13.05
   8  -3  -3  637.65   43.35
  -8  -3   3  683.74   45.58
   8   3  -3  612.02   46.63
   8  -3  -3  674.97   60.20
  -8   3   3  637.93   47.40
   8   3  -3  601.27   45.73
   8  -3  -3  571.11   47.29
  -8  -3   3  627.07   58.00
  -8  -3   3  590.31   44.86
   8   3  -3  663.78   42.87
   8   3  -3  696.80   53.39
   8  -3  -3  611.97   51.22
  -7  -3   3  857.47   53.35
  -7   3   3  904.53   56.13
  -7  -3   3  943.48   53.92
  -7   3   3  890.99   46.85
   7  -3  -3  839.31   47.33
   7   3  -3 1015.98   57.42
   7  -3  -3  926.73   58.42
   7  -3  -3  850.26   49.01
   7   3  -3  891.08   56.62
  -7  -3   3  861.23   66.60
   7   3  -3  948.21   60.93
   7  -3  -3  809.30   69.79
   7  -3  -3  882.89   59.73
   7   3  -3  880.05   51.67
  -6   3   3  844.42   31.98
   6   3  -3  732.95   40.76
   6  -3  -3  834.21   44.16
  -6  -3   3  809.12   35.96
  -6   3   3  766.82   38.53
   6   3  -3  933.58   40.75
   6  -3  -3  788.77   40.34
   6  -3  -3  768.79   27.51
   6   3  -3  815.34   41.58
  -6  -3   3  853.77   23.96
  -6  -3   3  844.19   52.89
   6   3  -3  809.11   36.37
  -6  -3   3  777.65   34.64
   6  -3  -3  824.43   30.86
  -5   3   3  546.19   25.80
   5  -3  -3  522.16   29.78
  -5  -3   3  493.31   25.79
   5   3  -3  585.34   29.45
   5  -3  -3  495.55   18.11
  -5   3   3  523.30   29.00
   5   3  -3  546.38   31.46
   5  -3  -3  517.25   30.85
   5   3  -3  511.24   30.88
   5   3  -3  485.49   27.32
  -5  -3   3  519.21   38.70
   4   3  -3  766.79   42.00
   4   3  -3  752.79   43.54
  -4   3   3  811.95   43.57
   4  -3  -3  721.51   42.72
   4   3  -3  694.71   43.83
   4  -3  -3  780.46   40.61
  -4   3   3  690.56   39.88
  -4  -3   3  843.85   53.77
   4  -3  -3  758.29   43.85
  -4  -3   3  729.00   41.02
   4   3  -3  788.82   44.21
  -4   3   3  743.32   41.31
   4  -3  -3  825.31   33.24
  -3   3   3  320.50   20.91
  -3   3   3  202.50   18.62
   3   3  -3  270.48   19.41
   3  -3  -3  294.83   20.55
   3   3  -3  230.51   19.98
  -3  -3   3  267.95   25.76
  -3   3   3  315.28   20.66
   3  -3  -3  294.86   20.30
  -2   3   3  622.31   35.61
   2  -3  -3  582.48   33.62
   2  -3  -3  616.94   32.42
   2  -3  -3  630.08   33.34
  -2   3   3  650.15   32.38
   2   3  -3  658.42   34.10
   2   3  -3  583.56   33.15
  -2  -3   3  612.53   40.28
  -2   3   3  594.70   33.31
   1  -3  -3 1642.21   72.16
  -1   3   3 1582.90   73.97
   1  -3  -3 1574.19   69.68
   1  -3  -3 1595.55   67.93
   1  -3  -3 1615.92   70.17
  -1   3   3 1595.99   70.98
   1   3  -3 1541.01   67.04
   0   3   3 1727.09   75.66
   0  -3  -3 1492.69   71.44
   0  -3  -3 1547.06   73.16
   0   3  -3 1579.37   63.42
   0   3   3 1715.53   89.08
   0  -3   3 1646.40   87.87
   0  -3  -3 1717.51   71.45
   0   3   3 1540.07   71.46
  -1  -3  -3 1198.70   35.38
   1   3   3 1266.80   40.70
  -1  -3  -3 1230.63   42.87
   1   3   3 1299.06   54.90
   1  -3   3 1300.15   55.91
  -1  -3  -3 1357.00   64.43
  -1   3  -3 1270.05   61.37
  -1  -3  -3 1305.79   35.67
  -1  -3  -3 1370.92   38.16
   1   3   3 1231.28   37.15
   2   3   3  871.30   47.96
  -2  -3  -3  823.64   57.64
  -2  -3  -3  844.57   50.82
   2   3   3  804.87   54.50
   2  -3   3  725.17   53.31
  -2   3  -3  924.15   60.79
  -2  -3  -3  890.57   46.18
  -2  -3  -3  971.61   46.09
   2   3   3  911.48   47.19
  -2  -3  -3  822.92   44.12
   2  -3   3  926.99   46.89
  -3  -3  -3   16.37    8.64
   3   3   3   13.45    5.21
   3   3   3    3.15    2.95
  -3  -3  -3    6.85    3.84
  -3  -3  -3    9.71    3.93
   3  -3   3    9.49    3.33
  -3   3  -3    3.48    7.26
  -3  -3  -3    2.28    4.26
  -3  -3  -3    9.41    6.59
  -3   3  -3    9.63    4.22
   3   3   3   -2.86    4.63
   3  -3   3    2.90    4.69
   3  -3   3   10.93    4.81
  -3  -3  -3    8.99    4.64
   3  -3   3   10.34    4.83
   4   3   3   28.36    7.45
  -4   3  -3   35.46   13.29
   4   3   3   26.57    7.26
  -4  -3  -3   24.78    5.74
  -4  -3  -3   37.61    7.74
   4  -3   3   18.60    7.57
  -4   3  -3   21.18    9.92
  -4  -3  -3   22.60   10.03
  -4  -3  -3   17.43    8.18
  -4  -3  -3   20.71    9.08
  -4  -3  -3   14.61    9.06
  -4  -3  -3   39.04    8.49
   4  -3   3   24.05    4.93
   4   3   3   16.15    9.08
   4  -3   3   16.09    8.54
   4  -3   3   15.78    6.71
  -4  -3  -3   39.75    8.37
  -5  -3  -3   20.35   10.19
  -5   3  -3   61.23   17.39
  -5   3  -3   38.69   13.61
  -5  -3  -3   52.06    9.27
   5  -3   3   46.56    6.85
   5   3   3   45.83   10.16
   5  -3   3   64.88   14.13
  -5  -3  -3   63.56   14.11
  -5  -3  -3   61.39   11.02
   5  -3   3   67.30   14.29
  -5  -3  -3   38.11   13.04
   5   3   3   40.52   12.03
   5  -3   3   39.99   12.80
  -5  -3  -3   31.93   12.05
  -5  -3  -3   39.72    8.76
   6  -3   3  439.44   40.69
   6  -3   3  333.10   36.82
  -6  -3  -3  351.10   41.42
  -6   3  -3  337.47   41.63
  -6  -3  -3  381.22   31.24
  -6   3  -3  369.86   40.85
  -6  -3  -3  382.81   37.08
  -6  -3  -3  356.00   29.13
  -6  -3  -3  417.84   29.40
  -6  -3  -3  382.33   39.64
  -6  -3  -3  383.47   40.88
  -7  -3  -3  575.39   51.56
   7  -3   3  679.53   57.60
  -7   3  -3  573.89   53.49
   7  -3   3  578.50   52.08
  -7  -3  -3  614.81   48.55
  -7  -3  -3  496.88   52.32
  -7   3  -3  507.60   54.33
  -7  -3  -3  580.38   42.53
   8  -3   3  270.54   38.48
  -8  -3  -3  235.14   30.18
   8  -3   3  271.53   36.54
   9  -3   3   28.48   15.98
  -9  -3  -3   34.94   12.59
  -9   3  -3   53.00   18.25
   9  -3   3   15.75   12.05
 -10   3  -3   -6.17    9.98
  10  -3   3    6.04   11.26
  10  -3   3    5.67   10.58
  11  -3   3   12.56   14.36
 -11   3  -3   12.90   12.05
  11  -3   3   18.27   13.92
  12  -3   3  264.01   42.09
  12  -3   3  205.96   38.02
  14  -4  -3    7.62   18.84
  14   4  -3   36.16   13.57
  14   4  -3   30.89   20.42
 -14   4   3   50.69   17.10
 -13   4   3   -4.77    6.29
  13   4  -3    7.60    7.93
  13   4  -3   -7.08   16.18
  13  -4  -3   -6.98   15.95
  12   4  -3    6.37   13.33
  12  -4  -3   18.84   14.38
 -12  -4   3   21.35    9.43
 -12   4   3   30.97   13.72
  12   4  -3   46.76   13.02
  12   4  -3   49.73   12.83
  12  -4  -3    9.38    8.80
  11   4  -3  118.55   27.31
  11  -4  -3  133.53   29.33
  11  -4  -3  168.27   28.04
 -11  -4   3  117.56   20.14
 -11   4   3  150.49   24.80
  11   4  -3  131.88   21.51
  11  -4  -3  120.52   24.73
  11   4  -3  139.44   19.93
  10  -4  -3  104.28   23.99
 -10   4   3  118.11   21.36
 -10  -4   3  101.12   18.04
  10  -4  -3   97.25   19.89
  10   4  -3  145.48   21.69
  10   4  -3   93.60   23.36
  10  -4  -3   97.27   23.07
  10   4  -3  136.37   19.61
   9   4  -3  183.92   28.29
   9   4  -3  152.96   19.93
   9  -4  -3  174.20   22.61
   9   4  -3  139.25   20.77
  -9  -4   3  187.13   22.41
   9   4  -3  174.56   23.80
   9  -4  -3  160.69   26.85
  -9   4   3  145.52   22.63
   9  -4  -3  132.48   27.14
  -8   4   3  173.94   17.37
  -8  -4   3  139.83   18.49
   8  -4  -3  181.71   19.77
  -8   4   3  198.82   24.04
   8   4  -3  175.45   26.41
   8  -4  -3  130.12   21.83
   8  -4  -3  151.64   24.30
   8   4  -3  151.59   20.85
   8   4  -3  141.65   19.88
  -8  -4   3  120.21   25.27
   8  -4  -3  136.71   28.37
   8   4  -3  176.06   20.57
   7   4  -3    9.14    5.65
   7  -4  -3    8.30    4.65
   7   4  -3    6.13    6.41
   7  -4  -3    3.03    5.66
  -7  -4   3   11.95    5.58
  -7   4   3    9.68    4.27
  -7   4   3   12.70    6.28
   7   4  -3    4.81    4.50
   7  -4  -3   16.90    7.89
  -7  -4   3   12.24    6.03
  -7  -4   3    3.91    7.30
   7  -4  -3    5.40   10.09
   7   4  -3   10.97    5.43
  -6   4   3   84.38   13.84
  -6   4   3   96.57   12.50
  -6   4   3   81.19   11.43
   6  -4  -3  103.39   11.44
  -6  -4   3   82.96   12.02
   6   4  -3   86.77   13.55
   6  -4  -3   90.77   15.35
  -6  -4   3   91.55   18.23
   6   4  -3   93.88   14.23
   6   4  -3  103.60   16.36
   6   4  -3  105.71   14.49
   6  -4  -3  114.96   17.01
   5   4  -3  364.81   26.19
   5  -4  -3  343.23   19.52
  -5   4   3  346.43   27.09
   5  -4  -3  325.95   27.33
  -5   4   3  369.89   26.07
   5   4  -3  298.61   25.61
  -5  -4   3  319.65   24.18
   5   4  -3  351.21   28.19
   5  -4  -3  311.10   27.04
  -5   4   3  315.61   23.70
  -5  -4   3  278.48   30.17
   5   4  -3  372.55   28.36
   4   4  -3  233.97   20.47
  -4   4   3  243.55   20.64
   4   4  -3  246.28   21.04
   4   4  -3  224.29   19.15
  -4   4   3  290.54   21.97
   4  -4  -3  229.13   20.64
   4  -4  -3  261.41   21.72
  -4  -4   3  227.14   24.66
  -4   4   3  272.15   20.31
   4  -4  -3  259.88   12.65
   4   4  -3  279.15   23.19
  -4  -4   3  243.81   19.72
  -3   4   3   71.90    9.22
   3  -4  -3   72.86   10.01
  -3   4   3   68.28   10.24
   3   4  -3   64.34    8.75
   3  -4  -3   57.99    8.70
   3   4  -3   74.81    9.72
  -3   4   3   76.14    9.75
  -3  -4   3   66.49   12.02
   3  -4  -3   77.34    6.64
   3   4  -3   55.75   10.44
   2  -4  -3  510.81   31.81
   2   4  -3  537.09   30.66
  -2   4   3  536.65   28.60
   2  -4  -3  539.68   29.25
  -2   4   3  572.63   34.36
   2   4  -3  508.86   28.52
   2  -4  -3  534.45   30.71
  -2  -4   3  547.04   34.85
  -2   4   3  544.65   31.76
   2  -4  -3  524.97   27.31
  -1   4   3 1195.35   58.70
   1  -4  -3 1125.29   56.07
   1   4  -3 1108.98   48.65
   1  -4  -3 1186.08   51.08
  -1  -4   3 1088.76   55.89
   1  -4  -3 1183.92   55.10
  -1   4   3 1102.16   55.53
   1  -4  -3 1173.52   52.71
   0  -4   3  140.10   18.77
   0   4   3  110.12   13.08
   0  -4  -3  107.19    9.21
   0  -4  -3   99.37   11.77
   0   4   3  134.47   18.36
   0  -4  -3  123.85   12.27
   0  -4  -3  121.63   11.95
   0   4   3   94.65   11.86
   0  -4   3  129.95    9.85
   1   4   3  126.25   17.73
  -1   4  -3  152.36   23.79
  -1  -4  -3  169.58   17.76
  -1  -4  -3  196.03   26.40
   1   4   3  133.39   14.98
   1  -4   3  135.31   18.72
  -1  -4  -3  125.66   13.39
  -1  -4  -3  178.14   15.60
  -1  -4  -3  162.23   15.05
   1   4   3  161.79   15.75
   1  -4   3  165.17    9.33
  -2  -4  -3  633.71   49.18
  -2  -4  -3  702.19   37.56
   2   4   3  633.84   39.48
  -2  -4  -3  615.40   42.43
   2   4   3  604.71   44.48
   2  -4   3  643.67   46.18
  -2   4  -3  759.30   53.33
  -2  -4  -3  696.70   39.13
  -2  -4  -3  684.64   38.58
   2   4   3  677.16   40.23
  -3  -4  -3   79.72   10.36
   3   4   3   83.52   12.18
  -3  -4  -3   95.03   15.55
   3  -4   3   69.02   12.15
  -3   4  -3  111.00   19.97
  -3  -4  -3   69.04   13.38
   3   4   3   87.21   12.68
  -3  -4  -3  122.77   13.70
   3   4   3   85.78   16.06
   3  -4   3   95.22   16.46
  -3  -4  -3  123.94   20.24
  -3  -4  -3   89.59   12.52
   3  -4   3  112.34   14.00
   4   4   3  273.21   23.49
  -4  -4  -3  193.53   27.39
  -4  -4  -3  259.67   28.14
   4  -4   3  248.17   24.00
   4  -4   3  239.80   24.10
  -4  -4  -3  185.41   23.60
   4   4   3  218.61   27.26
   4  -4   3  244.68   28.11
  -4  -4  -3  264.29   24.58
  -4   4  -3  260.01   32.39
  -4  -4  -3  222.13   18.13
  -4   4  -3  214.44   27.80
  -4  -4  -3  242.18   22.23
  -4  -4  -3  244.23   21.25
  -4  -4  -3  223.71   27.05
   4   4   3  288.75   24.74
  -5  -4  -3  178.90   25.61
  -5  -4  -3  198.29   24.94
  -5  -4  -3  119.18   23.14
  -5   4  -3   98.38   22.06
   5  -4   3  185.50   14.63
   5   4   3  195.46   20.10
   5  -4   3  164.43   21.73
   5  -4   3  150.46   20.42
  -5  -4  -3  197.68   21.49
  -5  -4  -3  169.99   24.53
  -5   4  -3  146.61   23.57
  -5  -4  -3  212.47   21.52
  -5  -4  -3  188.87   18.85
   5   4   3  156.09   19.48
  -6   4  -3   46.34   15.81
  -6  -4  -3   70.24   18.96
  -6  -4  -3   56.92   15.08
  -6   4  -3   81.57   17.58
  -6  -4  -3   82.90   12.71
  -6  -4  -3   82.14   17.00
   6  -4   3   81.28   16.93
  -6  -4  -3   42.20   11.45
  -6  -4  -3   71.32   18.30
  -6  -4  -3   70.56   13.88
   6  -4   3  109.92   19.83
  -6  -4  -3  100.06   14.84
  -7   4  -3    4.94    6.52
   7  -4   3    4.15    7.74
  -7  -4  -3    4.84    9.02
  -7  -4  -3    3.11    5.03
  -7  -4  -3    2.01    4.19
   7  -4   3    8.11    8.46
   8  -4   3   35.01   16.90
   8  -4   3   56.01   17.50
   9  -4   3  122.04   27.88
  -9   4  -3   60.23   20.58
   9  -4   3  140.00   27.60
  10  -4   3  120.26   28.85
 -10   4  -3  170.85   33.84
  10  -4   3  158.31   30.79
 -11   4  -3   26.48   15.15
  11  -4   3   29.94   15.83
  11  -4   3   13.32   17.59
  14   5  -3  475.77   64.10
  13   5  -3  771.54   77.74
  13  -5  -3  690.56   74.74
  13   5  -3  798.98   60.18
 -13   5   3  838.31   67.89
 -12   5   3  498.87   49.00
  12   5  -3  396.54   53.96
  12   5  -3  424.32   40.73
  12  -5  -3  394.15   53.21
  12   5  -3  485.12   41.39
  11  -5  -3  311.63   42.14
  11   5  -3  244.23   38.84
 -11   5   3  319.78   36.52
  11   5  -3  226.93   29.13
  11  -5  -3  253.39   36.75
  11   5  -3  308.49   31.59
 -10   5   3   11.17    7.78
  10   5  -3    9.12    6.96
  10  -5  -3   10.25    9.57
  10  -5  -3    3.17    5.14
  10   5  -3   19.90   13.13
  10   5  -3   17.55    8.19
  10  -5  -3   34.14   14.39
   9  -5  -3  255.96   25.95
  -9   5   3  217.19   27.22
   9   5  -3  211.67   24.82
  -9  -5   3  208.77   23.90
   9   5  -3  225.25   25.90
   9  -5  -3  206.71   31.12
   9  -5  -3  218.36   34.01
   9   5  -3  263.51   34.04
   8  -5  -3 1067.19   59.21
  -8   5   3 1078.65   66.33
  -8  -5   3 1050.77   60.18
  -8   5   3 1019.68   57.34
   8   5  -3 1066.16   63.11
  -8  -5   3  928.79   72.47
  -8   5   3 1019.99   57.37
   8  -5  -3  947.65   79.38
   8   5  -3 1096.04   64.04
   8   5  -3 1072.61   71.93
   8  -5  -3 1069.04   70.90
  -7  -5   3 1832.03   92.08
  -7   5   3 1788.15   85.59
  -7  -5   3 1729.71   85.11
  -7   5   3 1764.18   91.71
   7   5  -3 1709.09   88.38
   7  -5  -3 1830.06   96.32
   7   5  -3 1736.51   89.03
  -7  -5   3 1597.01   99.23
  -7   5   3 1699.55   83.48
   7   5  -3 1823.25   97.29
   7   5  -3 1782.88   90.34
   7  -5  -3 1777.97   96.11
  -6  -5   3 1586.18   82.84
  -6   5   3 1633.31   79.87
  -6   5   3 1631.51   82.98
   6   5  -3 1666.16   80.77
   6  -5  -3 1694.36   87.54
   6   5  -3 1634.37   81.46
  -6  -5   3 1588.73   92.05
  -6   5   3 1581.50   76.84
  -6  -5   3 1570.09   77.61
   6   5  -3 1673.63   86.80
   6  -5  -3 1640.44   85.69
   6   5  -3 1562.91   82.86
  -5   5   3 1610.49   81.75
   5  -5  -3 1959.17   76.50
  -5  -5   3 1787.65   82.98
  -5   5   3 1853.27   86.96
   5   5  -3 1785.22   84.39
   5  -5  -3 1949.27   90.93
   5   5  -3 1848.35   89.83
   5   5  -3 1677.79   84.79
  -5   5   3 1816.67   86.50
   5   5  -3 1706.82   87.96
   5  -5  -3 1850.65   88.76
  -5  -5   3 1886.16   96.61
  -5  -5   3 1612.84   85.97
  -4  -5   3 1242.71   66.07
  -4   5   3 1295.63   67.38
   4  -5  -3 1414.35   67.36
  -4   5   3 1406.46   65.84
   4   5  -3 1275.08   63.40
   4  -5  -3 1304.75   67.00
   4   5  -3 1271.53   65.74
   4   5  -3 1301.79   64.54
  -4  -5   3 1257.79   72.03
  -4   5   3 1325.52   64.72
   4  -5  -3 1354.13   53.98
   4   5  -3 1369.87   70.08
  -3  -5   3  244.95   20.54
   3   5  -3  240.40   18.40
   3  -5  -3  258.82   20.09
   3   5  -3  248.35   18.75
  -3  -5   3  226.92   22.33
   3  -5  -3  257.17   19.80
  -3   5   3  243.39   21.70
  -3   5   3  222.21   19.45
   3  -5  -3  272.22   15.69
   3   5  -3  231.58   22.41
  -3   5   3  259.84   18.73
  -2   5   3 1817.70   85.64
   2  -5  -3 1723.82   83.56
   2   5  -3 1791.16   79.94
   2  -5  -3 1781.92   78.14
  -2   5   3 1686.08   75.98
   2   5  -3 1871.12   77.12
  -2  -5   3 1684.02   83.01
   2  -5  -3 1847.60   81.50
  -2   5   3 1830.56   83.01
   2  -5  -3 1837.19   76.92
  -2  -5   3 1871.91   81.36
   1  -5  -3 3274.81  133.32
   1  -5  -3 3443.94  142.99
  -1  -5   3 3284.06  138.56
  -1   5   3 3677.81  145.73
   1  -5  -3 3323.07  140.02
  -1   5   3 3713.38  157.09
  -1  -5   3 3502.31  154.72
  -1   5   3 3223.78  141.70
   1  -5  -3 3271.19  137.38
  -1  -5   3 3304.31  137.29
   0  -5  -3 4808.09  198.23
   0   5   3 4988.59  201.60
   0  -5  -3 4937.66  188.21
   0   5   3 4235.37  203.00
   0  -5   3 4723.19  207.63
   0  -5   3 4748.85  190.35
   0  -5  -3 4888.75  197.47
   0  -5  -3 4966.25  196.18
   0   5   3 4777.03  199.23
   0  -5   3 5078.02  191.06
  -1  -5  -3 2463.49  107.79
   1   5   3 2403.65  110.24
   1   5   3 2264.35  112.61
   1  -5   3 2263.55  114.64
  -1  -5  -3 2578.88  108.53
  -1  -5  -3 2444.84  107.70
   1  -5   3 2527.93   98.14
   1   5   3 2473.37  109.86
   2   5   3  437.25   26.86
  -2  -5  -3  454.70   24.60
   2   5   3  430.28   30.90
   2  -5   3  437.96   31.46
  -2  -5  -3  438.76   37.06
  -2   5  -3  466.56   38.18
  -2  -5  -3  481.61   26.55
  -2  -5  -3  459.76   26.42
   2   5   3  481.83   28.91
  -2  -5  -3  402.79   29.38
  -3  -5  -3  166.25   15.98
  -3   5  -3  157.87   21.61
   3   5   3  189.69   18.89
  -3  -5  -3  181.20   21.64
  -3  -5  -3  146.73   20.42
   3   5   3  185.15   22.13
  -3  -5  -3  145.98   22.96
  -3  -5  -3  159.62   17.00
  -3  -5  -3  168.89   17.86
   3  -5   3  177.67   21.91
  -3   5  -3  143.12   23.40
   3   5   3  160.52   18.56
  -4  -5  -3    7.13    6.66
  -4   5  -3    6.36    5.94
   4  -5   3   14.79    6.24
  -4  -5  -3    4.05    2.83
  -4  -5  -3    1.78    4.08
   4  -5   3    8.83    5.45
   4   5   3   13.75    6.05
   4   5   3    9.71    5.13
  -4  -5  -3    5.65    4.57
  -4  -5  -3   19.11    7.72
  -4   5  -3   19.17    9.47
   4   5   3    3.10    5.01
   4  -5   3    9.16    5.70
  -4  -5  -3    2.87    4.64
  -4  -5  -3   13.66    5.76
   5   5   3  419.89   31.88
  -5   5  -3  387.86   38.87
  -5  -5  -3  358.11   35.82
   5  -5   3  416.45   35.07
  -5  -5  -3  360.91   36.13
  -5  -5  -3  517.82   37.84
  -5  -5  -3  324.76   37.94
  -5   5  -3  402.91   42.31
  -5  -5  -3  390.47   37.88
  -5  -5  -3  394.36   32.07
  -5  -5  -3  446.67   31.77
   5  -5   3  379.27   33.59
   5   5   3  417.73   34.69
   6   5   3 1288.00   73.97
   6  -5   3 1243.42   76.33
   6  -5   3 1280.26   76.32
  -6  -5  -3 1228.54   77.44
  -6   5  -3 1236.99   79.73
  -6  -5  -3 1069.43   80.69
  -6   5  -3 1115.60   82.70
  -6  -5  -3 1381.58   68.44
   7  -5   3 1557.63   93.29
   7  -5   3 1477.40   91.74
   8  -5   3 1291.21   89.79
   8  -5   3 1369.61   90.60
  -8   5  -3 1355.76   97.78
   9  -5   3  474.88   51.09
  -9   5  -3  458.40   54.65
   9  -5   3  446.00   51.73
  10  -5   3   57.65   20.85
 -10   5  -3   63.42   21.48
  10  -5   3   83.50   22.78
 -11   5  -3   59.70   20.59
  11  -5   3   29.74   16.72
  11  -5   3   48.31   21.42
 -13   6   3    4.77    7.71
  13   6  -3   -3.59    5.80
 -12   6   3  128.99   25.15
  12   6  -3  133.72   22.21
  12   6  -3  178.63   25.21
  11   6  -3  391.55   51.43
 -11   6   3  541.64   49.47
  11   6  -3  522.26   43.95
  11   6  -3  490.21   43.16
  10   6  -3  875.02   71.97
 -10   6   3  794.16   60.78
  10   6  -3  864.47   57.80
  10  -6  -3  778.72   55.93
  10   6  -3  877.35   58.97
   9  -6  -3 1006.95   59.57
  -9   6   3  928.21   63.93
   9   6  -3  987.17   61.27
   9  -6  -3  805.47   74.45
   9   6  -3 1016.35   63.25
   9   6  -3  896.94   69.67
  -8   6   3  763.58   48.80
  -8   6   3  802.73   55.11
   8  -6  -3  703.77   68.36
   8   6  -3  729.56   49.98
   8   6  -3  745.83   52.35
   8   6  -3  846.45   61.36
   8  -6  -3  854.01   60.70
   8  -6  -3  797.21   49.68
  -7  -6   3   99.14   16.10
   7   6  -3   76.60   13.78
   7   6  -3   95.05   17.61
   7  -6  -3   85.62   17.26
  -7   6   3  110.74   16.86
  -7   6   3  109.06   13.79
  -7  -6   3   82.19   19.12
  -7   6   3  126.86   16.47
   7   6  -3   86.98   15.58
   6  -6  -3   32.74   10.29
  -6   6   3   30.83    7.33
  -6   6   3   36.40    8.99
  -6  -6   3   28.91    8.36
  -6   6   3   28.52    8.49
   6   6  -3   36.65   10.41
   6   6  -3   36.05    8.82
  -6  -6   3   22.67    9.60
  -6  -6   3   11.31    4.87
   6   6  -3   39.90    9.92
  -5   6   3  320.13   28.40
  -5   6   3  379.68   28.46
   5   6  -3  386.54   27.36
   5  -6  -3  409.66   32.53
   5   6  -3  357.40   27.34
  -5  -6   3  321.73   31.93
  -5   6   3  342.33   26.36
   5   6  -3  389.08   30.66
   5  -6  -3  384.10   30.01
   5   6  -3  387.30   31.62
  -5  -6   3  385.10   30.05
  -4   6   3 1310.97   69.05
   4   6  -3 1307.27   62.68
   4  -6  -3 1283.57   67.50
   4   6  -3 1383.49   64.75
   4   6  -3 1273.18   65.15
  -4  -6   3 1279.64   71.18
  -4   6   3 1370.60   64.89
   4  -6  -3 1272.78   64.88
  -4   6   3 1227.41   64.46
   4   6  -3 1374.88   71.92
  -4  -6   3 1224.02   66.09
   3   6  -3 3029.33  124.12
  -3   6   3 3019.99  123.43
   3  -6  -3 2911.22  126.43
   3   6  -3 2861.09  124.76
   3  -6  -3 2898.85  124.24
  -3  -6   3 2784.12  130.93
   3  -6  -3 3067.80  127.60
  -3   6   3 2944.00  132.46
  -3   6   3 3008.98  129.11
   3  -6  -3 3084.85  119.93
   3   6  -3 2899.78  133.37
  -3  -6   3 2816.12  127.60
  -2   6   3 2853.50  122.15
   2   6  -3 2798.67  113.20
  -2  -6   3 2590.77  115.90
   2  -6  -3 2655.76  115.54
  -2   6   3 2538.63  108.23
  -2   6   3 2620.92  117.69
   2  -6  -3 2678.86  111.05
   2   6  -3 2587.06  122.03
  -2  -6   3 2662.33  114.98
  -1   6   3  786.31   47.70
  -1  -6   3  841.81   51.65
  -1  -6   3  746.78   41.19
   1  -6  -3  872.19   45.37
  -1   6   3  800.42   46.33
   1  -6  -3  793.04   42.08
  -1   6   3  759.02   48.82
  -1  -6   3  815.59   41.76
   0   6   3   26.97    7.20
   0   6   3   30.41    7.61
   0   6   3   31.12    7.78
   0  -6   3   32.87    5.51
   0  -6  -3   20.21    6.19
   0  -6   3   41.73    5.85
   0  -6  -3   36.93    7.94
   0  -6  -3   34.53    7.26
   0  -6   3   17.00    6.67
   1   6   3  256.23   23.27
  -1  -6  -3  251.59   21.65
   1   6   3  240.10   23.27
   1  -6   3  233.41   23.30
  -1  -6  -3  264.61   21.90
   1  -6   3  280.14   16.41
  -1  -6  -3  245.93   21.23
   1   6   3  251.58   23.07
  -2  -6  -3  866.87   47.17
   2   6   3  850.25   49.63
  -2   6  -3  926.92   63.18
   2   6   3  803.28   51.08
   2  -6   3  739.85   50.10
  -2  -6  -3  882.53   48.43
  -2  -6  -3  816.19   47.56
   2   6   3  846.86   50.41
   3   6   3 1532.89   76.68
  -3  -6  -3 1514.17   72.45
   3   6   3 1602.80   83.22
   3  -6   3 1382.78   80.00
  -3  -6  -3 1454.81   82.47
  -3   6  -3 1498.36   89.50
  -3   6  -3 1390.81   80.95
  -3  -6  -3 1539.95   75.14
  -3  -6  -3 1551.58   76.28
   3   6   3 1465.29   78.44
   4   6   3 1651.32   80.92
  -4  -6  -3 1452.32   86.47
  -4  -6  -3 1512.87   78.36
  -4  -6  -3 1520.11   79.79
   4   6   3 1615.24   84.73
   4  -6   3 1739.23   84.29
   5  -6   3 1595.91   83.78
   5  -6   3 1531.84   83.07
   5   6   3 1486.39   84.36
   6   6   3  546.20   44.31
   6  -6   3  562.39   44.31
   6  -6   3  526.12   43.77
   7  -6   3   14.37    8.87
   7  -6   3    3.72    6.95
   8  -6   3  126.55   24.35
   8  -6   3  105.26   22.33
  -8   6  -3   67.37   20.60
   9  -6   3  368.14   45.72
   9  -6   3  415.49   47.10
  -9   6  -3  386.37   49.88
  10  -6   3  401.68   49.98
 -10   6  -3  480.97   56.54
  10  -6   3  566.63   60.37
 -11   6  -3  385.42   53.09
  11  -6   3  571.13   64.96
 -13   7   3  118.11   24.66
  13   7  -3  152.32   24.62
 -12   7   3   30.85   12.37
  12   7  -3   18.28   10.27
 -11   7   3   -4.07    7.59
  11   7  -3   -3.51    7.32
 -10   7   3   55.57   15.13
  10  -7  -3   23.74    9.28
  10   7  -3   50.59   13.78
  -9   7   3    3.33    5.39
   9   7  -3    9.57    7.87
   9  -7  -3    2.59    4.18
  -8   7   3   22.76    7.88
  -8   7   3   29.48   10.33
   8   7  -3   21.17    9.81
  -7   7   3  285.93   27.45
  -7  -7   3  301.07   35.16
  -7   7   3  287.27   28.40
  -7   7   3  235.79   22.19
   7   7  -3  280.34   29.03
  -6   7   3    6.96    3.98
  -6  -7   3    2.27    2.99
  -6   7   3    4.37    4.08
  -6  -7   3    6.55    6.84
  -6   7   3   -2.43    3.93
   6   7  -3    8.15    5.66
  -5   7   3   -1.76    3.67
  -5  -7   3   -2.07    4.32
  -5   7   3   -1.81    2.93
  -5  -7   3   -2.83    5.27
   5   7  -3    2.58    3.41
  -5   7   3   -2.38    4.44
  -4  -7   3   -1.88    3.51
  -4   7   3    2.33    3.76
  -4   7   3   -1.46    2.36
  -4  -7   3   -2.39    5.46
  -4   7   3    1.80    2.91
   4   7  -3   -2.48    4.00
   4  -7  -3    1.61    3.00
  -3  -7   3   13.54    5.28
  -3   7   3   15.96    6.42
  -3   7   3   22.46    7.02
  -3  -7   3   21.85    7.67
   3  -7  -3   17.90    5.92
   3   7  -3   28.53    8.33
  -2  -7   3    1.50    2.81
  -2   7   3   -2.25    3.63
  -2   7   3   -1.92    3.11
   2  -7  -3    3.26    4.03
   2   7  -3   -2.28    3.69
  -1   7   3   55.46   10.93
  -1  -7   3   55.63    8.50
  -1   7   3   61.05   11.19
   1  -7  -3   51.07    9.42
   1  -7  -3   43.45    8.14
   1   7  -3   48.38   10.71
   0   7   3  154.12   18.45
   0  -7  -3  176.53   17.70
   0  -7  -3  142.67   15.49
   0   7   3  141.41   17.41
   1   7   3  423.42   32.80
  -1  -7  -3  419.19   30.31
  -1  -7  -3  405.43   29.82
   1   7   3  438.34   33.45
   2   7   3    4.64    4.34
  -2  -7  -3    7.34    4.85
   2   7   3   13.01    5.36
  -2  -7  -3    1.89    3.52
   3   7   3   30.28    8.91
  -3  -7  -3   28.97    7.97
   3   7   3   52.41   10.86
  -3  -7  -3   41.11    9.49
   4   7   3    2.78    4.50
   4   7   3    8.84    5.46
  -4  -7  -3   -3.07    7.03
   5   7   3    6.14    5.73
   5  -7   3    5.35    5.00
   5  -7   3    5.25    5.48
   6  -7   3   74.05   15.08
   6   7   3   70.19   16.38
   6  -7   3   55.20   13.64
   7  -7   3  166.55   24.49
   7  -7   3  145.25   23.70
   8  -7   3   29.95   13.29
  -8   7  -3   43.95   18.51
   8  -7   3   24.81   12.25
   9  -7   3   29.68   14.62
   9  -7   3   19.68   13.02
  -9   7  -3   29.02   15.34
  10  -7   3   -5.85   13.38
 -10   7  -3   -6.09    9.84
  12   8  -3    3.85    6.22
  11   8  -3  222.34   29.29
  10  -8  -3  504.66   43.15
  10   8  -3  626.28   49.92
   9   8  -3  442.12   40.80
   9  -8  -3  430.24   37.41
  -8   8   3   87.54   16.28
   8   8  -3  132.87   20.65
  -7   8   3   27.78    9.75
   7   8  -3   27.72   10.80
  -6   8   3   10.89    6.24
  -6   8   3   16.80    6.54
   6   8  -3   14.71    7.28
  -5   8   3    3.87    4.05
  -5   8   3    7.99    5.56
  -5  -8   3    6.42    5.29
   5   8  -3   16.90    7.44
  -4   8   3   70.49   13.68
   4  -8  -3   89.15   12.81
  -4  -8   3   85.17   13.41
  -4   8   3   72.98   12.48
   4   8  -3   86.23   15.38
   3  -8  -3  398.60   29.29
  -3   8   3  335.05   31.01
  -3   8   3  374.11   30.23
   3   8  -3  370.90   32.56
  -3  -8   3  350.99   28.09
  -2   8   3  514.46   38.80
   2  -8  -3  503.63   34.10
  -2   8   3  497.60   36.29
   2   8  -3  466.82   37.20
  -2  -8   3  449.63   31.88
  -1   8   3  333.54   29.61
   1  -8  -3  310.29   25.24
  -1   8   3  250.99   25.26
   1   8  -3  329.38   28.92
   0  -8  -3    1.85    2.99
   0   8   3   -2.29    4.28
   0   8   3    2.47    3.99
   0  -8  -3    3.44    4.24
   0   8  -3   -2.36    3.82
   1   8   3  161.44   19.95
  -1  -8  -3  139.57   16.89
  -1  -8  -3  139.24   16.95
   1   8   3  134.49   18.01
   2   8   3  118.38   17.11
   2   8   3   82.18   15.03
  -2  -8  -3   98.28   14.63
   3   8   3  752.41   49.06
   3   8   3  711.87   50.53
   4   8   3  260.66   26.66
   4   8   3  314.93   31.71
   5  -8   3  335.66   31.94
   5   8   3  287.77   32.33
   5  -8   3  327.19   31.96
   6  -8   3  139.08   20.91
   6   8   3  176.08   25.92
   6  -8   3  143.09   21.47
   7  -8   3    3.43    7.16
  -7   8  -3   10.10    9.43
   7  -8   3    3.61    5.84
  -8   8  -3   26.78   13.35
   8  -8   3   93.15   20.99
   8  -8   3   59.97   16.36
  -9   8  -3  152.28   30.39
   9  -8   3  174.51   29.82
 -10   8  -3  129.92   27.97
  11   9  -3  214.01   29.68
  10  -9  -3   12.68    7.83
  10   9  -3    3.78    6.12
   9   9  -3  195.01   26.88
   8   9  -3  587.26   49.20
  -8   9   3  618.53   47.52
  -7   9   3 1087.00   68.18
   7   9  -3 1065.87   69.33
  -6   9   3 1729.57   95.16
   6   9  -3 1795.30   97.04
  -5   9   3  895.81   59.39
  -5   9   3  957.34   54.89
   5   9  -3  831.91   58.75
  -4   9   3  705.40   49.48
   4  -9  -3  658.41   42.44
  -4   9   3  550.80   41.51
   4   9  -3  717.56   49.96
  -4  -9   3  676.08   43.74
  -3   9   3  249.40   26.85
   3  -9  -3  258.04   23.51
  -3   9   3  193.16   22.14
   3   9  -3  207.24   24.70
  -2   9   3  162.24   21.81
   2  -9  -3  200.76   20.17
  -2   9   3  168.54   20.45
   2   9  -3  142.28   20.09
  -1   9   3  931.43   59.34
   1   9  -3  942.49   58.35
  -1   9   3  900.79   56.83
   0   9   3 1710.33   88.14
   0   9  -3 1517.28   82.72
   0   9   3 1555.94   84.17
   1   9   3 1254.09   72.04
  -1   9  -3 1285.31   69.50
   1   9   3 1127.95   69.51
   2   9   3  643.53   46.33
   2   9   3  631.74   46.93
   3   9   3   18.75    7.91
   3   9   3    6.06    5.66
   4   9   3   16.37    8.66
   5   9   3  205.66   27.76
   6   9   3  521.19   49.51
   6  -9   3  698.34   51.29
   6  -9   3  738.95   52.65
   7  -9   3 1026.80   68.94
   7  -9   3 1026.98   70.43
   8  -9   3  812.85   62.71
   9  -9   3  247.10   35.12
  10  10  -3  340.24   38.51
   9  10  -3  317.41   36.74
  -8  10   3  176.00   25.40
   8  10  -3  150.57   24.26
  -7  10   3   90.00   17.99
   7  10  -3  116.51   20.91
  -6  10   3    6.56    6.12
   6  10  -3    3.39    4.48
  -5  10   3  235.43   27.66
   5  10  -3  156.23   23.60
  -4  10   3  867.34   59.18
   4  10  -3  858.78   58.84
  -4  10   3  855.14   54.33
  -3  10   3 1326.01   80.86
   3  10  -3 1430.35   81.09
  -3  10   3 1421.77   77.39
  -2  10   3  611.75   49.19
   2  10  -3  773.08   52.09
  -2  10   3  764.20   50.52
  -1  10   3  352.64   33.10
   1  10  -3  269.70   28.41
  -1  10   3  281.35   28.69
   0  10   3   60.18   13.62
   0  10   3   50.40   12.42
   1  10   3    2.93    5.47
   1  10   3   11.98    7.40
   2  10   3  354.92   33.49
   2  10   3  311.49   32.51
   3  10   3 1119.44   66.48
   3  10   3  915.54   64.74
   4  10   3  383.48   38.71
   5  10   3  264.64   32.49
   6  10   3  166.03   27.07
   6 -10   3  190.76   26.29
   6 -10   3  196.38   26.16
   7 -10   3    3.71    9.16
   7 -10   3    3.57    9.42
   8 -10   3   67.45   17.54
   9  11  -3   -4.03    6.51
  -8  11   3   -3.64    5.89
   8  11  -3    3.89    8.11
  -7  11   3   -3.60    6.71
   7  11  -3    3.75    7.81
  -6  11   3    7.10    5.74
   6  11  -3    3.61    7.53
  -5  11   3    3.50    5.65
   5  11  -3   10.40    9.15
  -4  11   3   -3.44    4.53
   4  11  -3    3.34    4.40
  -3  11   3   -3.39    4.47
  -3  11   3    5.48    6.76
   3  11  -3   -3.18    4.19
  -2  11   3   -3.35    6.25
  -2  11   3    2.84    5.30
   2  11  -3    6.07    6.33
  -1  11   3  142.27   21.75
  -1  11   3   85.81   16.34
   0  11   3  206.58   26.27
   0  11   3  186.82   24.51
   1  11   3   16.31    8.65
   1  11   3   31.79   10.31
   2  11   3   19.30    9.05
   2  11   3   33.65   11.78
   3  11   3   24.80   12.40
   4  11   3   34.01   12.78
   5  11   3   16.04    9.18
   6 -11   3    3.58    6.69
  -8  12   3  264.47   33.14
  -7  12   3   23.12   11.94
   7  12  -3   11.85    8.26
  -6  12   3    7.62    7.11
   6  12  -3    3.81    7.10
  -5  12   3  210.47   28.97
   5  12  -3  219.40   29.06
  -4  12   3  415.29   41.61
   4  12  -3  511.64   44.31
   3  12  -3  754.83   54.48
  -3  12   3  597.32   51.48
  -2  12   3  568.16   48.64
  -1  12   3  247.12   30.22
  -1  12   3  251.82   28.96
   0  12   3    3.55    5.73
   0  12   3    3.32    6.20
   1  12   3  274.23   32.24
   1  12   3  361.32   36.37
   2  12   3  596.20   48.16
   2  12   3  476.16   45.16
   3  12   3  826.32   62.22
   4  12   3  840.38   64.45
   5  12   3  556.18   51.73
   6  13  -3  751.96   60.01
  -5  13   3  627.86   53.83
   5  13  -3  558.20   49.97
  -4  13   3  167.07   26.46
  -3  13   3   11.81    8.22
  -2  13   3  135.98   23.48
  -1  13   3  611.72   51.84
   0  13   3 1013.47   70.00
   0  13   3  937.98   66.61
   1  13   3 1062.63   70.39
   1  13   3  864.81   65.45
   2  13   3  340.18   37.94
   3  13   3  106.43   22.29
   2  14  -3  109.17   21.60
   0  14   3    4.06    7.58
   1  14   3   35.92   13.49
   1  14   3   35.99   14.51
  14   0  -4  740.40   79.36
 -14   0   4  835.82   66.21
  14   0  -4  789.67   66.23
 -13   0   4  223.62   32.02
  13   0  -4  232.00   33.73
  13   0  -4  182.38   36.54
 -12   0   4   11.72    8.15
  12   0  -4  -12.11   13.84
  12   0  -4    4.72    9.84
 -11   0   4  247.16   31.08
  11   0  -4  276.39   36.71
  11   0  -4  332.30   42.79
 -10   0   4  895.81   60.81
  10   0  -4  886.94   69.61
  10   0  -4  840.56   68.99
   9   0  -4 1386.37   74.64
  -9   0   4 1214.38   77.37
   9   0  -4 1524.44   85.72
   9   0  -4 1450.68   93.69
   9   0  -4 1372.19   88.89
   9   0  -4 1500.92   69.35
   8   0  -4 2729.22  129.85
   8   0  -4 3036.46  141.03
   8   0  -4 2877.33  155.24
   8   0  -4 2902.11  146.30
  -8   0   4 3236.32  139.79
   8   0  -4 2976.46  126.32
   7   0  -4 1203.45   56.33
   7   0  -4 1271.29   63.86
   7   0  -4 1292.00   56.26
  -7   0   4 1388.51   61.73
   7   0  -4 1311.79   72.24
  -7   0   4 1273.00   70.22
  -7   0   4 1203.43   64.41
   7   0  -4 1247.13   74.79
   7   0  -4 1300.64   87.27
   7   0  -4 1261.72   61.85
  -7   0   4 1354.05   58.28
   6   0  -4 1161.88   59.42
   6   0  -4 1266.87   57.67
   6   0  -4 1283.01   57.74
  -6   0   4 1309.75   67.88
   6   0  -4 1245.12   71.07
   6   0  -4 1253.01   85.86
   6   0  -4 1265.11   68.67
  -6   0   4 1435.40   63.50
   6   0  -4 1346.75   61.98
   5   0  -4   47.93    5.85
  -5   0   4   34.52    7.27
   5   0  -4   31.25    6.01
   5   0  -4   43.69    9.21
   5   0  -4   40.01   14.45
  -5   0   4   39.22    8.56
   5   0  -4   59.30    7.76
  -4   0   4  720.92   40.07
   4   0  -4  618.52   35.08
   4   0  -4  657.53   36.03
   4   0  -4  673.32   39.04
  -4   0   4  653.11   39.19
   3   0  -4 3022.05  128.11
  -3   0   4 3362.74  134.06
  -3   0   4 3105.94  129.99
   3   0  -4 2814.26  127.65
   3   0  -4 3123.86  129.16
   2   0  -4 6658.60   84.63
   2   0  -4 6794.09   91.27
   2   0  -4 6471.64   90.50
  -1   0   4 5185.09  199.43
   1   0  -4 5216.87  206.48
   1   0  -4 5100.92  207.71
  -1   0   4 4821.38  200.54
  -1   0   4 5008.87  199.74
   1   0  -4 5219.01  198.65
   0   0  -4 5369.49  209.57
   0   0   4 5171.85  211.50
   0   0   4 5332.51  211.68
   0   0  -4 4903.07  213.12
   0   0  -4 5238.59  211.95
   0   0   4 5418.59  243.18
   0   0   4 5268.73  204.48
   1   0   4 3408.85  147.76
  -1   0  -4 3133.15  143.15
  -1   0  -4 3265.62  139.10
  -1   0  -4 3379.60  140.81
   1   0   4 3322.49  166.91
  -1   0  -4 3372.80  134.43
  -1   0  -4 3872.06  178.19
  -1   0  -4 3354.55  143.37
   1   0   4 3490.89  135.15
   1   0   4 3367.27  147.15
   2   0   4   91.52   18.88
  -2   0  -4   97.33   11.54
   2   0   4  101.63   16.15
  -2   0  -4   98.58   20.64
  -2   0  -4  105.67   12.50
  -2   0  -4  103.92   13.40
   2   0   4   89.79   15.12
  -2   0  -4   98.66    8.89
   2   0   4  122.89   10.76
  -2   0  -4  107.36   14.55
   3   0   4  185.68   23.99
  -3   0  -4  172.31   15.12
  -3   0  -4  173.96   17.48
  -3   0  -4  179.98   17.88
   3   0   4  219.89   25.45
  -3   0  -4  139.18   17.98
  -3   0  -4  180.21   13.04
  -3   0  -4  160.32   27.03
   3   0   4  201.84   14.83
   3   0   4  166.76   25.43
   4   0   4  962.44   65.74
  -4   0  -4  874.82   49.47
  -4   0  -4  918.50   46.09
  -4   0  -4  914.01   53.09
   4   0   4  896.53   63.37
   4   0   4  954.55   68.57
  -4   0  -4  925.86   47.09
  -4   0  -4  972.43   74.78
  -4   0  -4  895.53   56.09
  -4   0  -4  962.88   44.38
   4   0   4  966.80   46.77
  -5   0  -4 1398.46   76.27
  -5   0  -4 1576.47   86.52
   5   0   4 1982.92  105.59
  -5   0  -4 1821.96   86.80
  -5   0  -4 1915.01  113.74
   5   0   4 1707.61   98.92
   5   0   4 1696.62  102.60
  -5   0  -4 1609.31   77.95
  -5   0  -4 1842.36  113.48
  -5   0  -4 1725.07   73.64
   6   0   4 2141.53  114.05
  -6   0  -4 1872.38   93.09
   6   0   4 1986.40  110.59
   6   0   4 1866.94  112.54
  -6   0  -4 1895.32  121.07
  -6   0  -4 1741.05   93.69
  -6   0  -4 1546.78   82.44
  -6   0  -4 2159.20  123.09
   7   0   4    9.41    9.82
   7   0   4    9.18   10.50
  -7   0  -4    8.48    5.26
   8   0   4  121.87   25.09
   8   0   4   57.07   19.60
   9   0   4   51.42   20.45
  -9   0  -4   44.01   17.14
   9   0   4   73.66   21.24
  10   0   4  419.34   49.53
  10   0   4  393.81   50.86
 -10   0  -4  363.96   47.63
  11   0   4  852.05   75.55
 -11   0  -4  913.84   78.70
  15  -1  -4   -4.74    7.66
 -14   1   4  111.32   23.11
  14  -1  -4   98.27   30.90
 -14  -1   4   83.64   19.95
  14   1  -4   68.68   18.88
  14  -1  -4   77.73   20.51
  14   1  -4   82.53   27.29
 -13   1   4  337.80   39.14
 -13  -1   4  275.80   34.90
  13   1  -4  272.91   36.30
  13  -1  -4  265.16   37.31
  13   1  -4  295.59   46.83
  13  -1  -4  251.83   43.42
 -12  -1   4  442.27   42.96
 -12   1   4  468.96   44.83
  12   1  -4  448.20   46.67
  12  -1  -4  435.22   48.96
  12   1  -4  475.68   54.80
  12  -1  -4  472.85   56.00
 -11  -1   4  458.46   41.45
 -11   1   4  433.44   41.25
  11   1  -4  469.90   46.77
  11  -1  -4  391.28   45.52
  11   1  -4  400.08   48.09
  11  -1  -4  408.21   49.16
  10   1  -4  215.01   33.43
 -10  -1   4  296.78   31.42
  10   1  -4  311.01   36.42
  10  -1  -4  259.48   36.97
 -10   1   4  313.35   32.97
  10  -1  -4  287.18   37.96
   9  -1  -4  101.82   22.66
   9   1  -4   80.81   18.69
   9  -1  -4   73.12   14.40
  -9  -1   4   63.31   13.46
  -9   1   4   77.87   16.31
   9   1  -4   56.56   14.65
   9  -1  -4  128.85   21.65
   9   1  -4   99.34   20.99
   9  -1  -4   90.54   22.69
   9   1  -4   69.60   11.17
   8   1  -4   16.56    7.80
   8  -1  -4   68.24   13.51
  -8   1   4   66.69   13.44
   8  -1  -4   48.06   14.72
   8   1  -4   20.02    9.94
   8  -1  -4   60.54   20.00
  -8  -1   4   18.07    7.69
   8   1  -4   10.39    7.98
   8  -1  -4   83.85   18.18
   8  -1  -4   50.72    7.87
   8   1  -4   16.91    5.79
  -7  -1   4  640.40   34.11
  -7   1   4  588.66   34.23
   7   1  -4  573.69   29.77
   7  -1  -4  608.52   39.38
   7  -1  -4  574.45   31.72
   7  -1  -4  650.50   33.24
  -7  -1   4  561.97   40.53
  -7   1   4  602.35   42.30
   7   1  -4  612.03   43.08
   7  -1  -4  663.96   44.74
   7   1  -4  583.33   45.38
   7   1  -4  643.91   52.95
   7  -1  -4  534.02   44.18
   7  -1  -4  668.21   60.12
   7  -1  -4  638.32   33.66
   7   1  -4  613.32   37.33
  -6  -1   4 1439.21   62.84
  -6   1   4 1337.71   65.56
   6   1  -4 1400.75   62.35
   6  -1  -4 1449.58   63.56
   6  -1  -4 1389.65   67.15
   6   1  -4 1348.41   72.41
  -6  -1   4 1448.74   72.86
  -6   1   4 1331.73   72.36
  -6   1   4 1388.69   63.67
   6  -1  -4 1385.06   65.12
   6   1  -4 1418.72   76.67
   6  -1  -4 1405.62   76.76
   6   1  -4 1381.57   86.19
   6  -1  -4 1569.58  100.20
   6  -1  -4 1409.95   73.77
   6   1  -4 1422.64   68.17
   6  -1  -4 1418.38   63.97
   5  -1  -4 2599.90  106.98
  -5   1   4 2454.08  111.76
   5   1  -4 2502.57  109.02
  -5  -1   4 2646.11  105.55
   5  -1  -4 2591.32  109.43
  -5  -1   4 2513.23  111.24
   5   1  -4 2698.54  117.11
   5  -1  -4 2688.77  117.38
  -5   1   4 2647.60  105.45
  -5   1   4 2734.41  117.37
   5  -1  -4 2487.76  111.67
   5   1  -4 2905.63  108.76
  -5  -1   4 2420.92  115.09
   5   1  -4 2602.57  134.50
   4  -1  -4 1712.31   68.53
  -4   1   4 1673.59   78.87
   4  -1  -4 1642.40   75.85
  -4  -1   4 1728.66   77.68
   4   1  -4 1669.41   77.06
   4  -1  -4 1665.40   78.85
  -4  -1   4 1727.94   68.92
  -4  -1   4 1790.73   80.70
  -4   1   4 1752.74   80.26
   4  -1  -4 1830.88   81.36
   4   1  -4 1763.82   80.41
   4   1  -4 1661.88   97.47
   4   1  -4 1742.34   75.08
   3   1  -4 1273.67   60.55
  -3   1   4 1215.17   61.32
  -3  -1   4 1263.54   59.39
   3   1  -4 1259.58   60.06
   3   1  -4 1283.09   57.89
  -3   1   4 1317.48   61.36
   3  -1  -4 1153.69   58.95
  -3   1   4 1263.32   50.52
   3  -1  -4 1125.00   58.04
   2  -1  -4   91.23   11.07
   2   1  -4   71.83   10.45
  -2   1   4   62.59   10.30
   2   1  -4   83.78    9.88
  -2  -1   4   93.01   10.84
   2   1  -4  119.05   12.17
   2  -1  -4   94.70   10.58
  -2   1   4   95.69    8.82
  -2  -1   4   86.37    6.52
  -2   1   4   65.74    8.63
  -1  -1   4   59.41    7.30
  -1   1   4   58.29    9.83
   1  -1  -4   53.27    9.11
  -1  -1   4   54.53    8.60
   1   1  -4   61.00    8.32
  -1   1   4   54.79    8.17
  -1   1   4   62.99    7.77
   1  -1  -4   65.69    8.03
   0   1   4  268.55   22.47
   0  -1  -4  255.53   20.75
   0  -1  -4  206.95   20.22
   0   1  -4  242.29   18.22
   0  -1   4  254.85   19.84
   0  -1  -4  222.33   20.21
   0  -1   4  228.72   18.28
   0  -1  -4  273.90   18.37
   0   1   4  221.96   20.76
   0  -1   4  259.11   20.67
   0  -1   4  249.16   15.18
   0  -1  -4  291.55   17.78
   0   1   4  217.63   30.66
   0  -1   4  346.68   37.28
   0   1   4  242.71   16.97
   0   1  -4  246.62   16.29
  -1   1  -4  942.96   48.21
  -1   1  -4 1042.52   49.33
  -1  -1  -4 1040.81   55.76
   1  -1   4 1029.88   56.87
   1  -1   4 1047.51   52.28
  -1  -1  -4 1028.88   53.92
   1  -1   4  874.85   51.70
  -1  -1  -4  990.55   50.84
   1   1   4  978.32   57.49
   1   1   4  963.15   69.16
   1  -1   4 1048.99   71.24
  -1  -1  -4 1006.24   46.55
  -1  -1  -4 1280.41   81.34
  -1   1  -4 1002.40   74.23
   1  -1   4 1014.31   44.06
   1   1   4  978.97   47.56
  -1  -1  -4  947.06   56.01
  -2   1  -4  338.21   24.43
  -2  -1  -4  331.47   27.07
  -2   1  -4  343.22   22.42
  -2  -1  -4  350.67   26.13
  -2  -1  -4  297.57   24.78
   2  -1   4  321.52   28.25
   2   1   4  396.34   33.13
   2   1   4  367.89   30.03
   2   1   4  284.77   34.34
   2  -1   4  288.89   34.41
  -2   1  -4  348.09   18.38
  -2  -1  -4  361.69   39.31
  -2   1  -4  395.29   41.05
   2  -1   4  338.91   25.31
  -2  -1  -4  360.35   21.44
   2  -1   4  321.71   30.22
   2  -1   4  356.27   19.50
   2   1   4  355.36   23.02
  -2  -1  -4  348.31   30.85
  -3   1  -4  858.36   50.17
   3  -1   4  899.89   61.18
   3   1   4  954.69   59.82
  -3   1  -4  983.59   46.17
  -3  -1  -4  925.61   49.51
   3  -1   4  942.89   50.83
  -3  -1  -4  948.69   53.06
   3  -1   4  947.95   59.10
  -3  -1  -4  819.61   51.38
   3   1   4  887.47   59.86
   3   1   4  921.64   66.61
   3  -1   4  872.90   65.45
  -3   1  -4  917.64   43.59
  -3  -1  -4  963.14   59.82
  -3  -1  -4  862.18   67.95
  -3   1  -4  869.03   68.04
  -3   1  -4  917.84   40.81
  -3  -1  -4  927.67   44.87
   3   1   4  940.04   47.30
   3  -1   4  959.13   42.52
  -4   1  -4  400.66   30.86
  -4  -1  -4  482.93   39.96
   4   1   4  504.39   42.51
  -4  -1  -4  507.95   30.46
  -4  -1  -4  418.06   31.21
  -4   1  -4  412.28   32.17
   4  -1   4  437.02   39.77
   4  -1   4  393.99   41.86
   4   1   4  458.89   41.29
  -4  -1  -4  468.65   35.52
  -4  -1  -4  441.04   28.89
  -4   1  -4  426.42   27.16
  -4  -1  -4  427.79   47.02
  -4   1  -4  438.44   48.08
  -4  -1  -4  519.48   28.78
   4   1   4  475.28   44.82
   4  -1   4  468.04   43.04
   4   1   4  477.21   29.67
  -5   1  -4   10.74   13.26
  -5  -1  -4   15.37    5.76
  -5   1  -4   10.86    5.38
   5   1   4   11.19    8.54
  -5  -1  -4   21.00    9.71
  -5  -1  -4   14.66    4.72
   5   1   4   17.41    6.11
  -5   1  -4   11.94    5.59
  -5  -1  -4    4.85   11.10
  -5  -1  -4    7.38    5.15
   5  -1   4   15.06    9.31
   5   1   4   11.44    8.73
  -5  -1  -4   15.52   12.78
  -5   1  -4   -5.04   11.53
  -5  -1  -4   15.78    5.72
   5  -1   4   15.95    9.85
   5   1   4   25.88   12.08
   5  -1   4    8.72    7.06
  -5  -1  -4   14.11    4.87
  -6   1  -4  322.34   29.51
  -6  -1  -4  308.47   43.53
  -6   1  -4  318.80   45.20
   6  -1   4  320.45   38.31
   6   1   4  413.39   41.66
  -6   1  -4  323.23   42.48
  -6   1  -4  336.56   28.87
  -6  -1  -4  305.77   41.53
   6  -1   4  289.33   36.39
   6   1   4  264.80   36.46
   6  -1   4  370.43   41.86
   6   1   4  306.74   37.08
  -6  -1  -4  334.61   33.81
  -6  -1  -4  331.75   27.10
  -6  -1  -4  290.77   29.97
  -6  -1  -4  306.89   24.90
   7  -1   4 1028.44   79.83
   7  -1   4 1102.07   81.30
   7   1   4 1155.64   83.01
   7   1   4 1239.63   83.58
   8  -1   4  513.86   53.56
   8   1   4  518.36   54.05
   8  -1   4  515.59   53.83
   9  -1   4  275.54   40.25
  -9  -1  -4  282.70   38.45
  -9   1  -4  387.45   48.93
   9  -1   4  301.72   42.68
  10  -1   4  385.50   48.17
 -10  -1  -4  406.35   47.28
  10  -1   4  406.52   51.82
 -10   1  -4  349.91   48.47
  11  -1   4   85.52   25.68
 -11   1  -4  102.89   26.31
 -11  -1  -4   47.81   17.42
  11  -1   4  138.47   32.10
 -12  -1  -4    5.45    8.81
  15  -2  -4   -4.78   10.93
  14   2  -4  -14.86   25.93
 -14  -2   4   12.89    9.82
 -14   2   4    4.74    8.85
  14   2  -4    4.41    7.13
  14  -2  -4   -4.94    9.21
  13  -2  -4   13.54   17.87
 -13   2   4   17.73   10.97
  13   2  -4   26.12   12.21
 -13  -2   4   28.17   11.90
  13  -2  -4   20.15   14.12
  13   2  -4   13.40   16.56
 -12  -2   4    3.73    6.03
 -12   2   4   12.31    8.56
  12   2  -4   -4.26   10.51
  12  -2  -4   -5.13    9.57
  12   2  -4   -5.98   13.67
  12  -2  -4   -6.05   12.63
 -11   2   4   -3.76    6.07
  11   2  -4  -10.64   12.15
  11  -2  -4   16.11   11.20
 -11  -2   4    3.43    4.52
  11   2  -4   -4.09    6.61
  11  -2  -4   -5.23   11.95
  10  -2  -4   47.04   15.93
 -10  -2   4   56.40   13.83
  10   2  -4   60.46   17.45
 -10   2   4   51.15   13.62
  10   2  -4   63.01   16.12
  10  -2  -4   26.64   14.18
  10   2  -4   47.79   10.69
   9  -2  -4   20.38   11.59
   9   2  -4   48.32   14.69
   9  -2  -4   53.91   13.13
  -9  -2   4   64.88   13.57
   9   2  -4   58.85   14.30
   9  -2  -4   81.87   17.13
  -9   2   4   48.95   12.61
   9   2  -4   71.25   16.16
   9  -2  -4  124.41   26.30
  -9  -2   4   37.24   17.49
   9   2  -4   61.78   11.39
   8  -2  -4    2.24    4.19
  -8  -2   4   -2.49    2.32
  -8   2   4    2.72    3.59
   8   2  -4    8.17    6.22
   8  -2  -4    2.87    6.56
   8   2  -4    3.55    4.68
   8  -2  -4   -5.53    7.29
  -8  -2   4    5.63   10.50
   8   2  -4   -3.45    4.55
   8  -2  -4   -3.50    6.53
   8   2  -4   -1.93    3.13
   7  -2  -4    6.88    3.39
  -7  -2   4   13.01    6.07
   7   2  -4   11.79    6.96
   7  -2  -4   12.47    6.16
  -7   2   4    2.39    3.87
  -7   2   4    1.41    2.29
   7   2  -4   10.04    7.65
   7  -2  -4    5.62    7.42
   7   2  -4    8.73    6.65
   7  -2  -4    5.92    4.79
   7  -2  -4    6.36    4.20
   7  -2  -4    7.98    2.69
   7   2  -4    3.64    3.80
   6  -2  -4  206.51   16.03
  -6   2   4  249.52   19.55
  -6  -2   4  205.77   18.04
   6  -2  -4  204.42   16.60
  -6  -2   4  191.69   15.34
  -6   2   4  216.13   12.00
   6   2  -4  194.66   15.39
  -6  -2   4  220.97   21.17
  -6   2   4  181.46   20.02
   6   2  -4  216.46   21.42
   6  -2  -4  190.31   21.21
   6   2  -4  214.44   23.13
   6  -2  -4  268.23   26.01
   6   2  -4  173.35   23.88
   6   2  -4  161.02   17.61
   6  -2  -4  231.75   15.20
  -5  -2   4  117.53   14.23
  -5   2   4  114.57   13.28
   5  -2  -4  129.16   12.69
  -5  -2   4  112.73   11.13
   5   2  -4  112.98   12.03
  -5  -2   4  107.65   10.77
  -5   2   4  135.89   15.59
   5   2  -4  116.35   14.47
   5  -2  -4  127.75   15.33
   5   2  -4  140.68   16.54
   5  -2  -4  105.40   15.23
   5   2  -4  147.48   20.73
   5  -2  -4  145.76   11.12
  -4   2   4   -1.51    2.45
   4   2  -4   -1.46    2.36
   4  -2  -4    1.18    1.91
  -4  -2   4    1.81    2.39
  -4   2   4   -1.49    2.40
  -4  -2   4   -1.55    2.51
   4  -2  -4    4.55    3.74
   4   2  -4    5.50    5.13
   3  -2  -4    9.62    4.10
  -3   2   4   21.41    5.74
  -3  -2   4   26.20    5.17
   3  -2  -4   15.41    5.12
  -3   2   4   24.71    5.68
  -3   2   4   10.66    4.17
   3   2  -4   22.19    5.75
   3   2  -4   20.78    8.06
   2  -2  -4    3.23    1.61
   2  -2  -4   -1.26    2.87
  -2   2   4    2.30    2.15
  -2  -2   4    1.83    2.09
  -2   2   4    4.77    3.32
   2  -2  -4    1.10    2.52
  -2   2   4    5.53    2.55
   2   2  -4    2.49    4.65
  -1   2   4   43.78    6.98
  -1   2   4   49.95    8.81
   1  -2  -4   38.08    6.52
  -1  -2   4   47.82    6.93
   1  -2  -4   46.27    6.63
  -1   2   4   57.32    8.67
   1  -2  -4   35.43    7.39
  -1  -2   4   48.27    5.88
   0  -2   4   74.36    8.82
   0  -2  -4   92.42   11.45
   0   2   4   73.76   11.31
   0  -2   4   88.53    9.64
   0   2   4   89.04   19.13
   0  -2   4   69.69   17.23
   0  -2  -4   97.54   12.12
   0   2   4   80.30   12.51
   0  -2  -4   86.80    9.46
   0   2   4   76.37    9.29
   0  -2  -4   92.13   11.11
  -1  -2  -4   31.43    5.87
   1  -2   4   22.56    9.99
   1   2   4   29.80    7.47
  -1  -2  -4   26.58    7.03
   1   2   4   34.83    6.45
   1  -2   4   41.10    6.68
  -1  -2  -4   45.79   15.45
  -1   2  -4   36.05   14.61
   1   2   4   44.47   12.99
   1  -2   4   35.74    7.70
  -1  -2  -4   25.85    6.84
   1   2   4   38.05    9.64
   1  -2   4   24.99    6.45
   1  -2   4   31.46    3.74
  -1  -2  -4   29.83    8.11
   2   2   4   29.07    7.76
  -2  -2  -4   31.85    6.01
   2   2   4   24.56    5.96
  -2  -2  -4   28.63   12.13
  -2   2  -4   16.62   10.33
  -2  -2  -4   40.78   10.64
   2  -2   4   27.88    7.65
  -2  -2  -4   35.09    8.42
  -2  -2  -4   44.91    9.26
   2   2   4   37.40   10.64
   2  -2   4   37.60    6.72
  -2   2  -4   31.72    4.27
   2  -2   4   38.83    9.14
   2  -2   4   34.22    3.81
   2   2   4   28.87   10.17
   2  -2   4   26.02   10.47
   3  -2   4  292.13   28.94
   3  -2   4  294.44   21.48
   3  -2   4  272.92   27.31
  -3  -2  -4  278.81   29.32
   3   2   4  325.11   32.63
   3   2   4  284.54   33.12
   3  -2   4  301.32   34.25
  -3   2  -4  283.78   18.28
  -3  -2  -4  263.10   33.97
  -3   2  -4  272.10   35.29
  -3  -2  -4  333.38   26.56
  -3  -2  -4  307.81   27.71
  -3  -2  -4  317.53   21.89
   3   2   4  296.67   22.86
  -4  -2  -4  276.56   30.80
  -4  -2  -4  217.24   20.88
  -4  -2  -4  169.53   29.15
  -4   2  -4  232.81   34.79
   4   2   4  211.87   29.00
  -4  -2  -4  221.87   20.33
   4  -2   4  245.03   19.55
  -4  -2  -4  186.88   22.66
   4   2   4  203.58   27.78
  -4  -2  -4  222.16   20.33
   4  -2   4  204.87   25.62
   4  -2   4  212.45   27.08
  -4  -2  -4  182.20   18.36
  -4  -2  -4  232.54   19.05
   4  -2   4  196.02   28.57
   4   2   4  208.95   19.54
  -5  -2  -4   60.17   18.31
  -5  -2  -4   58.89   18.12
  -5  -2  -4   67.34   10.76
  -5  -2  -4   64.04   16.13
   5  -2   4   78.92   18.59
  -5  -2  -4   70.39   11.43
  -5   2  -4   78.23   21.07
   5   2   4   72.05   11.86
  -5  -2  -4   74.61   14.82
   5  -2   4   80.09   17.18
   5   2   4   90.36   19.23
  -5  -2  -4   81.54   12.43
  -5   2  -4   74.69   21.85
   5   2   4   42.55   14.00
   5  -2   4   68.90   18.16
  -5  -2  -4   73.46   11.57
  -6  -2  -4   33.19   11.93
   6  -2   4    8.93    9.34
   6  -2   4   25.35   12.48
  -6   2  -4   11.50   13.16
  -6  -2  -4    5.44   11.36
  -6  -2  -4   26.62   10.34
  -6  -2  -4   26.14    7.76
   6   2   4   28.03   12.34
   6  -2   4   18.82   10.77
   6   2   4    4.36    9.13
  -6  -2  -4   14.29   12.58
  -6  -2  -4   18.30    6.64
  -6   2  -4   15.47   12.74
   7  -2   4  176.14   29.93
  -7  -2  -4  129.40   18.47
   7  -2   4  142.05   27.93
   8  -2   4   15.82   11.00
  -8  -2  -4    4.27    5.64
   8  -2   4   10.53    9.82
   9  -2   4   16.71   12.73
  -9  -2  -4    4.48    7.25
  -9   2  -4   19.57   16.11
   9  -2   4    5.69   13.01
  10  -2   4   17.45   13.30
 -10  -2  -4   14.02    9.76
 -10   2  -4    6.74   12.59
  10  -2   4   24.63   17.24
  11  -2   4   41.93   20.20
 -11   2  -4   62.43   23.38
  11  -2   4   19.69   18.43
  14   3  -4   59.22   24.10
  14  -3  -4   67.09   27.97
 -14   3   4   91.77   21.80
  14   3  -4   76.73   18.88
  14  -3  -4   54.92   18.27
 -14  -3   4  126.28   23.41
  13   3  -4  320.79   48.96
  13  -3  -4  296.12   46.82
 -13  -3   4  279.94   35.38
 -13   3   4  370.13   41.90
  13   3  -4  320.36   37.92
  13  -3  -4  338.89   42.63
 -12  -3   4  805.48   58.96
 -12   3   4  655.89   57.06
  12   3  -4  663.59   56.54
  12  -3  -4  713.25   65.06
  12   3  -4  816.61   72.66
  12  -3  -4  750.04   70.90
 -11  -3   4  767.49   54.00
 -11   3   4  512.75   48.52
  11   3  -4  655.60   53.82
  11  -3  -4  599.62   60.18
  11   3  -4  708.06   47.24
  11   3  -4  609.06   59.97
  11  -3  -4  602.94   59.73
 -10  -3   4  367.91   35.26
 -10   3   4  398.94   38.44
  10   3  -4  320.72   36.32
  10  -3  -4  385.63   47.25
  10   3  -4  481.76   35.89
  10   3  -4  464.24   47.20
  10  -3  -4  383.84   44.02
   9   3  -4   88.58   19.25
   9  -3  -4   40.59   14.29
   9  -3  -4   50.00   12.17
  -9  -3   4   54.41   12.58
  -9   3   4   56.08   13.76
   9   3  -4   57.76   13.44
   9  -3  -4   26.78   10.53
   9   3  -4   68.34   15.73
   9  -3  -4   28.78   14.33
   9   3  -4   69.23   12.88
   8  -3  -4    1.93    4.77
  -8  -3   4    2.40    3.17
  -8   3   4   -2.76    5.15
   8   3  -4   -2.68    5.58
   8  -3  -4    5.87    6.70
  -8   3   4    3.20    3.33
   8   3  -4    6.37    5.15
   8  -3  -4    5.92    9.56
  -8  -3   4   -5.30   11.05
   8   3  -4   -4.34    4.53
   8   3  -4   -3.45    4.55
   8  -3  -4   13.94    9.75
   7  -3  -4  133.58   14.34
  -7   3   4  173.86   16.76
  -7  -3   4  132.43   17.03
   7   3  -4  139.00   18.35
  -7   3   4  128.59   17.90
   7  -3  -4  140.12   19.31
   7   3  -4  150.33   21.08
  -7  -3   4  137.96   26.79
   7   3  -4  148.69   20.86
   7  -3  -4  145.13   20.99
   7   3  -4  140.79   17.32
  -6  -3   4  906.94   49.19
   6  -3  -4  870.84   48.19
   6   3  -4 1032.56   48.46
  -6  -3   4  944.03   45.31
   6   3  -4  918.61   54.10
  -6  -3   4  939.45   53.40
  -6   3   4 1046.42   57.46
   6  -3  -4  965.07   56.42
   6   3  -4  962.87   58.03
   6  -3  -4  905.34   57.66
   6   3  -4  938.98   59.53
  -6   3   4  979.27   51.75
  -6  -3   4  963.20   70.94
   6   3  -4  885.66   52.87
   6  -3  -4  945.91   41.67
   6  -3  -4 1055.39   48.61
  -5   3   4 3269.81  137.08
   5  -3  -4 3102.18  133.32
  -5  -3   4 3334.09  129.65
  -5  -3   4 3095.61  136.40
  -5   3   4 3327.51  139.43
   5   3  -4 3333.74  138.44
   5  -3  -4 3151.04  139.16
   5   3  -4 2989.56  139.23
   5  -3  -4 3109.24  140.75
   5   3  -4 2874.84  142.64
  -5   3   4 3029.73  135.02
  -5  -3   4 3320.08  159.84
   5   3  -4 3222.56  140.01
   4  -3  -4 3567.94  149.36
  -4  -3   4 3682.21  145.44
   4  -3  -4 3631.20  152.11
   4   3  -4 3402.74  150.07
   4   3  -4 3544.99  158.02
  -4   3   4 3353.04  149.43
  -4   3   4 3866.92  153.46
  -4   3   4 3711.40  151.41
   3   3  -4  483.59   30.75
   3  -3  -4  465.10   30.21
   3  -3  -4  569.67   32.22
  -3  -3   4  548.84   28.89
  -3   3   4  530.62   31.48
   3   3  -4  477.79   34.24
  -3   3   4  544.53   34.32
  -3   3   4  446.59   30.02
   2  -3  -4 1043.52   53.21
  -2  -3   4 1135.30   50.59
   2  -3  -4 1044.34   51.26
   2  -3  -4 1073.16   48.19
   2  -3  -4 1072.45   52.31
   2   3  -4  988.00   54.75
  -2   3   4 1008.63   52.90
  -2   3   4 1116.45   57.14
   1  -3  -4 1582.06   76.83
  -1  -3   4 1759.03   74.21
   1  -3  -4 1647.07   74.13
   1  -3  -4 1650.16   75.57
   1   3  -4 1610.40   76.92
   1  -3  -4 1702.96   75.81
  -1   3   4 1711.27   76.55
  -1   3   4 1970.40  108.63
  -1  -3   4 1720.21  100.15
  -1   3   4 1749.74   81.52
   0   3   4 1056.97   58.42
   0  -3  -4 1037.45   54.76
   0  -3   4 1188.45   52.41
   0  -3  -4 1071.40   56.14
   0   3  -4 1172.72   53.70
   0   3   4 1240.74   76.76
   0  -3   4 1023.55   71.10
   0  -3  -4 1049.97   52.65
   0   3   4 1059.13   54.12
   1  -3   4 2098.52   91.10
   1   3   4 2031.57   96.74
  -1  -3  -4 2029.18   92.84
   1  -3   4 2073.92   88.01
  -1  -3  -4 2022.99   96.29
  -1  -3  -4 2485.06  127.77
   1   3   4 1863.43  108.06
   1  -3   4 1740.45  106.86
   1  -3   4 1988.13   80.00
  -1  -3  -4 2191.83   90.55
  -1   3  -4 2169.38  121.30
   1   3   4 2149.32   92.62
   2  -3   4 2822.76  123.33
  -2  -3  -4 2709.51  128.13
   2  -3   4 2799.16  116.55
   2   3   4 2806.57  126.00
   2  -3   4 2916.95  125.75
  -2  -3  -4 2626.98  127.04
   2   3   4 2383.63  135.31
   2  -3   4 2672.23  139.50
  -2   3  -4 2791.53  109.65
  -2  -3  -4 2960.62  147.94
  -2   3  -4 3011.65  149.32
  -2  -3  -4 2960.66  122.93
  -2  -3  -4 2846.91  119.38
  -2  -3  -4 2777.32  120.80
   2   3   4 2780.87  122.00
   3   3   4 2225.92  105.48
  -3  -3  -4 2310.09  101.06
   3  -3   4 2166.24  105.39
  -3  -3  -4 2280.56  111.95
   3  -3   4 2215.47  106.78
  -3  -3  -4 1966.50  106.26
   3   3   4 2117.75  116.50
   3  -3   4 2094.64  117.48
  -3  -3  -4 2025.75  120.10
  -3   3  -4 2161.31  123.79
  -3  -3  -4 2114.94   99.18
  -3  -3  -4 2376.33   99.45
   3  -3   4 2213.49   94.89
   3   3   4 2330.96  102.14
  -4  -3  -4  745.18   43.31
  -4  -3  -4  614.05   51.46
   4  -3   4  739.16   39.46
   4  -3   4  756.06   52.50
  -4  -3  -4  727.70   51.35
  -4  -3  -4  702.17   56.93
   4   3   4  737.80   57.31
   4  -3   4  772.09   52.29
  -4  -3  -4  708.11   60.71
  -4   3  -4  734.58   63.44
   4  -3   4  700.40   56.74
  -4  -3  -4  687.73   43.07
  -4  -3  -4  831.83   44.50
   4   3   4  760.03   45.62
  -5  -3  -4   -4.85    7.84
  -5   3  -4    5.25    8.48
   5  -3   4    3.56    6.63
  -5  -3  -4    5.26    4.33
  -5  -3  -4    7.58    8.66
   5   3   4    2.13    3.45
   5  -3   4    3.42    5.53
  -5  -3  -4   -2.98    4.81
  -5  -3  -4   -2.07    3.35
  -5  -3  -4   -4.16    8.69
   5   3   4    4.16    6.72
   5  -3   4   -4.23    5.58
  -5   3  -4    4.62   10.57
  -5  -3  -4   -1.87    3.03
  -6   3  -4  327.29   41.76
   6  -3   4  254.72   34.80
  -6   3  -4  315.33   43.16
   6   3   4  326.79   28.82
   6  -3   4  306.05   36.23
   6   3   4  275.74   36.32
   6  -3   4  296.33   37.82
  -6  -3  -4  317.37   28.19
  -6  -3  -4  246.19   34.65
  -6  -3  -4  304.62   41.34
   7  -3   4 1198.67   83.05
   7  -3   4 1040.88   81.28
   8  -3   4 1222.71   89.45
  -8  -3  -4 1213.99   80.16
   8  -3   4 1277.89   93.44
   9  -3   4  828.81   75.34
   9  -3   4  849.40   74.42
  10  -3   4  333.99   46.43
 -10   3  -4  311.67   48.05
  10  -3   4  262.54   41.80
 -11   3  -4   80.28   25.52
  11  -3   4   19.13   15.81
  11  -3   4   52.08   20.20
 -14   4   4  512.24   51.31
  14   4  -4  354.55   54.43
  14  -4  -4  382.38   56.75
  14   4  -4  335.24   39.19
 -13   4   4  182.51   29.55
  13   4  -4  127.15   30.60
  13  -4  -4  206.37   38.80
  13   4  -4  194.20   28.38
  13  -4  -4  146.26   28.70
 -12   4   4   12.68    8.87
 -12  -4   4   31.58   11.84
  12   4  -4   37.75   12.73
  12  -4  -4   43.52   16.86
  12   4  -4   17.84   14.71
  12  -4  -4   29.74   15.72
 -11  -4   4  132.15   20.97
 -11   4   4  135.57   23.37
  11   4  -4  221.53   27.72
  11   4  -4   84.95   23.21
  11  -4  -4   89.81   24.13
  11  -4  -4  112.61   26.19
  11   4  -4  150.63   20.77
 -10   4   4  857.13   59.76
  10   4  -4  703.56   54.61
  10  -4  -4  731.82   69.25
 -10  -4   4  787.31   54.04
  10   4  -4  813.74   53.37
  10   4  -4  801.80   65.52
  10  -4  -4  691.57   61.60
   9  -4  -4 1935.99   96.99
  -9  -4   4 1982.13   99.56
  -9   4   4 1915.00  104.02
   9   4  -4 1907.08  102.61
   9   4  -4 1859.71  103.26
   9  -4  -4 1956.12  126.90
   9   4  -4 1908.97  111.02
   9  -4  -4 1913.09  110.57
   9   4  -4 2037.21   99.88
   8  -4  -4 1156.83   61.51
  -8   4   4 1191.95   61.81
  -8  -4   4 1159.97   65.58
   8   4  -4 1264.10   70.35
   8  -4  -4 1193.06   72.60
   8   4  -4 1039.29   67.99
  -8  -4   4 1119.69   84.26
   8  -4  -4 1052.61   88.83
   8   4  -4 1249.78   76.37
   8  -4  -4 1063.25   72.17
   8   4  -4 1123.92   65.82
  -8   4   4 1246.44   71.08
  -7   4   4  865.60   49.69
  -7  -4   4  804.29   50.67
  -7   4   4  956.79   56.72
   7   4  -4  866.44   53.83
   7  -4  -4  910.48   57.42
   7   4  -4  885.55   56.48
  -7   4   4  867.48   50.85
  -7  -4   4  821.49   67.34
   7   4  -4  910.27   59.13
   7  -4  -4  781.67   56.30
   7   4  -4  839.84   52.88
   7  -4  -4 1003.47   49.42
  -6   4   4  464.79   33.10
  -6  -4   4  538.62   28.80
  -6  -4   4  463.31   33.15
  -6   4   4  487.10   35.69
   6   4  -4  490.52   34.86
   6  -4  -4  496.13   37.11
   6   4  -4  464.56   36.85
   6  -4  -4  456.08   36.87
   6   4  -4  481.52   37.03
  -6   4   4  450.03   32.37
  -6  -4   4  470.32   45.50
   6   4  -4  512.11   36.60
   5   4  -4   -2.01    3.25
  -5   4   4    1.80    2.91
   5  -4  -4    4.53    3.45
  -5   4   4    3.23    3.37
  -5  -4   4    8.56    4.52
   5   4  -4    6.77    4.46
   5  -4  -4    4.10    3.83
   5  -4  -4    3.81    3.55
   5   4  -4   -2.08    2.74
  -5  -4   4   -3.53    8.71
  -5   4   4    1.78    2.35
   5   4  -4    2.07    2.74
   4   4  -4 1352.62   65.40
   4  -4  -4 1366.50   65.71
  -4   4   4 1385.35   68.66
  -4   4   4 1350.00   65.55
  -4  -4   4 1432.06   80.93
   4  -4  -4 1217.29   65.07
   4   4  -4 1277.68   67.42
  -4   4   4 1342.51   65.79
  -3   4   4 3412.42  137.23
   3  -4  -4 3043.47  132.32
  -3   4   4 3052.37  130.30
   3  -4  -4 3215.45  131.28
   3   4  -4 2881.72  131.31
  -3  -4   4 2929.49  145.07
  -3   4   4 3178.26  133.04
   3   4  -4 3278.41  132.45
   3  -4  -4 3036.49  123.50
  -2   4   4 3097.54  132.06
   2  -4  -4 2887.44  127.12
   2  -4  -4 3107.63  124.56
   2  -4  -4 2890.56  122.21
   2   4  -4 2851.74  123.32
   2  -4  -4 3047.68  126.37
  -2   4   4 3036.62  127.82
  -1   4   4 2189.38   99.91
   1  -4  -4 2013.42   94.83
   1  -4  -4 2091.06   93.83
   1   4  -4 2133.09   87.36
   1  -4  -4 2138.05   90.71
   1  -4  -4 2198.18   94.28
  -1   4   4 2551.57  126.26
  -1  -4   4 2180.89  116.95
   1  -4  -4 2117.20   92.17
  -1   4   4 1997.28   94.63
   0   4   4 1373.90   69.98
   0  -4  -4 1321.58   65.35
   0  -4  -4 1324.58   67.12
   0   4   4 1357.51   82.06
   0  -4   4 1437.88   83.22
   0  -4  -4 1337.41   64.15
   0  -4  -4 1362.35   64.00
   0   4   4 1310.42   65.72
  -1  -4  -4  382.63   26.98
  -1  -4  -4  353.06   29.16
   1   4   4  325.73   34.13
   1  -4   4  393.04   37.47
  -1  -4  -4  404.27   26.69
  -1  -4  -4  352.66   25.96
   1   4   4  371.26   27.59
   1  -4   4  399.83   18.66
   1   4   4  400.21   30.50
   2  -4   4  230.17   18.17
   2   4   4  287.47   25.31
  -2  -4  -4  238.08   24.83
  -2  -4  -4  262.47   21.29
   2   4   4  178.14   25.23
   2  -4   4  198.64   26.86
  -2  -4  -4  277.14   35.09
  -2   4  -4  270.17   35.06
  -2  -4  -4  277.27   21.63
  -2  -4  -4  260.84   21.72
   2   4   4  281.87   23.48
   2  -4   4  269.76   22.33
   3   4   4  779.96   47.93
  -3  -4  -4  714.70   41.65
  -3  -4  -4  775.27   51.73
   3  -4   4  777.11   39.34
   3  -4   4  709.66   46.35
   3  -4   4  696.62   45.17
  -3  -4  -4  660.14   48.25
   3  -4   4  658.49   53.64
  -3  -4  -4  584.65   55.02
  -3   4  -4  690.06   59.38
  -3  -4  -4  785.15   43.75
  -3  -4  -4  767.21   44.19
   3   4   4  681.25   53.37
   3   4   4  736.45   45.55
   4   4   4 1538.22   80.25
   4  -4   4 1511.99   81.78
  -4  -4  -4 1523.28   72.14
  -4  -4  -4 1512.47   87.08
   4  -4   4 1569.05   69.22
   4  -4   4 1469.52   80.83
  -4  -4  -4 1234.47   84.37
  -4   4  -4 1305.62   88.66
  -4  -4  -4 1384.51   82.38
   4  -4   4 1382.82   88.46
  -4  -4  -4 1293.22   91.14
  -4   4  -4 1448.26   96.78
  -4  -4  -4 1511.68   75.37
  -4  -4  -4 1639.56   75.83
   4   4   4 1466.34   89.14
   4   4   4 1619.25   79.42
  -5  -4  -4 1715.10  103.66
  -5   4  -4 1901.26  110.66
   5  -4   4 1923.20  101.89
   5  -4   4 1844.26  100.56
  -5  -4  -4 1646.94   98.13
   5   4   4 1761.69  106.15
   5  -4   4 1773.43  106.85
  -5  -4  -4 1505.91  105.82
  -5   4  -4 1807.34  115.19
  -5  -4  -4 1850.37  105.79
  -5  -4  -4 1804.37   90.03
  -5  -4  -4 1890.07   89.53
   5   4   4 1905.78   94.36
   6   4   4  987.49   62.88
   6  -4   4 1012.35   72.81
  -6   4  -4 1092.56   78.77
   6  -4   4 1145.56   75.17
  -6  -4  -4  966.78   78.52
  -6   4  -4 1168.60   86.54
  -6  -4  -4 1144.05   60.66
  -6  -4  -4  969.17   72.34
   7  -4   4  240.39   35.10
   7  -4   4  254.26   34.61
   8  -4   4   16.80   13.83
   8  -4   4   10.32   10.77
   9  -4   4  245.94   40.12
  -9   4  -4  263.58   44.50
   9  -4   4  277.50   40.39
  10  -4   4  548.77   59.21
 -10   4  -4  641.51   70.02
  11  -4   4  337.90   49.68
 -11   4  -4  454.26   59.84
  11  -4   4  373.35   51.52
  14   5  -4   14.77   16.88
  13   5  -4   20.14   18.84
  13  -5  -4   33.02   19.53
 -13   5   4   36.66   14.25
  13   5  -4   50.10   14.45
  12  -5  -4   17.65   18.22
 -12   5   4   42.47   14.31
  12   5  -4   21.70   10.15
  12  -5  -4   39.02   16.46
  12   5  -4   12.83    7.37
  12   5  -4   12.04   17.77
 -11   5   4   38.96   13.26
  11   5  -4   74.90   16.32
  11   5  -4   80.09   22.91
  11  -5  -4   40.57   17.22
  11  -5  -4   94.22   22.99
  11   5  -4   43.17   12.70
 -10  -5   4  123.35   19.18
 -10   5   4  127.28   21.72
  10   5  -4  126.86   25.31
  10  -5  -4  110.67   24.11
  10   5  -4  150.10   21.88
  10  -5  -4  133.15   28.12
  10   5  -4  181.50   23.09
  -9   5   4   29.75    9.59
   9  -5  -4   31.26    8.88
   9   5  -4   32.72   12.69
  -9  -5   4   27.76    9.16
  -9   5   4   12.69    7.88
   9   5  -4   23.49    9.13
   9  -5  -4   24.06   11.87
   9  -5  -4   25.30   14.48
   9   5  -4   19.39    8.22
   8   5  -4  136.75   22.67
   8  -5  -4   93.07   19.05
   8  -5  -4  123.47   20.57
  -8   5   4  115.32   15.83
  -8  -5   4  133.38   17.50
  -8   5   4  120.88   18.57
   8   5  -4  138.52   19.56
  -8   5   4  129.87   16.89
   8   5  -4  117.93   18.11
  -8  -5   4  119.89   25.73
   8   5  -4  107.51   17.40
   8  -5  -4  156.64   17.15
  -7   5   4  189.68   20.00
  -7   5   4  180.01   21.27
   7   5  -4  184.45   21.09
   7  -5  -4  154.22   21.47
   7   5  -4  188.85   21.65
  -7   5   4  142.26   17.67
  -7  -5   4  224.00   21.53
   7  -5  -4  190.53   24.31
  -7  -5   4  174.94   28.38
   7   5  -4  201.06   22.62
   7   5  -4  166.65   23.04
  -6   5   4   62.33   10.57
  -6   5   4   70.76   11.95
  -6  -5   4   55.45   10.26
  -6   5   4   66.46   12.17
   6   5  -4   44.14    9.86
   6  -5  -4   25.91    9.29
   6   5  -4   58.15   11.01
   6   5  -4   42.22   11.06
  -6  -5   4   67.92   17.01
   6  -5  -4   88.73   15.04
   6   5  -4   64.39   12.55
  -5   5   4  202.32   20.54
  -5   5   4  210.13   20.03
   5   5  -4  201.81   19.46
   5  -5  -4  214.01   21.50
   5   5  -4  198.12   20.72
   5  -5  -4  194.24   20.91
   5   5  -4  228.09   21.23
  -5   5   4  193.86   19.06
  -5  -5   4  191.73   26.20
   5   5  -4  219.28   22.75
  -4   5   4  606.11   39.08
   4  -5  -4  577.15   36.48
  -4   5   4  590.10   34.99
   4   5  -4  606.44   35.35
   4  -5  -4  569.71   35.87
   4   5  -4  537.84   34.55
  -4  -5   4  537.79   43.43
  -4   5   4  531.19   35.06
   4  -5  -4  513.67   26.83
   4   5  -4  569.08   40.11
  -3   5   4   36.91    6.96
  -3   5   4   34.71    7.71
  -3   5   4   37.72    8.82
   3  -5  -4   46.64    9.06
   3   5  -4   49.90    8.76
   3  -5  -4   40.94    7.55
   3   5  -4   39.92    7.04
  -3  -5   4   40.14   10.84
   3  -5  -4   38.47    5.92
   3  -5  -4   56.80    9.14
   2  -5  -4   53.42    8.95
  -2   5   4   29.68    7.32
   2  -5  -4   55.65   10.21
   2  -5  -4   61.55    8.42
   2   5  -4   49.06    6.82
  -2   5   4   73.91   11.95
  -2  -5   4   75.67   13.22
   2  -5  -4   60.31    8.04
   1  -5  -4   15.95    5.28
  -1   5   4   18.58    6.13
   1  -5  -4   14.48    5.24
  -1   5   4   28.90   11.19
  -1  -5   4   13.87    7.95
  -1  -5   4   16.55    4.47
   1  -5  -4   17.61    4.70
  -1   5   4   14.13    5.68
   1  -5  -4   17.79    4.99
   0  -5  -4  184.26   17.84
   0   5   4  145.66   21.93
   0  -5   4  153.49   22.76
   0   5   4  191.52   20.10
   0  -5  -4  175.04   18.68
   0  -5  -4  196.01   14.38
   0  -5  -4  163.95   16.44
   0  -5  -4  200.63   17.39
   0   5   4  185.36   18.48
   0  -5   4  185.50   13.45
   1   5   4  724.31   44.78
  -1  -5  -4  628.21   39.34
  -1  -5  -4  674.00   43.95
   1   5   4  623.17   48.02
   1  -5   4  623.58   49.23
  -1  -5  -4  719.16   40.78
  -1  -5  -4  679.49   39.74
   1   5   4  700.70   42.60
  -2  -5  -4  281.36   27.29
   2   5   4  263.13   29.03
   2  -5   4  251.14   29.18
  -2  -5  -4  275.93   22.39
  -2  -5  -4  325.29   38.83
  -2   5  -4  301.16   37.21
  -2  -5  -4  276.19   22.98
  -2  -5  -4  245.43   22.10
   2   5   4  264.33   24.22
   2   5   4  261.95   24.89
   3  -5   4  194.05   20.42
   3   5   4  162.56   19.55
  -3  -5  -4  187.93   29.07
  -3   5  -4  169.83   28.60
  -3  -5  -4  150.07   15.96
  -3  -5  -4  117.62   18.61
  -3  -5  -4  176.10   18.18
  -3  -5  -4  149.11   17.20
   3   5   4  131.05   21.13
   3  -5   4  174.28   24.38
   3   5   4  179.87   20.11
   4   5   4    9.76    5.60
  -4  -5  -4   17.38    9.94
  -4   5  -4    9.40    9.82
  -4  -5  -4   21.21    8.49
   4  -5   4   16.37    5.01
  -4  -5  -4   19.53    9.61
   4  -5   4   17.09    7.22
   4  -5   4   12.81    7.19
  -4  -5  -4    9.61    4.77
  -4  -5  -4   14.89    7.37
  -4   5  -4    7.47    8.55
   4   5   4   10.81    7.53
   4  -5   4   14.75    8.44
  -4  -5  -4   20.58    6.94
   4   5   4    9.68    6.00
  -5   5  -4   -8.07   11.29
   5   5   4    2.54    4.11
  -5  -5  -4   -4.64    8.66
  -5  -5  -4    2.03    4.23
   5  -5   4   -2.98    5.57
   5   5   4    2.70    5.03
   5  -5   4   -6.12    7.00
  -5   5  -4    5.00    8.08
   5   5   4    4.00    8.34
   5  -5   4    4.04    5.33
  -5  -5  -4   -3.54    8.08
  -6   5  -4  122.53   27.11
   6   5   4  114.75   19.11
  -6   5  -4   97.47   22.08
   6  -5   4  114.44   21.11
   6  -5   4  128.65   21.84
   7  -5   4  223.18   32.14
   7  -5   4  211.48   32.17
   8  -5   4  300.82   40.72
   8  -5   4  300.67   39.61
   9  -5   4  229.40   40.12
   9  -5   4  206.78   34.82
  -9   5  -4  246.63   41.78
 -10   5  -4  128.52   30.86
  10  -5   4  144.92   30.67
  10  -5   4   94.97   27.95
  11  -5   4   38.36   19.83
 -13   6   4   22.83   11.29
  13   6  -4   30.03   12.15
  13   6  -4   10.65    8.14
 -12   6   4   12.71    8.85
  12   6  -4   10.64    8.12
  12   6  -4   20.70   10.69
 -11   6   4   69.99   17.10
  11   6  -4  138.84   21.30
  11  -6  -4   89.54   25.22
  11   6  -4  102.37   26.42
  11   6  -4  158.74   23.23
 -10   6   4  257.99   30.24
  10   6  -4  196.31   24.96
  10   6  -4  262.14   36.49
  10  -6  -4  182.60   36.17
  10   6  -4  207.75   26.38
   9  -6  -4  300.22   27.68
  -9   6   4  351.99   34.39
   9   6  -4  234.11   27.61
   9  -6  -4  325.03   46.91
   9   6  -4  353.41   33.17
   9   6  -4  348.79   38.70
  -8   6   4  721.80   46.58
  -8   6   4  728.27   50.24
   8   6  -4  658.72   47.13
  -8   6   4  650.01   43.83
   8   6  -4  671.58   53.67
   8  -6  -4  646.41   52.23
   8   6  -4  740.32   50.92
  -7   6   4  376.30   30.34
  -7  -6   4  288.95   25.71
  -7   6   4  332.47   29.87
   7   6  -4  305.85   28.11
  -7   6   4  294.37   25.78
   7   6  -4  384.60   34.89
  -7  -6   4  253.49   34.41
   7  -6  -4  245.11   28.40
   7   6  -4  318.23   30.61
  -6   6   4   96.36   13.67
  -6  -6   4   72.89   13.12
  -6   6   4  107.35   15.31
   6   6  -4   77.03   12.80
  -6  -6   4  106.34   20.57
  -6   6   4  116.29   16.34
   6   6  -4  111.78   17.32
   6  -6  -4  134.92   18.25
   6   6  -4  109.62   16.92
  -5   6   4    3.63    3.39
  -5  -6   4    3.79    3.96
  -5   6   4    7.10    4.38
   5   6  -4   14.60    6.74
   5  -6  -4    2.03    3.78
   5   6  -4    5.22    3.63
   5   6  -4    5.00    4.67
  -5  -6   4    3.20    6.68
  -5   6   4   13.54    5.96
   5   6  -4   -2.51    3.32
  -4   6   4    6.72    4.18
   4   6  -4    8.99    4.42
  -4  -6   4    3.44    2.78
   4   6  -4   12.01    5.06
   4  -6  -4    6.75    4.17
  -4   6   4   11.59    4.48
   4   6  -4    1.44    2.33
  -4   6   4    7.29    4.50
  -4  -6   4    2.77    6.33
   4   6  -4   -2.45    3.97
   3  -6  -4  131.84   16.29
  -3   6   4  150.92   18.26
  -3   6   4  112.16   12.13
   3   6  -4  149.09   15.07
   3   6  -4  130.18   12.68
  -3  -6   4  139.32   18.83
   3  -6  -4  140.20   15.40
  -3   6   4  152.21   16.71
   3   6  -4  152.30   19.89
  -3  -6   4  111.27   13.82
  -2   6   4  915.81   54.95
   2  -6  -4  969.61   52.15
   2  -6  -4  906.62   49.45
  -2   6   4  866.16   50.82
   2  -6  -4  865.77   45.00
  -2  -6   4  872.74   46.87
   1  -6  -4  657.66   41.04
  -1   6   4  725.60   51.25
  -1  -6   4  626.41   48.95
   1  -6  -4  648.06   39.55
   1  -6  -4  679.54   37.77
  -1   6   4  688.28   42.34
  -1   6   4  593.24   42.08
  -1  -6   4  648.16   35.96
   0   6   4  169.01   19.51
   0  -6  -4  161.76   17.60
   0   6   4  163.08   21.44
   0  -6   4  176.42   23.04
   0  -6  -4  167.60   17.71
   0  -6  -4  166.31   16.47
   0   6   4  194.59   19.85
   1   6   4   29.29    7.88
  -1  -6  -4   34.53    7.96
  -1  -6  -4   15.92    7.72
   1   6   4   45.24   10.39
  -1  -6  -4   30.23    7.59
  -1  -6  -4   20.85    6.36
   1   6   4   27.50    9.31
   1  -6   4   35.68   11.14
  -2  -6  -4   14.56    6.14
  -2  -6  -4   17.00    5.95
   2   6   4    9.20    5.27
  -2  -6  -4   10.21    6.75
   2   6   4   11.19    5.54
   2   6   4   14.47    7.65
   2  -6   4   12.31    7.04
  -2  -6  -4   11.14    5.22
  -3  -6  -4   97.94   13.84
  -3  -6  -4   61.98   10.73
   3   6   4   54.89   12.00
   3   6   4   53.67   11.83
  -3  -6  -4   62.13   13.88
   3  -6   4   86.82   13.96
   3   6   4   47.27   13.02
   3  -6   4   45.80   12.79
  -3  -6  -4   54.90   11.14
   4  -6   4  317.71   28.77
   4   6   4  332.76   29.46
   4  -6   4  276.34   27.72
  -4  -6  -4  222.46   27.65
   4   6   4  245.97   30.27
   4  -6   4  246.61   30.19
  -4  -6  -4  271.66   24.73
   4   6   4  234.48   25.98
   5  -6   4  331.50   32.34
   5  -6   4  320.57   32.37
   5   6   4  328.58   32.51
   6  -6   4  220.50   29.19
   6  -6   4  253.06   30.30
   6   6   4  251.83   29.20
   7  -6   4   -4.20    6.79
   7  -6   4   -4.21    7.86
   8  -6   4    5.06    9.45
   8  -6   4   -4.88   10.18
   9  -6   4   41.66   16.69
   9  -6   4   10.99   13.60
  -9   6  -4   46.56   19.65
  10  -6   4   33.82   18.94
 -10   6  -4    6.93   15.85
  10  -6   4    5.98   14.77
 -13   7   4  546.18   53.08
  13   7  -4  533.07   48.03
 -12   7   4  621.45   54.80
  12   7  -4  581.69   49.25
  12   7  -4  654.95   52.63
 -11   7   4  725.83   57.37
  11   7  -4  659.44   52.21
  11   7  -4  720.34   55.11
 -10   7   4  656.03   52.66
  10   7  -4  729.11   52.53
  10   7  -4  732.14   54.43
  -9   7   4  248.71   29.15
   9   7  -4  261.22   28.01
   9  -7  -4  195.81   38.22
   9   7  -4  301.94   31.72
   9  -7  -4  294.49   27.73
  -8   7   4   39.59    9.42
  -8   7   4   34.17   10.20
  -8   7   4   41.93   11.45
   8   7  -4   45.43   11.13
   8   7  -4   24.59    9.61
  -7   7   4  713.41   48.27
  -7   7   4  709.83   47.22
   7   7  -4  764.43   47.24
  -7  -7   4  700.30   58.35
  -7   7   4  615.20   42.23
   7   7  -4  635.98   48.58
  -6   7   4  880.23   55.67
  -6   7   4  869.58   52.54
   6   7  -4  928.53   52.33
  -6  -7   4  871.23   63.59
  -6   7   4  845.90   50.81
   6   7  -4  905.01   58.05
  -6  -7   4  806.88   51.96
  -5   7   4 1685.72   85.57
   5   7  -4 1622.58   77.64
  -5   7   4 1535.97   78.93
   5   7  -4 1595.57   85.97
  -5  -7   4 1462.84   78.43
  -4   7   4 1158.08   66.55
   4  -7  -4 1223.48   61.91
  -4   7   4 1234.91   64.09
   4   7  -4 1107.51   67.05
  -4  -7   4 1027.40   59.88
  -3   7   4  525.25   39.34
   3  -7  -4  536.27   35.22
  -3   7   4  512.36   36.29
   3   7  -4  524.56   39.96
  -3  -7   4  440.20   32.06
  -2   7   4   17.20    6.94
  -2   7   4   17.07    6.36
  -2  -7   4   35.21    7.43
   2  -7  -4   30.07    7.97
   2   7  -4   38.95   10.43
  -1   7   4  586.68   43.05
   1  -7  -4  617.89   41.27
   1  -7  -4  669.98   40.66
   1  -7  -4  654.19   37.86
  -1   7   4  601.83   41.68
   0   7   4 1638.80   83.93
   0  -7  -4 1500.03   78.44
   0  -7  -4 1663.04   78.77
   0  -7  -4 1528.05   75.83
   0   7   4 1561.72   81.56
  -1  -7  -4 2086.80   96.14
   1   7   4 2016.84  100.48
  -1  -7  -4 2075.64   95.88
  -1  -7  -4 1949.12   93.92
   1   7   4 1891.10   98.47
  -2  -7  -4 1436.32   73.35
  -2  -7  -4 1454.16   81.13
   2   7   4 1531.42   79.92
  -2  -7  -4 1486.08   74.72
  -2  -7  -4 1424.33   74.23
   2   7   4 1362.67   77.25
   3   7   4 2431.68  116.05
  -3  -7  -4 2151.33  117.90
  -3  -7  -4 2447.42  112.38
   3   7   4 2430.82  117.11
   4   7   4 1076.90   67.08
   4   7   4 1182.74   70.96
   4  -7   4 1243.20   69.32
   5   7   4  156.73   23.20
   5  -7   4  219.92   25.91
   5  -7   4  144.06   21.25
   6  -7   4  207.96   27.47
   6  -7   4  206.41   27.61
   6   7   4  202.76   27.40
   7  -7   4  757.99   61.60
   7  -7   4  896.31   66.32
   8  -7   4  693.77   61.48
   8  -7   4  672.15   60.65
   9  -7   4  536.52   57.73
   9  -7   4  535.40   56.24
  -9   7  -4  454.66   57.35
  10  -7   4  369.27   49.08
 -10   7  -4  425.86   54.70
  12   8  -4   11.50    8.77
  11   8  -4  174.65   26.30
  10   8  -4  395.67   39.04
   9   8  -4  862.37   61.16
  -8   8   4 1042.11   65.60
   8   8  -4 1055.39   68.54
  -7   8   4 1215.46   70.39
  -7   8   4 1098.57   62.62
   7   8  -4 1059.57   69.62
  -6   8   4  583.52   43.87
  -6   8   4  492.49   36.86
   6   8  -4  540.49   43.64
  -5   8   4   36.52    9.52
  -5  -8   4   51.49   10.97
  -5   8   4   36.47   10.25
   5   8  -4   38.67   11.20
  -4   8   4  268.60   27.37
   4  -8  -4  274.49   24.00
  -4   8   4  185.55   21.60
   4   8  -4  258.12   27.89
  -4  -8   4  210.02   21.43
  -3   8   4  746.24   52.11
   3  -8  -4  857.69   49.08
  -3   8   4  772.22   50.08
   3   8  -4  774.15   53.23
  -2   8   4 1052.89   64.60
   2  -8  -4 1131.72   59.61
  -2   8   4  962.81   60.33
   2   8  -4 1051.69   64.63
  -1   8   4  980.93   60.68
   1  -8  -4  910.62   53.97
  -1   8   4  973.66   58.67
   1   8  -4 1007.98   62.43
   0   8   4  567.61   42.51
   0   8   4  526.03   40.14
   1   8   4  347.18   31.46
  -1  -8  -4  318.02   26.55
   1   8   4  266.16   27.78
   2   8   4   37.91   10.47
   2   8   4   29.74    9.83
  -2  -8  -4   25.28    8.41
   3   8   4   66.74   14.60
   3   8   4   84.99   15.60
   4   8   4  484.11   41.70
   5  -8   4  912.72   60.04
   5  -8   4  904.15   60.83
   5   8   4  898.61   62.95
   6  -8   4  884.07   61.10
   6  -8   4  843.04   60.79
   6   8   4  810.13   61.98
   7  -8   4  112.21   21.56
   7  -8   4  142.18   24.71
   8  -8   4   -4.55    8.48
   8  -8   4    9.42    9.83
  -8   8  -4    5.89   12.28
   9  -8   4   32.20   15.89
  -9   8  -4   61.41   19.89
   9  -8   4   26.79   13.29
  11   9  -4   11.72    8.16
  10   9  -4   -3.77    7.03
   9   9  -4    7.28    6.79
  -8   9   4   16.09    7.99
   8   9  -4   35.21   11.87
  -7   9   4   12.70    7.27
   7   9  -4   10.22    7.80
  -6   9   4    9.39    7.17
  -6   9   4   11.35    6.01
   6   9  -4   26.45   10.24
  -5   9   4    4.73    4.42
  -5   9   4   12.35    7.62
   5   9  -4    3.19    4.22
  -4   9   4    3.05    4.03
  -4   9   4    2.46    3.98
   4   9  -4   12.42    7.10
  -3   9   4   -3.02    4.88
  -3   9   4   -2.55    5.32
  -2   9   4    5.99    4.84
  -2   9   4    5.26    5.49
   2   9  -4    2.90    4.69
  -1   9   4   -2.97    2.78
  -1   9   4    2.70    5.03
   1   9  -4   -5.63    5.26
   0   9   4   58.88   13.31
   0   9   4   52.28   12.46
   0   9  -4   45.33   11.98
   1   9   4  194.30   24.62
   1   9   4  203.53   24.45
   2   9   4   94.63   17.15
   2   9   4   94.41   17.11
   3   9   4    3.16    5.10
   3   9   4   -5.97    6.82
   4   9   4   -3.39    7.07
   5   9   4    3.67    5.93
   5  -9   4   -3.08    7.05
   6  -9   4   -3.39    9.48
   6   9   4   -3.97    8.27
   6  -9   4   -3.56    8.78
   7  -9   4    3.83    6.18
   7  -9   4   -4.06    9.29
   8  -9   4    4.42   10.90
   8  -9   4   -4.69   11.59
  10  10  -4  162.86   26.39
  -9  10   4  307.21   34.11
   9  10  -4  281.52   34.77
  -8  10   4  279.81   32.50
   8  10  -4  307.05   35.07
  -7  10   4  397.23   38.50
   7  10  -4  388.17   39.15
  -6  10   4  187.61   25.49
   6  10  -4  161.94   24.34
  -5  10   4   -3.37    5.44
  -5  10   4    2.56    4.14
   5  10  -4    3.43    5.54
  -4  10   4  249.30   29.66
  -4  10   4  264.87   27.48
   4  10  -4  297.45   32.13
  -3  10   4  612.07   47.99
  -3  10   4  546.15   42.69
   3  10  -4  529.64   44.58
  -2  10   4  885.05   60.91
  -2  10   4  875.87   57.93
   2  10  -4  868.04   59.07
  -1  10   4  670.88   50.66
   1  10  -4  684.58   49.15
  -1  10   4  590.88   46.82
   0  10   4  302.37   32.12
   0  10   4  330.77   32.57
   1  10   4  249.68   28.68
   1  10   4  236.13   27.92
   2  10   4    3.21    5.99
   2  10   4   -3.24    5.23
   3  10   4  116.26   20.04
   3  10   4  125.56   21.01
   4  10   4  329.72   36.30
   5 -10   4  380.04   38.45
   5  10   4  396.97   41.35
   5 -10   4  491.16   41.83
   6 -10   4  413.22   39.45
   6  10   4  396.52   42.37
   6 -10   4  341.92   36.96
   7 -10   4   53.29   15.87
   7 -10   4   42.41   14.04
  -9  11   4   45.45   13.80
   9  11  -4   48.76   15.73
  -8  11   4    7.53    7.86
   8  11  -4   11.88    9.78
  -7  11   4  309.02   35.07
   7  11  -4  334.97   37.01
  -6  11   4  655.25   53.76
   6  11  -4  724.53   56.45
  -5  11   4 1197.15   75.15
   5  11  -4 1017.40   71.54
  -4  11   4  729.86   56.63
   4  11  -4  752.36   56.63
  -4  11   4  780.98   53.54
  -3  11   4  178.11   24.95
  -3  11   4  171.24   23.07
   3  11  -4  144.49   22.78
  -2  11   4   60.08   14.86
  -2  11   4   37.19   11.36
   2  11  -4   64.17   14.79
  -1  11   4  297.90   33.63
  -1  11   4  380.84   35.90
   0  11   4  789.56   56.99
   0  11   4  678.50   52.91
   1  11   4 1491.82   85.66
   1  11   4 1295.68   81.67
   2  11   4 1095.49   73.43
   2  11   4 1192.79   75.30
   3  11   4  927.76   65.70
   4  11   4  140.06   23.82
   5 -11   4    3.54    7.39
   5  11   4   -4.11    7.67
   6 -11   4  188.12   26.44
   6  11   4  122.38   23.89
   6 -11   4  202.09   27.97
  -8  12   4  356.76   39.35
  -7  12   4  183.02   27.50
   7  12  -4  210.60   29.93
  -6  12   4  133.91   22.96
   6  12  -4   78.58   18.34
  -5  12   4   15.59    9.63
   5  12  -4    7.58    7.92
  -4  12   4   88.66   19.32
   4  12  -4   91.50   19.00
  -3  12   4  298.22   35.30
   3  12  -4  363.96   36.83
  -2  12   4  421.72   42.21
  -2  12   4  484.37   42.87
  -1  12   4  240.97   30.30
  -1  12   4  200.79   27.80
   0  12   4  116.87   20.92
   0  12   4  141.84   24.09
   1  12   4   43.80   13.67
   1  12   4   22.25   10.44
   2  12   4   11.37   10.00
   2  12   4    3.71    5.99
   3  12   4   70.98   17.84
   4  12   4  315.30   38.56
   5  13  -4   74.97   18.25
  -4  13   4   28.79   12.18
   4  13  -4   26.52   12.29
  -3  13   4    4.08    6.59
  -2  13   4    4.05    5.34
  -1  13   4   36.05   13.50
  -1  13   4   18.26    9.68
   0  13   4   22.56   10.55
   0  13   4   15.86   11.72
   1  13   4   -3.91    6.31
   1  13   4    3.94    8.22
   2  13   4   -4.05    8.46
 -14   0   5   -4.47    7.22
  14   0  -5   -5.21   13.76
  14   0  -5  -28.62   21.11
 -13   0   5   -4.18    6.76
  13   0  -5  -12.97   17.12
  13   0  -5   -5.25   12.97
  12   0  -5   -5.80   10.83
 -12   0   5   -3.90    6.30
  12   0  -5   -5.28    9.86
  11   0  -5   -5.15    9.61
 -11   0   5   -3.59    6.69
  11   0  -5   -5.28    9.85
  10   0  -5    4.52    5.96
 -10   0   5    3.26    6.08
  10   0  -5   -5.31    8.57
  -9   0   5    2.93    3.86
   9   0  -5    3.13    5.06
   9   0  -5   -5.32    8.59
   9   0  -5   -7.89    7.36
   8   0  -5    0.91    2.09
   8   0  -5   -2.78    5.79
   8   0  -5    3.39    6.32
   8   0  -5   -5.31    8.58
  -8   0   5   -2.61    4.22
   8   0  -5    1.59    3.32
   7   0  -5    1.12    2.09
   7   0  -5    8.31    3.49
  -7   0   5    6.96    4.84
   7   0  -5   -2.42    4.51
   7   0  -5   -2.89    4.68
   7   0  -5   -5.36    7.08
   7   0  -5    3.07    3.20
   6   0  -5    2.44    2.55
  -6   0   5   -2.09    3.38
   6   0  -5   -2.11    3.40
   6   0  -5   -5.38   10.04
   6   0  -5    1.17    2.18
   5   0  -5    1.33    3.28
   5   0  -5    1.30    3.63
  -5   0   5   -1.91    3.56
   5   0  -5    1.85    3.45
   4   0  -5    4.23    4.38
  -4   0   5   21.58    7.69
   4   0  -5   14.39    6.51
   4   0  -5    2.92    5.47
   3   0  -5   40.85    8.89
   3   0  -5   51.37    9.35
   3   0  -5   16.01    6.08
   2   0  -5   18.63    3.35
  -2   0   5   21.45    4.99
   2   0  -5   15.56    6.08
   2   0  -5   14.22    4.94
   2   0  -5   35.77    8.26
  -2   0   5   20.01    5.48
   1   0  -5    1.83    4.18
   1   0  -5   -1.62    3.01
  -1   0   5    5.35    7.06
  -1   0   5    1.28    2.38
   1   0  -5   -0.82    2.15
   0   0  -5    1.88    3.04
   0   0   5    2.84    2.16
   0   0   5   -4.99    8.06
   0   0   5   -5.31    3.30
   0   0   5   -3.00    3.96
   0   0  -5   -1.61    3.00
   0   0  -5   -1.22    2.55
  -1   0  -5    0.90    1.67
   1   0   5    4.85    9.05
   1   0   5   -2.05    4.28
   1   0   5    1.96    2.24
  -1   0  -5   -1.58    4.16
  -1   0  -5    1.56    2.06
   1   0   5   -2.31    4.30
  -1   0  -5   -1.90    3.07
   2   0   5   -4.75    6.27
  -2   0  -5   -3.77    4.31
   2   0   5    2.21    2.73
   2   0   5   -2.59    5.40
  -2   0  -5    1.49    2.41
  -2   0  -5   -5.41   10.09
  -2   0  -5    0.88    1.41
  -2   0  -5   -1.56    4.12
   2   0   5   -2.83    5.28
  -2   0  -5    1.88    3.04
   3   0   5   15.41    7.04
  -3   0  -5   -1.41    1.86
  -3   0  -5   -2.13    3.98
   3   0   5   -2.29    2.14
  -3   0  -5   -5.42    8.76
  -3   0  -5    1.78    3.70
   3   0   5   -3.33    6.96
  -3   0  -5    1.85    2.99
   3   0   5   -4.78    6.30
  -4   0  -5   -1.80    3.75
  -4   0  -5   -5.76   12.03
  -4   0  -5    1.32    2.14
   4   0   5   -1.24    2.31
  -4   0  -5    2.00    3.23
   4   0   5   -3.82    6.18
   4   0   5    7.06    6.59
   4   0   5   -4.88    4.55
  -5   0  -5   -6.26   15.45
   5   0   5    3.94    7.35
  -5   0  -5    2.50    5.71
  -5   0  -5    2.22    4.64
   5   0   5   -4.28    8.94
  -5   0  -5  -12.50   16.49
   5   0   5   -5.11    9.53
   6   0   5    4.31    8.05
   6   0   5   -4.72    8.81
   6   0   5    5.41    8.75
   7   0   5   -4.65    7.51
   7   0   5    5.19    9.69
   7   0   5   11.63    7.67
   8   0   5   -9.86   13.01
   8   0   5    5.67    9.16
   9   0   5    6.14   11.45
   9   0   5   -5.21   16.13
  10   0   5    5.47   16.93
 -10   0  -5   -6.49    8.57
  10   0   5   13.17   12.29
 -11   0  -5   -6.58   13.72
 -14   1   5   -4.55    6.01
  14   1  -5   -5.01   10.45
  14  -1  -5    5.39    8.71
 -14  -1   5   -4.36    7.05
  14   1  -5   -7.09   17.50
  14  -1  -5    7.18   17.72
 -13  -1   5   57.17   15.89
 -13   1   5   76.64   17.93
  13   1  -5   64.36   25.59
  13  -1  -5   39.09   21.19
  13   1  -5   70.00   19.94
  13  -1  -5   82.02   22.37
 -12  -1   5  383.24   39.28
 -12   1   5  331.34   37.69
  12   1  -5  411.63   46.13
  12  -1  -5  339.64   45.13
  12   1  -5  420.40   50.11
  12  -1  -5  443.58   51.89
 -11   1   5 1067.05   68.80
  11   1  -5  937.69   74.00
  11  -1  -5  958.25   78.96
  11   1  -5  940.28   75.44
  11  -1  -5  817.49   71.60
 -11  -1   5  999.59   66.63
 -10  -1   5 1351.42   80.54
 -10   1   5 1431.17   82.91
  10   1  -5 1284.27   91.22
  10  -1  -5 1307.11   97.96
  10   1  -5 1396.08   91.14
  10  -1  -5 1459.71   93.11
  -9  -1   5  934.55   60.90
  -9   1   5  983.50   62.51
   9   1  -5  970.40   63.76
   9  -1  -5  969.40   64.03
   9   1  -5  968.52   73.50
   9  -1  -5  967.63   80.79
   9   1  -5  955.40   69.08
   9  -1  -5  916.99   67.69
   9   1  -5  919.27   53.50
  -8   1   5  151.88   20.68
  -8  -1   5  102.22   16.61
   8  -1  -5  140.17   13.06
   8   1  -5  139.59   19.94
   8  -1  -5  134.68   19.72
   8   1  -5  141.34   21.89
   8  -1  -5  122.92   20.78
   8   1  -5  140.59   25.99
   8  -1  -5  118.83   27.06
   8  -1  -5  168.88   15.34
   8   1  -5  124.29   15.34
   7  -1  -5   40.43    7.02
   7  -1  -5   34.04    6.85
   7  -1  -5   36.56    7.56
  -7   1   5   23.61    7.72
   7   1  -5   19.10    7.80
   7  -1  -5   27.03    8.95
   7   1  -5   37.35   10.78
   7  -1  -5   35.00   10.24
  -7   1   5   46.48    8.70
   7   1  -5   36.87   14.31
   7  -1  -5   18.13   12.65
  -7  -1   5   16.06    6.52
   7   1  -5   27.89    7.18
   7  -1  -5   34.45    6.87
  -6   1   5  397.23   29.68
   6  -1  -5  426.58   27.60
   6   1  -5  485.36   27.53
   6  -1  -5  429.73   28.96
   6  -1  -5  416.88   25.42
  -6  -1   5  416.79   32.37
  -6   1   5  393.74   32.03
   6   1  -5  462.42   33.84
   6  -1  -5  435.09   33.59
   6  -1  -5  417.67   34.73
   6   1  -5  489.36   48.38
   6   1  -5  481.59   28.62
  -5   1   5 2066.04   97.49
   5   1  -5 1916.94   92.86
   5  -1  -5 2033.36   92.70
   5   1  -5 2102.28   91.64
   5  -1  -5 1981.06   94.85
  -5   1   5 2018.65   98.20
   5   1  -5 2213.81   99.25
   5  -1  -5 2283.62   99.95
  -5  -1   5 1837.20   96.88
   5  -1  -5 2202.75   85.08
   5   1  -5 2223.64  123.79
  -5  -1   5 2277.79   97.16
   4   1  -5 2446.95  110.87
   4  -1  -5 2394.60  109.11
   4   1  -5 2408.77  108.05
  -4   1   5 2689.75  115.75
  -4   1   5 2553.35   98.98
  -4   1   5 2572.83  113.71
   4   1  -5 2498.79  111.73
   4  -1  -5 2596.92  112.53
   4  -1  -5 2424.33  111.79
  -4  -1   5 2595.34  112.49
  -3   1   5 1807.37   84.77
   3  -1  -5 1662.43   79.54
   3  -1  -5 1667.71   68.70
   3   1  -5 1748.90   81.63
   3   1  -5 1599.85   77.35
  -3  -1   5 1728.66   81.05
   3  -1  -5 1708.32   82.10
   3   1  -5 1631.30   79.65
  -3   1   5 1785.71   72.24
   3  -1  -5 1725.71   79.20
  -3   1   5 1650.52   76.99
   2   1  -5 1215.34   62.46
  -2   1   5 1299.86   66.29
   2  -1  -5 1232.69   54.96
   2   1  -5  979.32   57.16
  -2  -1   5 1230.76   61.92
   2  -1  -5 1175.64   62.70
   2  -1  -5 1249.00   59.94
  -2   1   5 1218.13   57.89
   2  -1  -5 1236.47   62.38
  -2   1   5 1163.21   57.37
  -2  -1   5 1216.55   53.70
  -1   1   5  621.81   40.75
   1  -1  -5  577.81   34.62
   1   1  -5  502.92   33.65
   1   1  -5  576.24   37.31
  -1  -1   5  578.58   37.06
  -1  -1   5  631.09   34.39
   1  -1  -5  577.94   38.10
  -1   1   5  672.16   38.89
  -1  -1   5  604.26   34.59
   1  -1  -5  542.87   37.71
  -1  -1   5  542.40   30.26
  -1   1   5  548.44   32.17
  -1   1   5  645.41   60.34
  -1  -1   5  608.26   57.96
   0  -1  -5    9.58    3.74
   0  -1   5   10.54    3.15
   0   1  -5   15.05    4.05
   0  -1   5   10.63    4.72
   0  -1  -5   16.21    6.74
   0  -1   5   16.27    6.97
   0   1  -5   14.16    4.97
   0   1   5   24.94   12.32
   0  -1   5    9.69    9.05
   0   1   5   14.46    4.18
   0  -1  -5   11.28    5.28
   0  -1   5    6.94    5.14
   0  -1  -5   11.48    4.31
   0   1   5   21.52    7.25
   0  -1  -5   16.01    6.49
  -1  -1  -5  331.03   23.81
   1  -1   5  320.55   28.93
   1   1   5  259.42   35.76
  -1   1  -5  286.21   22.28
  -1  -1  -5  309.08   27.15
  -1  -1  -5  315.06   26.04
   1  -1   5  329.80   26.39
  -1  -1  -5  374.43   30.09
   1  -1   5  319.48   26.83
   1   1   5  309.34   29.67
   1  -1   5  257.60   35.53
  -1  -1  -5  314.54   20.69
   1  -1   5  303.10   18.69
   1   1   5  283.80   21.02
  -1   1  -5  318.13   22.19
  -2   1  -5 1379.15   71.38
   2  -1   5 1511.69   84.29
  -2  -1  -5 1525.68   78.53
  -2  -1  -5 1439.09   74.91
  -2   1  -5 1445.79   70.41
   2  -1   5 1537.40   82.42
   2   1   5 1464.77   85.29
   2  -1   5 1534.84   76.65
  -2  -1  -5 1523.21   74.67
   2   1   5 1438.49   96.16
   2  -1   5 1415.52   95.70
  -2  -1  -5 1479.15   81.21
  -2  -1  -5 1515.29   67.64
  -2  -1  -5 1542.66  103.74
  -2   1  -5 1578.98  105.29
   2  -1   5 1642.56   66.83
   2   1   5 1577.60   71.26
  -3   1  -5 2597.10  120.19
   3   1   5 3081.65  134.96
   3  -1   5 2728.10  136.54
  -3   1  -5 2651.19  115.77
  -3  -1  -5 2493.51  122.06
  -3  -1  -5 2767.78  120.61
  -3  -1  -5 2629.15  122.14
   3  -1   5 2740.72  134.64
   3   1   5 2676.52  137.35
   3   1   5 2695.45  147.39
   3  -1   5 2398.47  143.98
  -3  -1  -5 2698.94  130.19
  -3  -1  -5 2923.49  156.02
  -3   1  -5 2772.78  154.90
  -3  -1  -5 2787.89  113.42
   3   1   5 2854.80  117.81
   3  -1   5 2632.26  110.60
  -4   1  -5 1540.23   80.46
  -4  -1  -5 1435.54   78.38
  -4  -1  -5 1632.70   88.87
   4  -1   5 1685.82   96.71
   4   1   5 1815.09   96.04
  -4  -1  -5 1618.54   76.61
   4  -1   5 1620.57   95.07
   4   1   5 1667.82   97.41
   4   1   5 1542.38  101.64
   4  -1   5 1606.65  102.83
  -4  -1  -5 1575.68   75.26
  -4  -1  -5 1510.46   81.54
  -4  -1  -5 1695.83  110.98
  -4   1  -5 1747.78  113.43
   4   1   5 1608.15   75.92
  -5   1  -5  542.37   39.03
  -5   1  -5  451.15   33.78
   5  -1   5  525.79   49.22
   5   1   5  610.84   50.78
  -5  -1  -5  647.94   64.15
  -5   1  -5  614.77   63.50
   5  -1   5  487.62   48.02
   5   1   5  513.40   49.71
   5   1   5  522.87   52.72
   5  -1   5  595.41   56.96
  -5  -1  -5  487.78   57.39
  -5   1  -5  609.74   64.33
  -5  -1  -5  520.13   39.69
  -5  -1  -5  473.11   41.48
   6  -1   5   26.83   13.19
   6   1   5   12.83    9.77
   6  -1   5   33.30   14.72
   6   1   5   -4.75    8.88
   6   1   5   -5.36    8.67
   6  -1   5   21.66   13.37
   7  -1   5   95.92   22.40
   7  -1   5  151.58   28.39
   7   1   5  119.83   25.68
   7   1   5  149.83   30.29
   7  -1   5  122.20   28.06
   8  -1   5  198.08   32.78
   8  -1   5  153.23   31.09
   8   1   5  169.79   32.33
   9  -1   5  416.46   49.61
   9  -1   5  368.62   49.62
   9   1   5  429.66   52.78
  10  -1   5  605.89   62.82
  10  -1   5  685.71   71.25
 -10  -1  -5  676.11   64.90
 -10   1  -5  695.85   73.57
 -11  -1  -5  157.34   31.42
  11  -1   5  195.85   40.21
  14   2  -5  617.60   69.76
 -14  -2   5  586.72   53.66
 -14   2   5  667.12   58.59
  14   2  -5  670.40   60.26
  14  -2  -5  698.84   64.61
  14  -2  -5  482.56   63.35
 -13   2   5  489.39   48.65
 -13  -2   5  487.33   46.80
  13   2  -5  493.23   50.13
  13  -2  -5  515.27   56.37
  13   2  -5  472.19   57.45
  13  -2  -5  644.41   65.89
 -12  -2   5  423.68   40.97
 -12   2   5  481.26   45.02
  12   2  -5  414.38   45.80
  12  -2  -5  384.79   49.37
  12   2  -5  371.39   48.20
  12  -2  -5  449.03   53.42
  11  -2  -5  150.16   28.10
  11   2  -5  192.81   31.71
 -11  -2   5   98.34   18.44
 -11   2   5  155.07   24.03
  11   2  -5  126.39   24.23
  11  -2  -5   65.96   20.65
  10   2  -5   53.45   16.26
  10  -2  -5   54.64   16.61
 -10  -2   5   58.75   14.32
 -10   2   5   84.43   17.12
  10   2  -5   56.86   16.98
  10  -2  -5   55.27   20.79
  10   2  -5   67.68   12.67
  -9  -2   5  806.66   53.43
  -9   2   5  747.10   54.06
   9   2  -5  758.88   54.94
   9   2  -5  788.85   62.34
   9  -2  -5  788.61   73.29
   9   2  -5  770.13   59.55
   9  -2  -5  828.36   61.77
   9   2  -5  735.72   47.54
  -8  -2   5 1376.14   74.25
   8  -2  -5 1184.43   63.40
  -8   2   5 1396.56   76.24
   8   2  -5 1468.08   77.67
   8  -2  -5 1349.81   76.95
   8   2  -5 1358.39   81.06
   8  -2  -5 1182.85   77.94
   8   2  -5 1191.07   82.66
   8  -2  -5 1393.68  102.74
   8   2  -5 1349.61   69.88
  -7   2   5 1995.48   94.17
   7  -2  -5 1864.65   91.71
  -7  -2   5 1996.43   98.83
   7  -2  -5 2006.05   90.10
  -7   2   5 2015.76  100.41
   7   2  -5 2189.91  101.85
   7  -2  -5 2048.76  101.98
   7   2  -5 1921.26  103.20
   7  -2  -5 1910.07  103.60
   7   2  -5 2212.46  116.61
   7  -2  -5 2092.85   90.56
   7   2  -5 1919.54   94.94
   7  -2  -5 2109.14   88.09
  -6   2   5 1811.89   87.93
   6   2  -5 1788.76   84.01
   6  -2  -5 1883.53   84.37
  -6  -2   5 1819.70   90.38
  -6  -2   5 1877.19   84.25
  -6   2   5 1837.52   91.25
   6   2  -5 1933.97   91.92
   6  -2  -5 1814.23   91.73
   6   2  -5 1751.64   93.14
   6  -2  -5 1862.82   95.18
   6   2  -5 1861.68  105.75
   6  -2  -5 1928.90   79.20
  -5   2   5  473.32   33.32
   5  -2  -5  437.82   29.62
  -5  -2   5  495.33   24.81
  -5  -2   5  450.36   29.17
  -5  -2   5  475.67   33.94
   5   2  -5  524.51   32.43
  -5   2   5  437.01   32.85
   5   2  -5  464.28   33.18
   5  -2  -5  552.52   35.67
   5   2  -5  470.71   43.41
   4   2  -5    1.63    3.40
  -4   2   5    1.91    3.09
   4  -2  -5    1.42    2.66
  -4  -2   5    3.74    3.86
  -4   2   5    3.04    2.84
  -4   2   5   12.14    5.12
   4   2  -5    1.63    2.15
   4  -2  -5    3.34    3.48
   4   2  -5    3.59    5.80
   3  -2  -5  917.77   50.46
  -3   2   5  967.47   55.02
  -3  -2   5  953.71   48.98
   3   2  -5 1026.52   52.63
   3  -2  -5  950.24   50.28
  -3   2   5  983.25   44.41
   3   2  -5 1105.41   69.56
  -3   2   5  899.74   49.91
  -2  -2   5  893.30   39.27
   2  -2  -5  882.84   48.32
  -2  -2   5  858.42   45.22
   2  -2  -5  840.84   45.68
  -2   2   5  887.48   46.26
  -2   2   5  836.71   45.54
  -2   2   5  837.11   50.97
  -1   2   5 2785.43  128.20
  -1  -2   5 2790.89  116.94
   1  -2  -5 2741.84  119.92
  -1  -2   5 2881.85  121.21
   1  -2  -5 2922.09  117.71
   1  -2  -5 2814.92  125.52
  -1   2   5 2780.74  126.08
   1  -2  -5 2943.04  120.22
  -1   2   5 2783.27  120.42
  -1   2   5 2953.26  160.51
  -1  -2   5 2910.85  155.38
   0  -2  -5 4317.50  184.01
   0  -2   5 4245.89  180.76
   0  -2  -5 4469.66  180.51
   0   2   5 4873.66  193.04
   0   2   5 4141.51  188.62
   0  -2  -5 4512.55  187.33
   0  -2   5 4227.96  172.92
   0  -2  -5 4661.79  179.25
   0   2   5 4599.23  218.53
   0  -2   5 4592.18  215.58
   0   2   5 4458.43  179.52
   0  -2   5 4398.06  180.57
   1   2   5 2796.55  130.87
  -1  -2  -5 2861.26  129.63
  -1  -2  -5 2708.10  129.58
   1  -2   5 2815.25  122.67
   1  -2   5 2806.32  126.86
   1  -2   5 2721.30  127.54
   1   2   5 2917.96  136.80
   1   2   5 2716.24  150.94
   1  -2   5 2661.58  149.83
  -1  -2  -5 2900.42  120.05
   1  -2   5 2907.47  113.63
   1   2   5 3025.57  122.66
  -1  -2  -5 2828.96  125.25
   2   2   5   54.32   15.41
   2  -2   5   82.88   19.82
  -2  -2  -5   57.18   12.02
  -2  -2  -5   53.75   18.91
  -2  -2  -5   56.77    8.30
   2  -2   5   83.88   14.99
   2   2   5   65.66   10.27
   2  -2   5   59.80    9.98
  -2  -2  -5   87.45   13.32
  -2   2  -5   59.94   19.16
   2  -2   5   45.94   10.97
  -2  -2  -5   86.82   15.70
  -2  -2  -5   45.11    9.79
   2   2   5   85.88   16.68
   2  -2   5   64.35    6.53
   3  -2   5  218.87   25.61
  -3  -2  -5  178.60   20.36
   3  -2   5  155.04   22.45
  -3  -2  -5  169.05   23.67
   3  -2   5  188.96   18.68
  -3  -2  -5  141.63   28.01
  -3  -2  -5  157.80   18.65
  -3   2  -5  180.44   32.11
  -3  -2  -5  163.84   20.05
   3   2   5  155.01   24.19
  -3  -2  -5  173.66   15.86
   3   2   5  211.29   19.32
   3   2   5  127.68   24.56
   3  -2   5  214.95   31.20
  -4  -2  -5  819.35   49.77
   4  -2   5  772.59   59.95
  -4  -2  -5  767.60   47.43
   4  -2   5  749.07   46.24
  -4  -2  -5  781.87   57.88
  -4  -2  -5  727.18   50.77
   4  -2   5  795.58   58.76
   4   2   5  852.45   63.81
   4   2   5  692.58   61.59
   4  -2   5  733.73   64.20
  -4  -2  -5  901.89   74.58
  -4   2  -5  937.79   77.17
  -4  -2  -5  814.63   43.75
   4   2   5  848.90   47.79
   5  -2   5 1744.33  105.35
  -5  -2  -5 1679.38   92.17
  -5  -2  -5 1914.85  118.79
  -5   2  -5 2042.11  123.26
   5  -2   5 1765.11  104.60
   5   2   5 1790.07  107.37
   5   2   5 1676.20  108.17
   5  -2   5 1713.92  110.23
  -5  -2  -5 1832.41   85.65
  -5  -2  -5 1823.66  118.68
  -5   2  -5 1895.25  123.31
  -5  -2  -5 1680.10   98.93
  -5  -2  -5 1521.86   81.69
   5   2   5 1795.97   86.40
   6  -2   5  803.16   66.93
   6  -2   5  924.59   70.28
   6   2   5  777.55   68.71
   6  -2   5  751.46   68.08
   6   2   5  873.44   69.88
   7  -2   5 1309.00   94.90
   7  -2   5 1474.98  100.39
   7  -2   5 1545.66  106.06
   7   2   5 1608.40  103.92
   8  -2   5  713.13   66.39
   8  -2   5  732.03   68.25
   9  -2   5  304.29   43.53
  -9  -2  -5  281.47   38.26
   9  -2   5  325.32   45.76
  10  -2   5   -5.84   12.19
 -10   2  -5    7.86   12.71
  10  -2   5    6.58   10.63
 -14  -3   5   20.47   10.11
 -14   3   5   18.82   10.76
  14   3  -5   31.92   14.74
  14  -3  -5   11.21   10.46
  14   3  -5   -6.98   21.59
  14  -3  -5   -7.12   21.00
 -13   3   5   52.78   16.03
 -13  -3   5   76.94   17.71
  13   3  -5   57.70   17.69
  13   3  -5   31.63   18.78
  13  -3  -5   45.26   22.66
  13  -3  -5   69.88   21.14
 -12  -3   5  164.81   25.00
 -12   3   5  187.20   27.92
  12   3  -5  193.30   34.20
  12  -3  -5  156.61   31.32
  12   3  -5  195.01   29.35
  12  -3  -5  175.74   33.63
 -11  -3   5  356.89   35.95
 -11   3   5  403.54   39.99
  11   3  -5  366.17   40.08
  11  -3  -5  388.13   50.09
  11   3  -5  380.66   33.73
  11   3  -5  348.76   43.87
  11  -3  -5  330.08   43.62
 -10   3   5  477.14   42.82
  10   3  -5  468.66   45.59
  10  -3  -5  505.95   58.82
  10   3  -5  470.81   47.65
  10  -3  -5  531.09   50.70
  10   3  -5  572.24   40.38
 -10  -3   5  461.42   40.27
  -9  -3   5  314.81   30.86
  -9   3   5  375.32   35.29
   9   3  -5  390.71   35.79
   9   3  -5  269.59   33.32
   9  -3  -5  403.33   52.08
   9   3  -5  333.56   37.25
   9  -3  -5  365.82   39.32
   9   3  -5  306.04   28.61
  -8   3   5   53.55   10.98
  -8  -3   5   81.79   14.08
  -8   3   5   66.00   13.79
   8   3  -5   76.89   15.04
   8  -3  -5   88.93   16.46
   8   3  -5   64.75   15.93
   8   3  -5   50.21   13.83
   8  -3  -5   83.33   25.21
   8  -3  -5   62.02   14.93
   8   3  -5   56.68   11.45
   7  -3  -5   11.93    4.32
   7  -3  -5    7.41    4.38
  -7   3   5    9.65    5.41
  -7  -3   5    8.96    5.13
  -7   3   5    4.84    4.53
   7   3  -5    2.32    4.34
   7  -3  -5   10.12    6.68
   7   3  -5    2.86    5.34
   7  -3  -5    5.89    6.15
   7   3  -5   13.57    7.76
   7   3  -5   10.81    5.71
   6   3  -5  296.34   22.72
  -6   3   5  258.16   23.49
   6  -3  -5  239.52   20.50
  -6  -3   5  259.50   19.19
  -6  -3   5  261.71   24.10
  -6   3   5  244.64   23.70
   6   3  -5  280.72   25.02
   6  -3  -5  240.02   24.23
   6   3  -5  207.37   23.56
   6  -3  -5  268.42   26.81
   6   3  -5  232.73   27.91
  -6   3   5  246.46   22.51
   6   3  -5  240.05   23.79
  -5   3   5  449.31   32.93
   5  -3  -5  460.52   30.20
  -5  -3   5  431.36   27.18
  -5   3   5  464.16   32.80
   5   3  -5  451.05   32.10
   5  -3  -5  415.66   31.58
   5   3  -5  462.41   39.12
  -5   3   5  434.74   31.06
  -4   3   5  548.45   37.40
   4  -3  -5  483.51   32.54
  -4  -3   5  532.58   30.89
   4   3  -5  561.69   35.32
   4  -3  -5  556.38   35.04
  -4   3   5  497.54   33.91
   4   3  -5  466.18   39.78
  -4   3   5  572.19   35.05
  -3   3   5   68.00   10.12
   3  -3  -5   24.71    6.64
  -3  -3   5   47.06    7.59
   3   3  -5   52.83    9.63
   3  -3  -5   42.30    7.98
   3   3  -5   59.12   12.79
  -3   3   5   37.63    8.87
   2  -3  -5  210.83   18.99
  -2  -3   5  201.01   16.56
  -2   3   5  174.25   19.92
   2  -3  -5  202.35   14.52
   2  -3  -5  173.78   16.46
   2   3  -5  229.79   23.85
  -2   3   5  207.90   18.24
   2  -3  -5  194.85   17.25
   1  -3  -5  120.72   14.73
  -1   3   5  170.92   19.50
  -1  -3   5  129.32   13.16
   1  -3  -5  149.73   14.70
  -1   3   5  171.08   29.90
   1  -3  -5  162.34   14.73
  -1  -3   5  118.39   24.38
   1  -3  -5  138.99   14.07
   1   3  -5  194.85   21.73
  -1   3   5  129.65   14.29
  -1  -3   5  142.49   12.60
   0   3   5   82.86   13.61
   0  -3  -5   50.93    8.40
   0   3   5   64.91   17.45
   0  -3   5   57.55   16.16
   0  -3  -5   88.07   12.53
   0  -3   5   56.08    8.52
   0   3   5   58.34    9.74
   0  -3   5   69.15    9.64
   0  -3  -5   52.84    9.61
  -1  -3  -5  798.76   46.03
   1  -3   5  688.25   41.87
  -1  -3  -5  670.60   44.73
   1  -3   5  790.17   40.33
   1   3   5  676.20   46.43
  -1  -3  -5  707.64   44.44
   1   3   5  692.45   58.96
   1  -3   5  670.46   58.24
   1  -3   5  686.86   31.42
  -1  -3  -5  701.63   39.25
   1   3   5  718.68   41.76
   2   3   5 1126.65   65.09
  -2  -3  -5 1038.87   64.73
   2  -3   5 1095.09   55.18
  -2  -3  -5 1104.31   60.99
   2  -3   5 1037.62   61.37
  -2  -3  -5 1026.51   61.83
   2  -3   5 1183.79   63.49
   2   3   5  995.01   74.38
   2  -3   5 1125.83   78.55
  -2  -3  -5 1138.52   56.08
  -2  -3  -5 1129.75   86.26
  -2   3  -5 1259.77   89.49
   2   3   5 1107.89   58.89
  -3  -3  -5  442.13   40.64
   3  -3   5  514.55   31.74
   3  -3   5  502.06   39.71
  -3  -3  -5  480.32   38.16
   3   3   5  487.79   47.82
   3  -3   5  480.47   48.04
  -3  -3  -5  452.77   34.45
  -3  -3  -5  550.84   54.79
  -3   3  -5  527.24   55.01
  -3  -3  -5  520.04   32.33
  -3  -3  -5  399.56   30.55
   3  -3   5  445.79   38.43
   3   3   5  531.37   35.48
   4  -3   5  439.24   40.76
  -4  -3  -5  414.40   40.29
  -4  -3  -5  426.05   32.17
   4  -3   5  395.68   28.73
   4  -3   5  393.27   37.84
  -4  -3  -5  424.77   36.44
   4   3   5  365.81   41.76
   4  -3   5  366.91   42.82
  -4  -3  -5  418.15   48.85
  -4   3  -5  410.01   50.28
  -4  -3  -5  486.85   31.11
  -4  -3  -5  332.80   28.04
   4   3   5  473.74   33.90
  -5  -3  -5  204.67   35.12
  -5   3  -5  247.40   40.21
   5  -3   5  150.06   26.79
   5  -3   5  204.95   28.92
  -5  -3  -5  205.78   22.35
  -5   3  -5  188.30   34.07
  -5  -3  -5  185.94   32.27
   5   3   5  176.47   29.39
   5  -3   5  212.33   32.72
   5   3   5  188.78   21.91
   6  -3   5   43.33   15.58
   6   3   5   19.66    7.98
   6  -3   5   36.66   13.54
   6   3   5   25.64   13.55
   6  -3   5    5.27    8.56
   7  -3   5   10.60   11.06
   7  -3   5   15.52   12.78
   8  -3   5   34.04   17.66
   8  -3   5   79.76   22.00
   9  -3   5  150.15   32.26
   9  -3   5  172.65   34.08
 -10   3  -5  287.65   49.79
  10  -3   5  221.96   38.93
  10  -3   5  186.95   36.78
 -14   4   5  104.35   22.77
  14   4  -5  130.70   24.57
  14  -4  -5   56.99   19.41
  14  -4  -5   42.48   24.00
  14   4  -5   83.62   29.23
 -13  -4   5   37.29   12.65
 -13   4   5   39.83   14.40
  13   4  -5   54.69   16.27
  13  -4  -5   41.92   17.74
  13   4  -5   63.22   22.13
  13  -4  -5   44.67   19.81
 -12  -4   5   59.13   15.08
 -12   4   5   65.58   16.86
  12   4  -5   68.23   22.64
  12  -4  -5   63.19   20.91
  12   4  -5   76.79   18.64
  12  -4  -5   74.95   21.94
  11   4  -5   40.45   15.72
  11  -4  -5   46.00   16.60
 -11  -4   5   48.24   13.18
 -11   4   5   33.92   12.28
  11   4  -5   65.62   16.18
  11  -4  -5   32.46   16.10
  11   4  -5   40.25   11.49
  10   4  -5    4.45    7.19
  10  -4  -5    4.51    9.41
 -10  -4   5    8.87    7.30
 -10   4   5   -3.44    5.55
  10   4  -5    3.66    6.83
  10  -4  -5    6.80   12.69
  10   4  -5   10.97    6.27
  -9  -4   5   16.14    7.56
  -9   4   5   21.77    9.20
   9   4  -5   17.69    8.28
   9   4  -5   13.79    7.90
   9  -4  -5    7.07   13.20
   9   4  -5   23.45    8.09
   9   4  -5   19.44   10.28
   9  -4  -5   15.79    9.05
  -8   4   5   11.05    6.85
  -8   4   5   10.45    5.53
  -8  -4   5   14.61    6.83
  -8   4   5    8.33    5.81
   8   4  -5    7.83    5.98
   8  -4  -5   23.38    9.45
   8   4  -5    3.22    5.21
  -8  -4   5   22.51   12.87
   8   4  -5   13.46    7.70
   8  -4  -5   10.32    7.19
   8   4  -5   14.92    6.97
  -7   4   5   32.98    8.91
  -7   4   5   46.11    9.67
   7  -4  -5   35.21    8.24
  -7  -4   5   29.07    8.45
  -7   4   5   48.66   10.97
   7   4  -5   41.29   10.13
   7  -4  -5   43.80   11.35
   7   4  -5   45.94   12.05
   7  -4  -5   35.33   10.72
   7   4  -5   29.78   10.10
  -7  -4   5   25.72   15.97
   7   4  -5   23.90    7.84
  -6   4   5   34.72    8.54
  -6   4   5   29.51    7.97
   6  -4  -5   31.48    7.68
  -6  -4   5   30.10    6.24
  -6  -4   5   31.58    8.43
  -6   4   5   42.54   10.01
   6   4  -5   36.89   10.59
   6  -4  -5   42.93   10.87
   6   4  -5   36.72    9.02
   6  -4  -5   47.17   10.56
   6   4  -5   38.04   10.53
   6   4  -5   30.61    8.61
  -5   4   5    2.14    2.82
   5  -4  -5    1.65    2.66
  -5  -4   5    3.51    2.67
  -5   4   5   -1.88    2.48
   5   4  -5    1.83    3.42
   5  -4  -5    5.80    4.42
  -5   4   5   -1.82    3.39
   5   4  -5   -2.44    4.55
  -4   4   5    3.48    2.81
  -4   4   5    2.17    3.51
   4  -4  -5   -1.64    3.07
  -4  -4   5    1.17    2.89
  -4   4   5    1.67    2.69
   4   4  -5   -1.70    4.49
   4  -4  -5   -1.68    3.13
   4   4  -5    2.15    4.91
  -3  -4   5  185.96   16.00
   3   4  -5  198.42   19.18
   3  -4  -5  157.67   17.14
   3  -4  -5  191.95   17.65
   3  -4  -5  198.93   13.35
   3   4  -5  197.64   19.54
  -3   4   5  198.81   18.93
  -3   4   5  167.74   19.82
  -2   4   5   44.81    8.62
   2  -4  -5   41.43    9.40
  -2  -4   5   47.02    7.70
   2  -4  -5   36.41    7.34
   2  -4  -5   38.96    6.82
  -2   4   5   36.16    9.32
   2   4  -5   45.96    8.55
   2  -4  -5   36.69    7.53
   1  -4  -5  230.78   20.88
  -1  -4   5  238.22   18.51
  -1   4   5  243.09   34.40
  -1  -4   5  178.81   28.34
   1  -4  -5  243.49   18.83
   1  -4  -5  219.83   19.33
   1   4  -5  228.89   17.44
  -1   4   5  253.21   24.66
   1  -4  -5  231.32   19.49
  -1   4   5  201.37   19.39
   0   4   5  369.09   31.03
   0  -4  -5  334.75   26.62
   0  -4   5  364.54   24.15
   0  -4  -5  332.73   27.12
   0   4   5  305.12   37.21
   0  -4   5  272.51   34.91
   0  -4  -5  360.86   25.38
   0   4   5  338.76   26.38
   1   4   5   69.90   17.32
   1  -4   5   58.74   16.32
  -1  -4  -5   57.56    9.68
   1  -4   5   78.51   11.54
   1   4   5   54.51   12.03
  -1  -4  -5   56.33   10.59
   1   4   5   69.46   11.31
   1  -4   5   58.64    9.06
  -1  -4  -5   65.65   12.72
  -1  -4  -5   78.60   11.33
  -2  -4  -5   40.35    8.22
   2   4   5   36.27    9.76
  -2  -4  -5   39.39    8.85
   2   4   5   34.04    8.46
  -2  -4  -5   30.20    9.48
   2  -4   5   27.65    6.52
  -2  -4  -5   44.57   17.29
  -2   4  -5   55.37   18.67
   2  -4   5   33.29    9.12
  -2  -4  -5   36.19    9.64
   2  -4   5   29.74    8.17
  -2  -4  -5   45.87    9.06
   2   4   5   24.39   10.80
   2  -4   5   50.99   14.89
   3  -4   5  172.19   21.00
  -3  -4  -5  156.56   17.92
   3  -4   5  118.25   13.91
  -3  -4  -5  156.72   22.26
   3   4   5  172.78   21.60
  -3   4  -5  166.48   31.53
   3  -4   5  141.12   19.16
  -3  -4  -5  153.31   20.94
  -3  -4  -5  159.20   17.02
  -3  -4  -5  129.52   16.15
   3   4   5  146.24   18.21
   3   4   5  141.69   24.56
   3  -4   5  130.77   23.97
  -3  -4  -5  110.93   25.70
   4   4   5  248.33   26.51
   4  -4   5  188.11   25.00
   4  -4   5  228.02   19.39
  -4  -4  -5  174.15   26.00
  -4  -4  -5  174.00   31.30
  -4   4  -5  206.81   35.59
   4  -4   5  234.82   27.38
  -4  -4  -5  206.07   25.47
  -4  -4  -5  252.50   22.32
  -4  -4  -5  180.99   19.75
   4   4   5  138.71   25.47
   4  -4   5  217.82   31.50
   4   4   5  230.65   23.81
  -5  -4  -5   22.39   14.63
  -5  -4  -5   65.34   11.74
   5  -4   5   97.03   19.95
  -5  -4  -5   93.56   25.25
  -5   4  -5   78.90   24.12
   5   4   5   61.74   13.32
  -5   4  -5   19.71   13.18
   5  -4   5   59.63   16.08
   5   4   5   92.79   21.32
   5  -4   5   76.84   20.15
   6  -4   5   13.98   11.51
   6   4   5   16.72    8.24
   6  -4   5    4.40    9.20
   6   4   5   10.03    9.37
   6  -4   5   25.77   12.73
   7  -4   5  108.39   25.48
   7  -4   5   70.95   20.31
   8  -4   5   53.96   20.24
   8  -4   5   39.51   16.74
   9  -4   5   51.07   20.72
   9  -4   5   55.21   19.93
 -10   4  -5   -8.25   15.40
  10  -4   5    6.52   16.09
  10  -4   5   -6.64   12.39
  14   5  -5    6.98   15.95
 -13   5   5   75.35   19.10
  13   5  -5   79.72   18.37
  13  -5  -5   67.36   22.25
  13   5  -5   56.91   23.72
  13  -5  -5   31.50   20.50
 -12   5   5  332.64   38.26
  12   5  -5  304.41   35.38
  12   5  -5  313.93   43.92
  12  -5  -5  357.24   47.35
  12  -5  -5  282.21   44.37
  12   5  -5  329.42   33.78
 -11   5   5  612.02   52.10
  11   5  -5  664.91   52.74
  11  -5  -5  532.29   63.27
  11   5  -5  669.55   49.81
  11   5  -5  711.93   62.96
  11  -5  -5  601.47   59.35
 -10  -5   5  937.66   59.30
 -10   5   5  968.08   64.20
  10   5  -5  776.28   58.52
 -10   5   5  799.85   55.71
  10  -5  -5  886.52   82.78
  10   5  -5  947.34   70.74
  10  -5  -5  916.28   69.62
  10   5  -5  865.19   58.41
  -9  -5   5 1174.34   67.75
  -9   5   5 1115.43   70.32
   9   5  -5 1076.95   70.26
  -9   5   5 1136.34   66.45
   9  -5  -5 1044.67   94.73
   9   5  -5 1202.95   78.14
   9  -5  -5 1103.76   75.65
   9   5  -5 1182.08   69.64
  -8   5   5   13.78    6.43
  -8  -5   5    7.23    5.95
  -8   5   5    2.77    3.66
   8   5  -5    5.12    5.85
   8  -5  -5    3.00    5.61
  -8   5   5    4.55    4.25
   8   5  -5   -2.91    5.43
  -8  -5   5   10.71   11.17
   8   5  -5    6.81    6.35
   8  -5  -5    3.41    5.52
   8   5  -5   10.86    7.16
  -7   5   5  108.65   16.19
  -7   5   5  118.23   16.80
  -7   5   5  145.82   18.99
  -7  -5   5  125.46   17.22
   7   5  -5  140.34   18.50
   7  -5  -5  124.08   18.51
   7   5  -5   81.39   16.47
   7   5  -5  114.93   18.05
   7  -5  -5  144.04   20.67
  -7  -5   5  116.47   25.62
   7   5  -5  162.99   20.74
  -6   5   5 1318.26   70.27
   6  -5  -5 1219.01   65.47
  -6  -5   5 1375.56   61.94
  -6   5   5 1273.45   68.40
   6   5  -5 1320.10   68.31
   6  -5  -5 1191.55   69.02
   6   5  -5 1250.85   70.86
   6  -5  -5 1241.11   71.35
   6   5  -5 1232.39   69.56
  -6  -5   5 1255.90   85.79
  -6   5   5 1207.04   66.71
   6   5  -5 1178.33   70.28
  -5   5   5 2199.43  108.77
   5  -5  -5 2268.05  105.02
  -5  -5   5 2572.81  101.72
  -5   5   5 2263.46  105.43
   5   5  -5 2238.87  105.05
   5  -5  -5 2326.72  107.08
   5   5  -5 2040.78  105.49
  -5  -5   5 2083.86  122.18
  -5   5   5 2279.86  106.02
   5   5  -5 2400.70  114.29
   4  -5  -5 1521.22   75.75
  -4   5   5 1573.01   74.65
   4   5  -5 1509.08   75.16
   4  -5  -5 1588.16   75.44
   4   5  -5 1453.49   74.43
  -4   5   5 1537.05   80.49
  -4   5   5 1511.57   76.28
  -3   5   5 1552.59   77.98
   3  -5  -5 1340.44   70.62
   3   5  -5 1533.36   72.46
   3  -5  -5 1485.83   69.40
   3   5  -5 1384.25   67.20
   3  -5  -5 1431.35   70.08
  -3   5   5 1282.58   70.80
   3  -5  -5 1399.80   64.55
  -2   5   5 1704.12   87.76
   2  -5  -5 1709.37   82.33
   2  -5  -5 1785.31   78.55
   2  -5  -5 1606.76   77.25
   2  -5  -5 1730.31   80.82
  -2   5   5 1718.70   83.02
   2  -5  -5 1645.15   76.70
  -1   5   5  886.98   54.23
   1  -5  -5  833.84   48.56
   1  -5  -5  771.34   46.62
   1  -5  -5  895.37   48.07
  -1   5   5  988.40   70.22
  -1  -5   5  860.67   64.87
   1  -5  -5  814.03   45.37
  -1   5   5  911.62   50.53
   0  -5  -5   -1.63    2.63
   0   5   5   -3.98    6.43
   0  -5   5   -3.99    6.44
   0  -5  -5    1.79    3.73
   0   5   5    1.94    2.56
   0  -5   5    8.18    4.40
   0   5   5   -2.49    4.03
   0  -5  -5   -1.95    4.45
   0  -5  -5   -1.54    3.22
   1   5   5  186.61   27.30
   1   5   5  231.20   24.56
  -1  -5  -5  190.59   19.76
   1  -5   5  226.03   18.73
  -1  -5  -5  216.65   23.09
   1  -5   5  247.02   31.45
  -1  -5  -5  214.88   20.06
  -1  -5  -5  201.42   19.43
   1   5   5  186.87   20.30
   1  -5   5  252.05   22.05
   2  -5   5 1171.02   61.44
   2  -5   5 1156.76   55.53
   2   5   5 1091.76   65.40
  -2  -5  -5 1036.83   58.24
  -2  -5  -5 1019.68   63.83
   2   5   5 1060.65   72.92
   2  -5   5  945.19   71.57
  -2  -5  -5 1046.34   57.80
  -2  -5  -5 1094.03   59.02
   2   5   5 1129.70   62.49
   3   5   5 1104.92   67.46
   3  -5   5 1147.93   65.19
  -3  -5  -5 1133.15   60.29
  -3  -5  -5 1119.39   69.66
   3  -5   5 1219.92   57.43
   3  -5   5 1181.23   67.30
  -3  -5  -5  991.29   66.21
   3   5   5 1038.21   74.29
   3  -5   5  993.20   74.41
  -3  -5  -5 1104.96   85.55
  -3   5  -5 1182.86   89.08
  -3  -5  -5 1127.84   60.93
  -3  -5  -5 1084.26   60.87
   3   5   5 1115.91   64.75
   4  -5   5  791.30   53.93
   4  -5   5  757.78   42.08
   4   5   5  702.45   51.61
   4  -5   5  727.85   52.34
  -4  -5  -5  636.26   54.90
  -4   5  -5  615.15   56.26
  -4  -5  -5  680.62   52.25
   4   5   5  691.10   58.43
   4  -5   5  794.33   62.51
  -4  -5  -5  715.16   66.34
  -4   5  -5  745.13   69.40
  -4  -5  -5  831.09   47.90
   4   5   5  804.47   51.95
   5  -5   5  132.77   22.84
  -5   5  -5  166.72   33.75
   5  -5   5  120.76   21.63
   5   5   5  135.62   25.17
   5  -5   5  154.66   27.13
   5   5   5  163.21   21.54
   6   5   5   43.47   12.36
   6  -5   5   42.14   14.24
   6  -5   5   25.26   13.39
   6  -5   5   30.66   12.33
   7  -5   5  250.30   37.63
   7  -5   5  259.47   36.35
   8  -5   5  433.49   53.54
   8  -5   5  512.10   55.27
   9  -5   5  588.48   64.96
   9  -5   5  509.86   58.56
  10  -5   5  419.74   54.81
 -13   6   5  490.05   48.42
  13   6  -5  410.04   42.23
 -12   6   5  208.95   29.90
  12   6  -5  200.63   27.92
  12  -6  -5  191.30   36.21
  12   6  -5  230.71   29.25
 -11   6   5  180.50   26.98
  11   6  -5  180.22   31.58
  11   6  -5  194.60   26.47
  11  -6  -5  195.82   38.16
  11   6  -5  205.06   26.61
  10   6  -5   -4.55    8.50
 -10   6   5   -3.43    5.54
  10   6  -5   16.05    8.47
  10  -6  -5   14.82   13.82
  10   6  -5    3.17    5.13
   9   6  -5  179.32   27.98
  -9   6   5  258.88   28.84
   9   6  -5  258.15   28.25
  -9   6   5  271.26   27.32
   9   6  -5  216.02   26.27
  -8   6   5  845.02   53.50
  -8  -6   5  752.55   50.71
  -8   6   5  898.75   56.59
   8   6  -5  841.43   55.23
  -8   6   5  713.83   50.09
   8   6  -5  884.81   61.36
   8  -6  -5  885.01   61.06
   8   6  -5  857.83   56.77
  -7   6   5 1488.40   77.47
  -7   6   5 1412.98   75.84
   7   6  -5 1405.43   75.98
   7   6  -5 1242.36   77.80
   7  -6  -5 1446.39   80.80
  -7  -6   5 1380.06   93.52
  -7   6   5 1315.00   72.90
   7   6  -5 1417.29   79.70
  -6   6   5  829.00   54.16
  -6   6   5  923.61   52.89
   6   6  -5  889.92   55.62
   6  -6  -5  849.59   54.85
   6   6  -5  846.39   51.95
  -6  -6   5  879.23   67.15
  -6   6   5  855.85   52.10
   6   6  -5  891.92   57.46
  -5   6   5  139.13   19.36
   5  -6  -5  209.24   21.28
  -5   6   5  150.53   17.70
   5   6  -5  183.44   19.31
   5   6  -5  198.83   21.20
   5  -6  -5  228.97   22.31
   5   6  -5  218.77   20.36
  -5   6   5  188.00   20.35
   5   6  -5  160.43   21.29
  -4   6   5    4.11    3.83
   4  -6  -5    7.98    5.27
  -4   6   5    2.49    3.29
  -4   6   5    4.71    4.14
   4   6  -5    6.99    4.89
   4   6  -5    2.99    3.70
   4   6  -5    2.99    4.83
  -3   6   5  153.03   19.24
   3  -6  -5   92.11   14.27
   3   6  -5  124.50   15.40
   3  -6  -5  113.97   14.57
  -3   6   5  129.14   16.27
  -2  -6   5  560.50   34.69
   2  -6  -5  605.18   39.90
  -2   6   5  604.58   43.35
   2  -6  -5  616.56   38.83
  -2   6   5  652.86   57.86
  -2  -6   5  574.46   53.45
  -2   6   5  654.70   41.65
   2  -6  -5  603.62   34.90
   1  -6  -5 1848.11   90.25
  -1   6   5 1983.23   97.32
  -1   6   5 1885.68  107.23
  -1  -6   5 1806.29  106.36
   1  -6  -5 1873.06   89.01
   1  -6  -5 1861.82   85.85
  -1   6   5 1895.28   92.29
   0   6   5 3110.12  138.27
   0  -6  -5 2748.53  128.56
   0  -6  -5 2690.81  130.85
   0   6   5 2683.92  143.75
   0  -6   5 2746.45  145.21
   0  -6  -5 3068.78  129.34
   0  -6  -5 2970.02  127.19
   0   6   5 3114.43  133.68
  -1  -6  -5  401.51   30.40
  -1  -6  -5  352.82   32.22
   1   6   5  462.33   36.62
   1   6   5  343.08   37.01
   1  -6   5  380.81   39.24
  -1  -6  -5  427.60   30.78
  -1  -6  -5  371.38   28.75
   1   6   5  405.40   32.56
  -2  -6  -5  142.85   17.08
   2   6   5  151.96   20.55
  -2  -6  -5  149.75   20.55
  -2  -6  -5  143.57   17.11
  -2  -6  -5  143.07   17.16
   2   6   5  173.03   20.44
   2   6   5  123.15   21.01
   2  -6   5  119.59   22.28
   2  -6   5  173.54   19.54
   3   6   5   22.91    8.51
   3  -6   5   31.20    7.14
   3   6   5   15.71    6.98
   3  -6   5   40.21   10.94
  -3  -6  -5   23.63    9.19
   3  -6   5   23.95    8.42
   3   6   5   41.67   12.78
   3  -6   5   32.00   11.84
   4  -6   5  400.22   36.75
   4   6   5  505.43   41.45
   4  -6   5  426.21   38.31
   4   6   5  451.09   44.35
   4  -6   5  504.34   47.49
   4   6   5  460.36   38.85
   5  -6   5 1165.92   76.36
   5  -6   5 1335.22   80.56
   5   6   5 1291.27   86.49
   5  -6   5 1250.02   86.45
   5   6   5 1276.75   76.49
   6  -6   5 1389.06   89.14
   6  -6   5 1320.07   87.24
   6   6   5 1464.93   85.09
   7   6   5  977.21   66.98
   7  -6   5  970.36   75.00
   7  -6   5  823.62   69.26
   8  -6   5  383.84   47.36
   8  -6   5  440.19   52.11
   9  -6   5   59.40   21.49
   9  -6   5   83.64   25.06
 -13   7   5   30.51   12.86
  13   7  -5   -3.76    8.59
 -12   7   5   20.24   10.71
  12   7  -5   21.31    9.97
  12   7  -5   21.85   10.77
 -11   7   5   67.17   16.08
  11   7  -5   43.28   12.97
  11   7  -5   59.76   15.17
 -10   7   5   85.24   17.59
  10   7  -5   55.72   13.76
  10  -7  -5   54.36   23.03
  10   7  -5   64.29   15.97
  -9   7   5   98.33   17.99
   9   7  -5   74.31   15.22
   9   7  -5  104.64   18.61
  -8   7   5   -2.34    3.79
  -8   7   5   -2.72    5.07
  -8   7   5   -2.78    5.18
   8   7  -5   -2.59    5.40
   8   7  -5   -3.16    5.90
  -7   7   5   40.42   10.01
  -7   7   5   55.18   13.01
   7   7  -5   55.40   11.75
   7   7  -5   61.77   13.95
  -6   7   5    4.41    4.61
  -6   7   5    2.74    4.44
  -6  -7   5    4.11    5.42
   6   7  -5    8.03    4.59
   6   7  -5   15.13    7.99
  -5   7   5  160.59   21.06
  -5   7   5  149.34   18.47
   5   7  -5  171.37   22.23
  -5  -7   5  128.17   16.42
  -4   7   5  149.12   19.86
  -4  -7   5   97.26   13.72
  -4   7   5  110.76   16.13
   4   7  -5   98.77   17.91
   3  -7  -5  114.72   15.25
  -3   7   5   70.70   14.02
   3  -7  -5   82.01   13.57
  -3   7   5   75.25   13.32
  -2   7   5  131.14   19.34
   2  -7  -5  116.12   16.37
   2  -7  -5  137.04   16.60
  -2   7   5  135.50   18.10
   1  -7  -5   86.29   13.00
   1  -7  -5   74.61   12.88
  -1   7   5   68.81   12.88
  -1   7   5   99.28   16.55
   0  -7  -5   20.37    7.41
   0   7   5   39.10   10.78
   0   7   5   21.86    7.57
   0  -7  -5   22.71    6.78
   1   7   5   79.04   15.11
  -1  -7  -5   56.36   11.23
   1   7   5   75.45   14.10
  -1  -7  -5   65.29   11.74
   2   7   5  110.03   17.94
  -2  -7  -5  101.37   14.89
   2   7   5  101.05   16.55
  -2  -7  -5   96.71   17.03
  -2  -7  -5  117.01   16.08
   3  -7   5   42.56   10.61
   3   7   5   50.84   12.92
   3   7   5   62.65   13.68
   4  -7   5  104.12   17.75
   4   7   5   71.04   15.89
   4   7   5   80.28   16.65
   4  -7   5  120.86   19.01
   5  -7   5   19.68    9.69
   5   7   5   16.88    8.93
   5  -7   5   13.65    8.45
   6  -7   5   -7.79    8.13
   6   7   5    7.35    8.40
   6  -7   5   -3.97   10.47
   7  -7   5    9.29   11.47
   7   7   5   11.80    9.71
   7  -7   5   -4.62    9.64
   8  -7   5    5.29   11.03
   9  -7   5   47.05   18.29
  -9   7  -5   55.76   22.60
  12   8  -5   76.60   17.37
  11   8  -5   26.65   10.35
  11   8  -5   22.27   10.43
  10   8  -5    3.08    4.07
  10   8  -5    3.60    5.82
   9   8  -5   50.79   12.48
   9   8  -5   45.51   13.59
  -8   8   5  430.90   37.48
  -8   8   5  321.34   30.55
   8   8  -5  393.13   37.58
  -7   8   5  729.95   52.03
  -7   8   5  623.74   44.90
   7   8  -5  747.89   53.86
  -6   8   5  229.62   27.16
  -6   8   5  251.41   25.26
   6   8  -5  267.48   30.17
  -5   8   5   28.39    8.67
  -5   8   5   39.02   11.29
  -5  -8   5   45.88   10.46
   5   8  -5   47.73   13.02
  -4   8   5    2.97    3.92
  -4   8   5    2.44    3.95
   4   8  -5    3.12    5.04
  -3   8   5  115.22   18.76
  -3   8   5  106.19   16.70
   3   8  -5  116.58   19.50
  -2   8   5  426.80   37.67
  -2   8   5  418.30   35.07
  -1   8   5  841.99   58.27
  -1   8   5  936.85   58.03
   0   8   5 1063.82   66.49
   0   8   5 1010.28   63.24
   1   8   5 1080.27   68.50
  -1  -8  -5 1087.87   61.26
   1   8   5 1158.95   68.66
   2   8   5   39.86   11.49
   2   8   5   23.15    8.61
   3  -8   5   16.28    8.02
   3   8   5   15.76    9.32
   3   8   5   12.23    8.09
   4  -8   5  132.76   19.93
   4   8   5   79.45   17.02
   4  -8   5   88.12   17.74
   5  -8   5  241.55   29.18
   5  -8   5  279.12   31.80
   5   8   5  249.10   31.24
   6  -8   5  166.21   26.44
   6  -8   5  192.83   28.42
   6   8   5  238.21   31.13
   7  -8   5  398.98   43.21
   7   8   5  377.65   41.70
   7  -8   5  336.27   41.02
   8  -8   5  171.70   32.09
   8  -8   5  166.73   31.01
  11   9  -5  644.97   54.67
  10   9  -5  757.38   59.16
  -9   9   5  528.87   45.08
   9   9  -5  501.19   46.20
  -8   9   5   60.60   14.94
   8   9  -5   72.76   17.15
  -7   9   5   80.87   14.42
  -7   9   5   83.46   17.33
   7   9  -5   81.66   17.79
  -6   9   5  770.79   56.27
  -6   9   5  739.07   50.86
   6   9  -5  875.41   60.20
  -5   9   5 1525.51   89.15
  -5   9   5 1526.86   83.52
   5   9  -5 1614.69   91.37
  -4   9   5 2542.30  127.38
  -4   9   5 2430.26  121.99
   4   9  -5 2601.82  129.08
  -3   9   5 1378.86   80.70
  -3   9   5 1305.18   75.87
   3   9  -5 1313.26   79.65
  -2   9   5 1201.85   74.30
  -2   9   5 1222.16   72.14
   2   9  -5 1192.34   74.32
  -1   9   5  676.52   50.56
  -1   9   5  596.62   46.31
   1   9  -5  635.84   50.00
   0   9   5   12.94    7.45
   0   9   5   58.75   13.45
   1   9   5  326.90   33.54
   1   9   5  305.43   31.48
   2   9   5 1767.46   96.37
   2   9   5 1613.46   92.36
   3   9   5 1229.27   75.58
   3   9   5 1101.10   72.34
   4   9   5  599.95   50.14
   4  -9   5  642.52   48.45
   5  -9   5  192.19   25.79
   5   9   5  145.55   24.61
   5  -9   5  200.93   27.53
   6   9   5    4.12    7.69
   6  -9   5    7.90    9.75
   6  -9   5   11.23    8.56
   7  -9   5   73.27   18.67
   7  -9   5   90.35   22.10
  10  10  -5   44.20   14.12
  -9  10   5  198.40   28.09
   9  10  -5  176.94   27.36
  -8  10   5  380.28   38.36
   8  10  -5  316.96   36.22
  -7  10   5  326.38   35.70
   7  10  -5  362.51   38.31
  -6  10   5  302.03   33.59
  -6  10   5  265.67   28.48
   6  10  -5  306.21   34.72
  -5  10   5   85.37   17.93
  -5  10   5  116.77   18.52
   5  10  -5   90.22   19.10
  -4  10   5   -3.52    5.69
  -4  10   5    5.79    7.64
   4  10  -5    3.52    4.65
  -3  10   5  363.65   36.59
  -3  10   5  423.11   36.88
   3  10  -5  278.66   32.45
  -2  10   5  437.12   40.93
  -2  10   5  464.64   40.15
   2  10  -5  470.13   41.27
  -1  10   5  510.95   45.13
  -1  10   5  572.21   45.35
   1  10  -5  515.12   43.72
   0  10   5  561.62   47.63
   0  10   5  608.27   47.75
   1  10   5  644.26   51.50
   1  10   5  599.17   48.64
   2  10   5   95.60   18.49
   2  10   5   33.91   12.00
   3  10   5    3.55    4.69
   4  10   5  120.71   22.13
   4 -10   5  112.92   19.76
   5 -10   5  496.63   43.64
   5 -10   5  534.77   46.29
   5  10   5  416.08   44.23
   6  10   5  371.02   42.16
   6 -10   5  456.73   43.36
   6 -10   5  336.37   39.32
  -9  11   5   43.32   14.79
  -8  11   5   -3.92    6.34
   8  11  -5   12.18    9.28
  -7  11   5    7.79    7.27
   7  11  -5   -7.99    7.46
  -6  11   5   -7.73    8.06
   6  11  -5    7.81    8.14
  -5  11   5    3.82    7.13
  -5  11   5   -2.97    6.19
   5  11  -5    3.80    7.08
  -4  11   5   26.51   11.21
  -4  11   5   15.49    7.70
   4  11  -5   51.50   14.18
  -3  11   5   18.78    9.93
  -3  11   5   16.15    8.55
   3  11  -5   17.73    9.38
  -2  11   5   11.18    7.78
  -2  11   5   -3.32    6.93
   2  11  -5    6.85    9.03
  -1  11   5    3.73    6.04
  -1  11   5    3.41    6.36
   0  11   5    3.74    4.94
   0  11   5   31.16   11.65
   1  11   5   -3.76    7.02
   1  11   5   -3.56    4.70
   2  11   5   18.94   11.20
   2  11   5   25.54   11.82
   3  11   5   11.47    7.99
   4 -11   5    6.94    7.93
   4  11   5   -4.00    7.45
   5 -11   5   21.31   11.00
   5  11   5   12.72    9.69
   5 -11   5    3.77    8.62
  -7  12   5  456.01   45.46
   7  12  -5  450.11   45.34
  -6  12   5  258.65   33.81
   6  12  -5  240.09   32.44
  -5  12   5   69.29   18.03
   5  12  -5   71.19   17.11
  -4  12   5   -4.04    7.54
   4  12  -5    3.81    7.11
  -3  12   5   44.12   13.60
  -3  12   5   51.35   13.66
   3  12  -5   44.00   14.21
  -2  12   5  274.41   33.94
  -2  12   5  276.52   32.52
  -1  12   5  485.62   46.07
  -1  12   5  429.63   41.74
   0  12   5  509.95   48.57
   0  12   5  596.66   50.19
   1  12   5  194.38   28.03
   1  12   5  192.22   29.12
   2  12   5   86.13   18.90
   3  12   5   12.25    9.34
   5  13  -5  493.79   47.48
   4  13  -5  599.48   51.77
  -3  13   5  597.51   53.91
  -2  13   5  366.57   41.01
  -2  13   5  386.78   39.79
  -1  13   5  113.81   22.51
  -1  13   5   77.23   18.34
   0  13   5   42.13   14.22
   0  13   5   23.87   11.79
   1  13   5  223.78   31.88
 -14   0   6  331.37   38.66
  14   0  -6  200.36   40.53
  14   0  -6  285.59   41.52
 -13   0   6  820.61   63.35
  13   0  -6  795.38   72.36
  13   0  -6  818.91   75.85
 -12   0   6  973.41   68.31
  12   0  -6  910.45   78.51
  12   0  -6  965.23   79.45
 -11   0   6  499.20   44.81
  11   0  -6  572.40   59.85
  11   0  -6  549.02   54.54
 -10   0   6   67.61   15.42
  10   0  -6   36.19   16.98
  10   0  -6   39.82   14.41
  -9   0   6   49.98   12.42
   9   0  -6   50.23   14.09
   9   0  -6   60.82   20.55
   8   0  -6 1128.67   55.08
  -8   0   6 1086.17   66.47
   8   0  -6 1265.74   70.74
   8   0  -6 1062.88   70.93
   8   0  -6 1069.62   88.82
   8   0  -6 1161.29   60.51
   7   0  -6 2662.93  112.19
   7   0  -6 2578.52  110.52
  -7   0   6 2431.14  120.55
   7   0  -6 2518.86  121.35
   7   0  -6 2590.89  125.46
   7   0  -6 2339.64  150.14
   6   0  -6 3080.24  135.40
   6   0  -6 3144.23  134.42
  -6   0   6 3086.74  142.96
   6   0  -6 3330.28  143.22
   6   0  -6 3262.64  180.96
   5   0  -6 2569.10  117.30
   5   0  -6 2699.31  117.46
  -5   0   6 2746.52  123.93
   5   0  -6 2641.01  120.69
   4   0  -6 1282.82   66.00
   4   0  -6 1306.65   65.22
   4   0  -6 1226.00   65.18
   3   0  -6  328.11   27.07
   3   0  -6  345.64   26.92
  -3   0   6  325.75   21.03
   3   0  -6  312.12   25.53
   2   0  -6  387.49   31.18
   2   0  -6  466.62   31.59
  -2   0   6  382.71   26.43
  -2   0   6  418.86   27.19
   2   0  -6  422.58   21.25
   1   0  -6 2426.78  115.16
   1   0  -6 2738.03  113.63
   1   0  -6 2408.33  102.86
  -1   0   6 2347.49  111.06
  -1   0   6 2478.36  105.64
  -1   0   6 2707.49  152.08
   0   0  -6 5793.45  232.30
   0   0   6 5763.03  236.91
   0   0  -6 5861.32  238.96
   0   0  -6 5435.90  241.04
   0   0   6 5862.64  243.90
   0   0   6 6149.76  278.87
   0   0   6 5937.20  230.42
  -1   0  -6 1019.34   62.70
   1   0   6 1190.64   65.29
  -1   0  -6 1119.81   60.80
  -1   0  -6 1133.16   59.59
   1   0   6 1250.61   71.19
   1   0   6 1136.48   87.91
   1   0   6 1260.55   56.84
   2   0   6  989.27   62.83
  -2   0  -6  998.40   55.21
  -2   0  -6  945.77   58.15
   2   0   6  991.78   67.57
   2   0   6 1136.94   86.02
  -2   0  -6 1061.97   57.89
  -2   0  -6 1267.91   97.44
   2   0   6 1092.15   52.82
  -3   0  -6  634.32   42.25
   3   0   6  622.40   47.99
  -3   0  -6  634.85   38.22
  -3   0  -6  520.64   38.87
  -3   0  -6  622.16   40.63
   3   0   6  621.55   52.51
   3   0   6  639.98   62.40
  -3   0  -6  601.87   66.15
  -4   0  -6   67.73   12.18
  -4   0  -6  107.08   16.81
  -4   0  -6  117.86   13.99
   4   0   6   95.96   19.40
  -4   0  -6  100.09   15.45
   4   0   6  150.91   26.33
   4   0   6  120.93   27.12
   5   0   6  277.46   34.14
   5   0   6  281.57   38.04
   5   0   6  235.81   38.61
   6   0   6 1223.85   81.99
   6   0   6 1140.11   85.54
   6   0   6  961.27   84.34
   7   0   6 1357.34   91.51
   7   0   6 1452.43  105.47
   7   0   6 1243.04   95.45
   8   0   6 1440.26   95.71
   8   0   6 1220.26   97.40
   9   0   6  644.14   68.67
 -10   0  -6  167.70   37.55
  10   0   6  188.98   38.10
 -14  -1   6  127.73   24.08
 -14   1   6  160.42   27.13
  14   1  -6  164.05   35.32
  14  -1  -6  111.37   30.22
  14   1  -6  114.31   27.38
  14  -1  -6  195.84   34.53
  13   1  -6   68.12   22.43
  13  -1  -6   31.48   16.69
 -13  -1   6   32.01   12.49
 -13   1   6   45.94   14.67
  13   1  -6   60.43   21.19
  13  -1  -6   48.82   18.08
  12   1  -6    5.56   10.38
  12  -1  -6   -5.65   10.55
 -12  -1   6   14.92    8.53
 -12   1   6   19.38    9.58
  12   1  -6   21.93   13.54
  12  -1  -6   18.75   13.04
  11   1  -6  262.19   36.69
 -11  -1   6  293.15   32.11
 -11   1   6  221.57   28.88
  11   1  -6  218.58   35.11
  11  -1  -6  257.07   41.75
  11  -1  -6  276.57   37.54
 -10  -1   6  339.45   34.07
 -10   1   6  304.10   32.91
  10   1  -6  388.10   46.80
  10   1  -6  408.04   42.67
  10  -1  -6  303.21   38.88
  10  -1  -6  347.31   47.48
  -9   1   6  523.82   41.78
  -9  -1   6  521.42   41.51
   9   1  -6  499.28   46.09
   9  -1  -6  405.60   42.54
   9   1  -6  495.20   52.93
   9  -1  -6  476.53   57.16
   9   1  -6  472.11   34.75
   8  -1  -6  103.78   12.39
  -8  -1   6   64.19   13.74
  -8   1   6  133.33   19.04
   8   1  -6   98.23   17.12
   8  -1  -6   98.28   17.59
   8   1  -6  120.63   20.37
   8  -1  -6  112.08   19.90
   8   1  -6   97.61   24.03
   8  -1  -6  123.59   30.28
   8   1  -6  109.41   14.87
  -7   1   6   23.09    7.63
   7  -1  -6   28.23    6.84
   7  -1  -6   15.09    5.33
   7   1  -6   17.53    8.22
   7  -1  -6    8.85    6.79
  -7  -1   6   24.69    8.65
  -7   1   6   39.87   10.43
   7   1  -6   31.58    9.38
   7  -1  -6   29.88    9.33
   7   1  -6   27.14   13.42
   7  -1  -6    7.03   11.38
  -6   1   6   91.40   14.06
   6   1  -6   82.57   11.85
   6  -1  -6   86.50   11.70
   6   1  -6   74.11   10.32
   6  -1  -6   61.45   10.55
  -6  -1   6   88.13   14.31
  -6   1   6   64.55   12.31
   6   1  -6   72.18   12.74
   6  -1  -6   81.97   13.85
   6   1  -6   65.34   19.88
  -5   1   6  132.90   17.55
   5   1  -6  140.38   15.99
   5  -1  -6  113.85   14.23
   5   1  -6  143.92   15.09
   5  -1  -6  157.77   16.98
  -5   1   6  130.47   16.99
   5   1  -6  121.03   15.94
   5  -1  -6  149.56   17.58
   5   1  -6  125.90   26.52
  -4   1   6  729.37   47.11
   4  -1  -6  660.65   41.37
  -4  -1   6  677.24   43.39
   4   1  -6  659.18   39.99
   4  -1  -6  653.74   42.65
  -4   1   6  709.43   34.10
   4   1  -6  695.82   42.70
   4  -1  -6  709.70   42.42
   4   1  -6  707.05   43.40
  -3   1   6 1771.35   90.31
   3   1  -6 1693.99   85.92
   3  -1  -6 1756.82   85.32
   3  -1  -6 1822.52   73.92
   3   1  -6 1576.07   81.92
   3  -1  -6 1699.69   86.57
  -3  -1   6 1920.33   88.22
   3   1  -6 1753.63   84.95
   3  -1  -6 1752.73   83.39
  -3   1   6 1770.69   79.54
  -3   1   6 1735.96   81.76
   2   1  -6 2199.18  107.51
   2  -1  -6 2253.91  107.70
   2  -1  -6 2416.14  100.12
  -2  -1   6 2233.93   97.07
   2   1  -6 1990.08  102.63
   2  -1  -6 2443.46  109.55
  -2  -1   6 2524.23  109.97
   2  -1  -6 2395.56  105.74
  -2   1   6 2538.85  106.47
  -2   1   6 2265.10  101.80
   1   1  -6  964.34   56.08
   1  -1  -6 1032.82   52.69
  -1  -1   6  911.62   50.25
   1   1  -6  850.79   51.17
   1  -1  -6  975.50   55.85
   1  -1  -6 1043.42   57.96
  -1  -1   6  999.34   56.41
  -1  -1   6  974.48   51.79
  -1   1   6  982.68   57.26
  -1  -1   6  985.08   47.60
  -1   1   6  926.46   48.98
  -1   1   6  900.26   80.08
  -1  -1   6  921.44   79.36
   0  -1   6   11.81    3.81
   0   1  -6   18.89    6.80
   0   1   6   18.27    5.18
   0  -1  -6   15.25    6.67
   0   1   6   -5.73    9.27
   0  -1   6   -5.56    7.34
   0  -1   6   15.81    6.40
   0   1  -6   23.53    6.28
   0  -1  -6   10.43    6.17
   0  -1   6   16.78    6.50
   0  -1   6    7.78    4.82
   0  -1  -6    9.08    5.62
   0   1   6    7.98    5.57
  -1  -1  -6  185.02   21.35
  -1  -1  -6  158.78   19.38
   1  -1   6  179.47   21.39
   1   1   6  113.27   26.59
   1  -1   6  156.17   30.05
  -1   1  -6  124.39   17.21
  -1   1  -6  154.56   16.57
  -1  -1  -6  190.33   19.94
  -1  -1  -6  150.47   16.09
   1  -1   6  160.44   20.46
   1   1   6  178.09   24.27
  -1  -1  -6  162.32   14.64
   1  -1   6  158.46   13.36
   1   1   6  160.69   15.63
  -1   1  -6  203.47   16.96
  -2   1  -6  271.03   22.75
  -2   1  -6  232.25   23.99
   2   1   6  273.46   39.28
  -2  -1  -6  263.58   25.86
   2  -1   6  265.25   29.08
  -2   1  -6  261.26   22.05
  -2  -1  -6  282.79   24.95
  -2  -1  -6  286.42   28.01
  -2  -1  -6  275.30   23.76
   2  -1   6  237.51   28.14
  -2  -1  -6  295.41   45.47
  -2   1  -6  351.76   49.15
   2   1   6  302.19   33.77
   2  -1   6  317.33   41.85
  -2  -1  -6  301.69   20.68
   2  -1   6  260.02   18.79
   2   1   6  317.34   23.55
  -3   1  -6  574.80   37.52
  -3   1  -6  458.24   36.27
  -3  -1  -6  552.86   42.30
   3  -1   6  606.74   48.11
  -3   1  -6  562.40   34.82
  -3  -1  -6  609.84   37.86
  -3  -1  -6  566.56   38.46
   3  -1   6  564.89   48.35
   3   1   6  486.38   47.55
   3   1   6  565.77   57.70
   3  -1   6  461.64   53.25
  -3  -1  -6  619.70   65.66
  -3   1  -6  567.05   64.06
  -3  -1  -6  451.79   36.64
   3   1   6  537.87   34.62
  -4   1  -6 1065.77   59.18
  -4   1  -6  868.73   55.84
  -4  -1  -6  922.38   56.81
  -4  -1  -6  983.54   63.05
   4  -1   6 1019.82   71.09
  -4  -1  -6 1077.77   56.09
  -4  -1  -6 1109.16   61.34
   4  -1   6 1085.89   75.28
   4   1   6  943.38   72.46
   4   1   6 1149.54   86.05
   4  -1   6 1086.17   85.06
   5  -1   6 1314.91   87.32
   5  -1   6 1349.23   91.48
   5   1   6 1245.86   90.23
   5   1   6 1269.92   95.57
   5  -1   6 1491.02  102.17
   6  -1   6   85.31   21.13
   6  -1   6   41.79   16.41
   6   1   6   99.94   24.20
   6   1   6  115.72   27.98
   6  -1   6   80.14   23.18
   7  -1   6   28.87   14.95
   7  -1   6   34.17   16.00
   7   1   6   34.23   18.49
   7   1   6   45.03   19.03
   7  -1   6   52.03   19.24
   8  -1   6   -5.10   12.58
   8  -1   6    6.15    9.93
   8   1   6   -6.14   11.45
   9  -1   6  139.06   30.13
   9  -1   6  144.81   32.47
   9   1   6  224.18   39.37
  10  -1   6  256.82   39.26
 -10  -1  -6  289.80   44.63
 -10   1  -6  275.69   49.29
  10  -1   6  273.02   45.45
 -14  -2   6    4.16    7.77
 -14   2   6    4.54    8.48
  14   2  -6   -6.76   15.46
  14  -2  -6   -6.96   17.18
  14   2  -6   10.31   10.75
  14  -2  -6    6.13    9.91
  13   2  -6   18.37   14.01
  13  -2  -6   31.53   16.66
 -13  -2   6   15.66    8.97
 -13   2   6   12.77    9.75
  13   2  -6   15.40   11.75
  13  -2  -6   50.81   19.66
  12   2  -6   33.06   16.31
  12  -2  -6   34.01   19.11
 -12  -2   6   58.50   15.32
 -12   2   6   47.31   14.31
  12   2  -6   15.23   11.68
  12  -2  -6   52.81   19.52
  11   2  -6  112.80   25.26
  11  -2  -6   65.64   20.24
 -11  -2   6   98.37   18.73
 -11   2   6   79.77   16.88
  11   2  -6   79.82   20.54
  11  -2  -6   88.44   26.36
 -10  -2   6   -3.14    4.14
 -10   2   6   -3.31    5.35
  10   2  -6   -4.89    9.13
  10  -2  -6   -7.03   11.35
  10   2  -6   -4.35    5.74
  10  -2  -6   -4.48    7.24
  10   2  -6    2.37    3.83
  -9  -2   6    2.89    5.39
  -9   2   6    9.03    7.44
   9   2  -6    4.82    7.79
   9   2  -6    3.82    7.12
   9  -2  -6    7.84    7.32
   9  -2  -6    7.26    9.59
   9   2  -6   11.35    6.00
   8  -2  -6   33.99    8.19
  -8  -2   6   50.31   11.66
  -8   2   6   32.85    9.98
   8   2  -6   40.41   11.03
   8  -2  -6   22.77    8.90
   8   2  -6   56.69   14.32
   8  -2  -6   23.95    9.66
   8   2  -6   33.12   13.31
   8  -2  -6   67.15   23.12
  -8   2   6   40.53    9.63
   8   2  -6   32.89    9.01
  -7   2   6   45.82   10.29
   7  -2  -6   43.60    8.60
   7  -2  -6   44.47    9.59
  -7  -2   6   51.14    9.92
   7   2  -6   55.40   13.13
   7  -2  -6   56.43   13.37
  -7  -2   6   54.30   11.61
  -7   2   6   15.01    6.77
   7   2  -6   36.16   10.17
   7  -2  -6   55.53   12.33
   7   2  -6   23.20   11.55
   7   2  -6   56.94   11.81
  -6   2   6   95.99   14.66
   6  -2  -6   86.89   12.37
   6   2  -6  138.46   15.75
  -6  -2   6   86.37   13.15
   6  -2  -6   79.85   13.19
  -6  -2   6  126.54   16.97
   6   2  -6  131.47   17.19
  -6   2   6  110.08   15.92
   6  -2  -6  121.31   16.71
   6   2  -6  154.99   26.17
  -5   2   6  583.02   39.62
   5  -2  -6  528.50   33.98
  -5  -2   6  517.81   34.28
   5  -2  -6  505.74   36.26
   5   2  -6  519.30   35.52
  -5   2   6  494.38   36.29
   5   2  -6  499.43   35.58
   5  -2  -6  571.12   37.69
  -5   2   6  443.34   33.03
   5   2  -6  443.33   47.46
   4   2  -6    5.97    4.56
   4  -2  -6    6.83    4.23
  -4  -2   6    6.56    4.06
   4   2  -6    9.36    4.95
   4  -2  -6    8.94    5.28
   4   2  -6    8.93    8.34
  -4   2   6    9.47    5.42
  -4   2   6   12.06    5.34
  -3  -2   6   58.28    6.39
  -3   2   6   69.87   10.63
   3   2  -6   80.18   13.06
  -3   2   6   61.08   12.27
   3  -2  -6   69.01   11.59
  -3  -2   6   62.48   10.53
   3   2  -6   47.40    9.63
   3  -2  -6   57.66   10.10
  -3   2   6   54.41    9.08
  -2   2   6   43.14    8.30
  -2   2   6   37.84    9.84
   2  -2  -6   58.85   10.64
  -2  -2   6   45.03    7.14
   2  -2  -6   45.76    7.68
  -2  -2   6   39.72    8.62
   2  -2  -6   32.36    7.73
  -2   2   6   68.70   11.61
  -1  -2   6   45.33    6.85
  -1   2   6   34.22    7.40
  -1   2   6   46.72   10.96
  -1  -2   6   67.99    9.89
   1  -2  -6   41.72    8.89
  -1  -2   6   46.05    9.43
   1  -2  -6   36.22    9.47
  -1   2   6   30.42   15.11
  -1  -2   6   45.56   16.88
   1  -2  -6   59.35    8.33
  -1   2   6   33.18    9.53
   0  -2  -6   20.29    5.52
   0  -2   6   12.93    3.54
   0   2   6   13.23    6.55
   0   2   6   14.89    5.03
   0  -2  -6   16.09    7.44
   0  -2   6    3.95    4.15
   0   2   6    5.65    9.14
   0  -2   6    5.36    7.09
   0  -2  -6   10.29    5.78
   0  -2   6   19.54    6.22
   0  -2  -6    6.83    4.77
   0  -2   6   14.87    6.02
   0  -2  -6   19.52    5.22
   0   2   6   17.11    8.00
   1   2   6   77.45   21.06
   1  -2   6  129.05   26.40
  -1  -2  -6   99.07   16.17
   1  -2   6  102.90   16.59
  -1  -2  -6  105.45   16.92
   1  -2   6   96.98   14.11
  -1  -2  -6  107.88   16.00
  -1  -2  -6  115.95   14.46
   1  -2   6  112.83   16.16
   1   2   6  105.64   18.95
  -1  -2  -6  124.81   13.13
   1  -2   6  121.40   10.34
   1   2   6  123.80   14.37
  -2  -2  -6   38.71    7.52
  -2  -2  -6   29.48    9.29
  -2  -2  -6   40.61   11.89
   2  -2   6   54.63   13.36
   2   2   6   44.37    9.19
   2  -2   6   43.33   16.05
  -2  -2  -6   36.36    9.12
   2  -2   6   47.35   10.19
  -2  -2  -6   73.49   24.19
  -2   2  -6   40.46   19.95
   2   2   6   54.24   17.59
  -2  -2  -6   43.09    9.78
   2  -2   6   27.89    9.85
   2   2   6   33.62   11.66
  -3  -2  -6    4.79    4.47
  -3  -2  -6    9.50    7.24
   3  -2   6   10.57    8.70
   3   2   6    5.69    3.96
  -3  -2  -6    2.19    4.08
   3  -2   6    4.13    5.45
  -3  -2  -6   -6.57   13.71
  -3   2  -6   -6.87   12.81
  -3  -2  -6    4.43    4.63
   3  -2   6    3.40    6.34
   3   2   6    8.29    7.74
   3   2   6   -5.43    8.78
   3  -2   6    5.50   11.47
  -4  -2  -6   11.33    6.72
  -4  -2  -6   29.96   11.22
   4  -2   6   15.90    9.11
  -4  -2  -6   24.70    7.71
   4   2   6   17.91    6.47
  -4  -2  -6   17.15    7.95
   4  -2   6   20.15    9.97
   4   2   6   22.80   12.05
   4   2   6   16.57   11.54
   4  -2   6   45.05   16.63
   5  -2   6    8.76    9.16
   5  -2   6    9.27    9.69
   5   2   6   24.82   12.26
   5   2   6   34.00   15.87
   5  -2   6   23.29   14.38
   6  -2   6   28.59   14.80
   6  -2   6   52.09   17.56
   6   2   6   48.34   19.45
   6   2   6   35.65   16.67
   6  -2   6   18.28   13.98
   7  -2   6   15.26   12.57
   7  -2   6   39.92   16.84
   7   2   6   17.39   14.32
   7   2   6    6.30   10.20
   7  -2   6   45.08   19.94
   8  -2   6   91.41   25.72
   8  -2   6   61.80   20.97
   9  -2   6   -5.63   14.85
   9  -2   6   -6.58   12.28
 -14  -3   6  280.27   34.63
 -14   3   6  303.49   38.39
  14   3  -6  314.60   47.72
  14  -3  -6  173.11   38.35
  14   3  -6  238.81   35.08
  14  -3  -6  264.55   41.85
  13   3  -6   18.24   15.01
 -13  -3   6   42.22   14.32
  13  -3  -6    6.28   10.15
 -13   3   6    4.30    6.96
  13   3  -6   -4.82    7.79
  13  -3  -6   13.19   12.31
  12   3  -6  -10.94   12.50
  12  -3  -6   -5.65   10.55
 -12  -3   6    7.20    6.72
 -12   3   6   -4.00    5.27
  12   3  -6   -4.68    8.74
  12  -3  -6   -6.87   12.81
 -11   3   6  576.34   48.65
  11   3  -6  549.32   52.42
  11  -3  -6  563.92   65.16
  11   3  -6  477.60   51.42
  11  -3  -6  529.08   54.12
 -11  -3   6  625.13   48.57
 -10  -3   6 1723.15   97.79
 -10   3   6 1897.26  102.30
  10   3  -6 1807.96  109.82
  10  -3  -6 1768.04  130.08
  10   3  -6 1909.91  110.78
  10  -3  -6 1836.93  110.56
  10   3  -6 1939.17   96.48
  -9  -3   6  736.05   53.01
  -9   3   6  823.08   56.43
   9   3  -6  771.52   62.40
   9   3  -6  833.93   61.91
   9  -3  -6  717.17   59.04
   9  -3  -6  887.29   85.00
   9   3  -6  905.22   54.37
  -8  -3   6  332.64   30.71
  -8   3   6  318.56   30.62
   8   3  -6  292.90   29.41
   8  -3  -6  271.33   29.72
   8   3  -6  382.77   35.97
   8  -3  -6  260.99   31.11
   8   3  -6  304.27   36.45
   8   3  -6  339.97   29.76
  -8   3   6  327.81   28.77
  -7   3   6  339.51   29.40
   7  -3  -6  303.97   24.84
  -7  -3   6  277.11   27.70
  -7   3   6  353.47   30.96
   7   3  -6  349.86   30.47
   7  -3  -6  302.57   29.79
   7   3  -6  376.43   33.93
   7  -3  -6  337.96   32.71
   7   3  -6  289.33   35.18
   7   3  -6  306.52   28.90
   6   3  -6  343.14   28.07
  -6   3   6  326.02   29.60
   6  -3  -6  338.51   26.46
  -6  -3   6  356.42   25.85
  -6   3   6  328.48   29.47
   6   3  -6  372.82   30.48
   6  -3  -6  405.09   32.13
   6   3  -6  302.56   35.20
  -6   3   6  331.91   27.93
  -5   3   6   26.92    7.43
   5   3  -6   14.31    6.37
  -5   3   6   43.77   10.17
   5  -3  -6   17.21    6.06
  -5  -3   6   23.38    6.44
  -5   3   6   23.19    7.40
   5   3  -6   21.90    6.99
   5  -3  -6   12.21    6.05
   5   3  -6   18.39   10.32
  -4   3   6  309.91   29.26
   4  -3  -6  342.58   26.41
  -4  -3   6  299.91   23.48
   4   3  -6  352.90   27.88
   4  -3  -6  342.80   27.16
   4   3  -6  391.24   37.77
  -4   3   6  299.43   25.47
  -3   3   6 2541.91  119.88
   3  -3  -6 2416.06  111.67
  -3  -3   6 2491.11  108.84
   3   3  -6 2694.09  115.59
   3  -3  -6 2411.51  110.25
   3   3  -6 2412.88  126.80
  -3   3   6 2353.12  110.93
  -2  -3   6 1900.72   81.60
  -2   3   6 1952.38   98.87
   2  -3  -6 1796.99   90.76
  -2  -3   6 1881.81   87.42
   2  -3  -6 2033.88   82.46
   2  -3  -6 1873.82   88.13
   2   3  -6 2014.01  105.30
  -2   3   6 1813.08   88.94
   1  -3  -6  906.90   51.56
   1  -3  -6  865.39   47.52
  -1  -3   6  876.02   46.81
   1  -3  -6  851.79   44.26
   1  -3  -6  808.47   45.47
  -1  -3   6  778.55   43.00
  -1   3   6  890.64   75.86
  -1  -3   6  738.16   67.72
  -1   3   6  831.92   47.07
  -1   3   6  801.91   53.99
   0  -3  -6   77.78   10.96
   0   3   6   61.28   13.28
   0  -3  -6   59.86   12.02
   0   3   6   71.03   19.93
   0  -3   6   25.56   12.92
   0  -3  -6   80.73   13.40
   0  -3   6   80.66   11.54
   0  -3   6   72.33   11.08
   0  -3  -6   83.64   11.66
   0   3   6   83.47   15.90
   0  -3   6   80.37    8.05
   0   3   6   93.62   12.61
  -1  -3  -6   14.73    4.97
   1   3   6   26.40   13.04
   1  -3   6  -10.31    9.62
   1   3   6   14.26    7.54
  -1  -3  -6   18.87    7.31
   1  -3   6   21.64    8.08
   1   3   6   16.34    5.63
  -1  -3  -6   24.24    8.16
   1  -3   6   14.61    5.68
   1  -3   6    8.82    5.83
  -1  -3  -6    7.71    5.70
   1   3   6   13.68    7.83
   2  -3   6  309.09   30.55
  -2  -3  -6  307.27   28.57
  -2  -3  -6  287.88   30.81
   2  -3   6  258.64   23.28
   2  -3   6  285.86   28.71
  -2  -3  -6  285.42   27.04
   2   3   6  340.54   36.67
   2   3   6  300.62   39.88
  -2  -3  -6  315.94   23.74
   2   3   6  292.79   25.49
   2  -3   6  219.15   34.41
  -3  -3  -6  922.62   56.65
  -3  -3  -6  853.03   62.39
   3  -3   6  896.23   52.45
  -3  -3  -6  889.78   55.94
   3  -3   6  886.57   61.44
  -3  -3  -6  859.44   56.38
   3   3   6 1043.62   73.24
   3   3   6  868.98   72.68
   3  -3   6  894.11   74.47
  -3  -3  -6  911.39   49.99
  -3  -3  -6 1044.38   86.28
  -3   3  -6 1012.61   87.03
   3   3   6 1054.12   57.00
   3  -3   6  896.81   63.44
   4  -3   6 1349.98   89.39
  -4  -3  -6 1527.94   91.06
  -4  -3  -6 1332.63   76.33
   4  -3   6 1688.80   93.73
   4   3   6 1327.44   96.30
   4  -3   6 1459.79  101.51
   4   3   6 1525.23   78.23
   5  -3   6  510.24   52.50
   5  -3   6  636.70   56.30
   5   3   6  700.78   63.02
   5  -3   6  488.44   55.30
   5   3   6  603.55   42.73
   6  -3   6  393.48   46.61
   6  -3   6  455.12   50.67
   6   3   6  328.51   45.22
   6  -3   6  447.33   51.97
   7  -3   6   92.40   24.54
   7  -3   6   79.71   22.14
   7   3   6   91.97   25.79
   7  -3   6   88.53   25.24
   8  -3   6   24.66   16.28
   8  -3   6   17.32   14.27
   9  -3   6  222.72   38.83
   9  -3   6  290.48   44.98
 -14   4   6  246.03   35.86
  14   4  -6  349.76   41.78
  14   4  -6  352.59   50.68
  14  -4  -6  341.53   48.06
  14  -4  -6  369.18   53.54
 -13  -4   6  442.22   44.10
 -13   4   6  541.25   50.28
  13   4  -6  466.06   48.49
  13  -4  -6  461.76   58.58
  13   4  -6  545.28   59.19
  13  -4  -6  559.30   61.67
 -12  -4   6  742.50   56.53
 -12   4   6  751.27   59.30
  12   4  -6  676.62   58.62
  12  -4  -6  732.21   75.82
  12   4  -6  677.14   65.30
  12  -4  -6  779.44   69.96
 -11  -4   6  588.48   47.74
 -11   4   6  660.45   52.04
  11   4  -6  497.24   49.59
  11  -4  -6  522.15   65.25
  11   4  -6  745.77   62.06
  11  -4  -6  496.25   53.11
  11   4  -6  617.36   46.20
 -10  -4   6   58.04   13.82
 -10   4   6   70.68   15.83
  10   4  -6   40.30   13.71
  10  -4  -6   46.89   20.72
  10   4  -6   56.32   16.79
  10  -4  -6   62.43   17.77
  10   4  -6   53.50   12.76
  -9   4   6   17.64    7.85
  -9  -4   6   28.30    9.19
  -9   4   6   24.36    9.88
   9   4  -6   23.04   10.17
   9  -4  -6   24.54   17.09
   9   4  -6   45.83   14.72
   9  -4  -6   15.77    9.77
   9   4  -6   35.17   10.45
  -8   4   6  441.12   34.83
  -8  -4   6  400.52   34.75
  -8   4   6  362.54   34.15
   8   4  -6  476.66   37.89
   8  -4  -6  400.12   36.90
   8   4  -6  410.24   38.97
   8  -4  -6  440.25   40.38
   8   4  -6  373.69   38.74
  -8   4   6  450.10   35.04
   8   4  -6  403.37   34.68
  -7   4   6 1026.60   60.64
   7  -4  -6 1017.26   55.71
  -7  -4   6 1013.77   60.73
  -7   4   6 1083.16   61.94
   7   4  -6 1089.85   61.63
   7  -4  -6 1001.05   61.87
   7   4  -6  944.00   62.76
   7  -4  -6  981.18   63.84
   7   4  -6 1053.00   68.41
  -7   4   6  920.92   57.44
   7   4  -6  916.69   59.75
   6  -4  -6 2026.22   97.37
  -6  -4   6 2162.88   94.75
  -6   4   6 2242.72  105.73
  -6   4   6 1951.67  100.51
   6   4  -6 2156.38  102.32
   6  -4  -6 2241.92  103.99
   6   4  -6 2047.08  109.86
  -6   4   6 1951.90   99.52
  -5   4   6 2707.56  128.59
   5  -4  -6 2704.73  121.41
  -5  -4   6 2838.71  118.12
  -5   4   6 2595.75  123.02
   5   4  -6 2803.00  124.29
   5  -4  -6 2769.92  124.54
   5   4  -6 2750.86  133.09
  -5   4   6 2501.47  122.31
   4  -4  -6  614.46   40.47
  -4  -4   6  682.13   38.64
   4   4  -6  707.50   43.57
   4  -4  -6  627.01   41.08
  -4   4   6  654.75   46.47
   4   4  -6  696.28   48.37
  -4   4   6  669.79   42.52
  -3   4   6  455.30   37.54
   3  -4  -6  482.81   33.39
  -3  -4   6  459.77   30.11
   3   4  -6  479.12   34.78
   3  -4  -6  500.24   32.59
   3   4  -6  442.25   36.54
  -3   4   6  413.40   31.80
   2  -4  -6   14.62    5.68
  -2   4   6    9.29    4.60
  -2   4   6    2.75    5.14
   2  -4  -6    3.85    3.12
  -2  -4   6    8.61    4.64
  -2   4   6   18.25   12.69
  -2  -4   6   17.08   14.06
   2  -4  -6   13.83    4.97
  -1   4   6  977.61   61.06
   1  -4  -6  938.85   54.52
  -1  -4   6  964.63   50.19
   1  -4  -6  951.89   50.46
   1  -4  -6  876.12   49.67
   1  -4  -6  927.53   50.83
  -1   4   6  988.29   79.21
  -1  -4   6  928.60   74.11
  -1   4   6  883.79   52.06
  -1  -4   6  994.07   48.94
   0   4   6 1768.45   91.62
   0  -4  -6 1723.35   84.16
   0  -4   6 1647.80   77.66
   0  -4  -6 1610.98   80.87
   0   4   6 1698.64  107.95
   0  -4   6 1541.44  102.65
   0  -4   6 1628.93   78.11
   0  -4  -6 1630.96   78.34
   0   4   6 1562.88   80.39
  -1  -4  -6 1221.38   67.71
   1  -4   6 1190.42   65.33
  -1  -4  -6 1215.47   69.31
   1  -4   6 1273.93   62.32
  -1  -4  -6 1205.91   67.07
   1   4   6 1119.29   84.24
   1  -4   6 1168.27   85.45
  -1  -4  -6 1192.95   62.24
   1   4   6 1247.70   66.01
   1   4   6 1286.98   74.37
   2   4   6  978.01   63.85
   2  -4   6  981.59   59.75
  -2  -4  -6 1086.43   60.24
  -2  -4  -6 1022.69   63.68
   2  -4   6 1057.04   53.80
   2  -4   6 1099.00   62.49
  -2  -4  -6  882.67   58.04
   2   4   6  793.39   69.69
   2  -4   6  869.21   72.82
  -2  -4  -6 1058.90   54.68
  -2  -4  -6  850.38   51.89
   2   4   6  958.27   57.09
   3   4   6  407.90   37.09
   3  -4   6  426.30   37.97
  -3  -4  -6  406.48   32.65
  -3  -4  -6  338.98   35.93
   3  -4   6  362.84   28.10
   3  -4   6  429.24   37.58
  -3  -4  -6  366.82   33.95
  -3  -4  -6  376.75   51.25
  -3   4  -6  360.43   51.17
   3   4   6  316.18   40.85
   3  -4   6  323.24   41.97
  -3  -4  -6  391.53   29.44
   3   4   6  410.97   33.13
   4  -4   6   15.27   10.08
   4   4   6   18.04    7.99
   4  -4   6    3.61    5.86
   4   4   6   25.28   14.16
   4  -4   6   37.03   15.61
   5  -4   6   -4.55    8.49
   5   4   6   -2.75    5.13
   5  -4   6   -4.28    9.77
   5   4   6   -5.29    8.54
   5  -4   6    5.50    7.26
   6  -4   6  299.90   42.24
   6  -4   6  391.25   44.76
   6   4   6  318.53   43.11
   6  -4   6  291.10   42.05
   7  -4   6  869.96   76.92
   7  -4   6  869.32   75.04
   7  -4   6  877.78   78.43
   8  -4   6 1208.74   93.88
   8  -4   6 1053.07   88.16
   9  -4   6  322.02   46.93
   9  -4   6  322.49   47.90
  14  -5  -6   33.01   17.47
  14   5  -6   39.95   18.69
 -13   5   6    8.65    9.89
  13   5  -6    6.08    9.83
  13  -5  -6   -6.14   11.46
  13   5  -6   16.77    9.58
  13  -5  -6   13.94   15.93
  12   5  -6    5.48    8.86
  12  -5  -6   11.09   13.68
 -12   5   6   12.04    9.17
  12   5  -6   -4.04    6.52
  12  -5  -6   14.71   15.34
  12   5  -6   12.99    8.02
 -11   5   6   53.53   13.43
  11   5  -6   53.94   17.82
  11  -5  -6   44.65   16.14
 -11  -5   6   51.83   13.64
 -11   5   6   66.35   15.87
  11   5  -6   38.74   13.16
  11  -5  -6   39.02   20.68
  11   5  -6   50.14   13.21
 -10  -5   6  208.21   26.05
 -10   5   6  274.99   30.62
  10   5  -6  251.06   30.70
 -10   5   6  194.11   25.05
  10   5  -6  270.01   34.86
  10  -5  -6  291.61   36.29
  10  -5  -6  205.36   42.18
  10   5  -6  224.03   26.88
  -9   5   6   71.25   14.19
  -9  -5   6   78.59   14.83
  -9   5   6   63.82   14.71
   9   5  -6   62.89   15.86
   9   5  -6  111.74   21.13
   9  -5  -6   70.61   17.76
   9   5  -6   67.32   14.44
  -8   5   6  349.90   31.47
  -8  -5   6  444.48   35.09
  -8   5   6  301.16   30.58
   8   5  -6  309.66   30.61
   8  -5  -6  319.49   33.08
   8   5  -6  343.35   35.35
   8  -5  -6  353.89   35.99
   8   5  -6  363.43   35.44
  -8   5   6  321.42   30.34
   8   5  -6  370.61   33.80
  -7   5   6  202.37   23.16
   7  -5  -6  175.23   19.35
  -7   5   6  161.02   20.42
   7   5  -6  168.42   21.09
   7  -5  -6  166.76   21.82
   7  -5  -6  214.03   25.54
   7   5  -6  150.70   21.83
   7   5  -6  180.58   24.07
  -7   5   6  174.09   20.80
   7   5  -6  185.85   23.09
  -6   5   6    2.21    4.14
  -6   5   6    5.30    4.95
   6  -5  -6    7.89    4.88
  -6  -5   6   11.46    5.01
   6  -5  -6   10.54    7.38
  -6   5   6   11.14    5.51
   6   5  -6    4.45    5.09
   6  -5  -6    7.03    5.36
   6   5  -6   13.65    7.21
   6   5  -6   11.83    7.30
  -5   5   6  277.03   28.85
   5  -5  -6  291.62   25.82
  -5  -5   6  326.22   23.90
  -5   5   6  288.88   25.87
   5   5  -6  342.20   28.12
   5  -5  -6  321.34   27.65
   5   5  -6  343.41   30.04
  -5   5   6  283.99   26.39
  -4   5   6  191.04   22.94
   4  -5  -6  159.83   18.56
  -4  -5   6  191.90   17.41
   4   5  -6  177.94   19.36
   4   5  -6  156.73   18.66
  -4   5   6  147.83   17.98
   3  -5  -6  117.00   15.66
  -3   5   6   94.74   16.74
  -3  -5   6  140.02   14.56
   3   5  -6  152.46   18.09
  -3   5   6  146.79   17.39
  -2   5   6  378.76   35.26
   2  -5  -6  347.70   29.54
  -2  -5   6  456.06   28.96
   2  -5  -6  438.99   30.49
  -2   5   6  357.85   46.27
  -2  -5   6  368.15   45.71
  -2   5   6  413.09   31.61
  -1   5   6  509.87   40.83
   1  -5  -6  438.89   33.45
  -1  -5   6  507.80   31.52
   1  -5  -6  490.99   32.77
  -1   5   6  341.04   43.52
  -1  -5   6  389.36   44.97
   1  -5  -6  443.33   30.67
  -1   5   6  461.70   34.10
   0   5   6  191.48   23.97
   0  -5  -6  162.65   19.34
   0   5   6  138.98   25.63
   0  -5   6  158.84   27.89
   0  -5   6  197.14   18.20
   0  -5  -6  175.05   18.12
   0  -5  -6  118.24   15.27
   0   5   6  197.45   20.83
   0  -5   6  155.61   16.90
  -1  -5  -6   32.85    8.25
   1  -5   6   42.44   15.28
   1   5   6   27.58    9.55
  -1  -5  -6   43.06   10.31
   1  -5   6   27.27    7.79
   1  -5   6   27.92    6.88
   1   5   6   51.02   16.80
   1   5   6   22.51    7.66
  -1  -5  -6   25.93    8.59
  -1  -5  -6   37.77    8.63
  -2  -5  -6  112.38   15.14
   2   5   6   76.01   16.09
   2  -5   6  125.18   17.62
  -2  -5  -6  101.05   15.53
   2  -5   6  128.07   14.75
   2   5   6   94.32   15.44
  -2  -5  -6   80.99   16.09
   2  -5   6  104.92   16.67
  -2  -5  -6  107.57   17.89
  -2  -5  -6  103.09   14.42
   2   5   6   97.06   21.46
   2  -5   6   76.60   20.33
   3   5   6  163.29   23.35
   3  -5   6  141.88   20.88
   3  -5   6  191.90   18.70
  -3   5  -6  177.84   36.57
   3  -5   6  165.91   22.71
  -3  -5  -6  143.42   22.04
   3   5   6  107.93   23.08
   3   5   6  159.02   20.61
   3  -5   6  162.67   28.95
   4   5   6   99.27   18.98
   4  -5   6  135.07   22.63
   4   5   6  104.28   17.73
   4  -5   6  107.47   19.84
   4   5   6  169.34   28.85
   4  -5   6   86.55   21.64
   5  -5   6   30.20   12.78
   5   5   6   21.31   10.31
   5  -5   6   61.33   16.22
   5   5   6   40.83   15.10
   5  -5   6   21.40   13.25
   6  -5   6  153.17   27.80
   6   5   6  117.43   20.78
   6  -5   6  133.56   26.78
   6   5   6  135.77   27.72
   6  -5   6  130.30   28.40
   7  -5   6   23.48   13.44
   7  -5   6   27.18   14.37
   8  -5   6   25.75   17.00
   8  -5   6   18.08   13.80
   9  -5   6  190.27   37.92
   9  -5   6  123.79   30.90
  13   6  -6   67.72   16.87
  13  -6  -6   42.93   20.24
 -12   6   6   23.90   11.80
  12   6  -6   22.91   11.31
  12  -6  -6   15.27   15.96
  12   6  -6   51.85   14.09
 -11   6   6   40.27   13.70
  11   6  -6   21.87   10.80
  11  -6  -6   24.42   20.11
  11   6  -6   23.37    9.40
  10   6  -6    4.41    7.12
 -10   6   6    2.88    6.01
 -10   6   6   13.32    7.61
  10   6  -6    3.42    4.52
  10  -6  -6   -8.68   16.20
  10   6  -6   12.97    7.41
  -9   6   6    2.69    5.61
  -9   6   6   -3.01    4.87
   9   6  -6   -3.19    5.95
   9   6  -6    3.90    6.31
   9   6  -6   -3.16    4.17
  -8   6   6  165.32   21.78
   8   6  -6  208.37   24.97
   8   6  -6  215.70   27.58
  -8   6   6  182.27   22.44
   8   6  -6  170.12   23.36
  -8   6   6  167.48   22.22
  -7   6   6  335.93   32.44
  -7   6   6  381.55   32.60
   7   6  -6  343.80   34.25
   7  -6  -6  357.47   34.73
   7   6  -6  402.61   34.39
  -7   6   6  405.83   33.11
   7   6  -6  374.65   35.02
  -6   6   6  368.41   33.36
   6  -6  -6  382.60   30.64
  -6  -6   6  361.56   25.60
  -6   6   6  360.23   29.54
   6   6  -6  375.97   32.73
   6  -6  -6  301.60   30.10
   6   6  -6  317.77   29.37
  -6   6   6  284.19   28.19
   6   6  -6  331.25   33.11
  -5   6   6  355.05   32.54
   5  -6  -6  244.03   24.71
  -5  -6   6  334.06   24.59
  -5   6   6  296.15   25.58
   5   6  -6  343.25   28.32
  -5   6   6  292.15   27.27
   5   6  -6  327.16   33.63
  -4   6   6  167.00   22.28
   4  -6  -6  142.49   18.34
  -4  -6   6  190.05   17.82
   4   6  -6  190.25   20.25
  -4   6   6  178.58   20.71
  -3   6   6   69.84   14.30
   3  -6  -6   74.72   12.77
  -3  -6   6   76.99   11.20
   3   6  -6   50.50   10.84
   3  -6  -6   64.28   11.54
  -3   6   6   51.61   11.13
   2  -6  -6   20.80    6.86
  -2   6   6   14.80    7.33
  -2   6   6   20.53    7.09
   2  -6  -6   18.66    7.27
  -2  -6   6   15.51    5.45
  -2   6   6   16.01    9.98
  -2  -6   6   15.36    9.58
   1  -6  -6  164.68   19.34
  -1   6   6  187.91   29.77
  -1  -6   6  141.63   26.02
  -1  -6   6  190.53   17.99
  -1   6   6  168.87   22.72
   1  -6  -6  200.76   20.24
   1  -6  -6  150.03   16.67
  -1   6   6  172.30   20.58
   0  -6  -6  662.09   44.77
   0  -6   6  798.45   43.19
   0   6   6  638.05   57.20
   0  -6   6  645.44   58.02
   0  -6  -6  770.12   45.43
   0  -6  -6  625.31   41.71
   0   6   6  749.56   48.27
   0   6   6  788.54   54.29
   1  -6   6   94.50   21.01
   1  -6   6  102.52   14.82
   1   6   6  133.03   20.49
  -1  -6  -6  123.81   16.49
   1   6   6  129.27   18.02
  -1  -6  -6  115.54   15.52
   1   6   6   99.49   21.40
   2  -6   6   86.99   14.77
   2   6   6   94.25   17.60
  -2  -6  -6   73.16   12.79
   2   6   6   71.21   13.93
  -2  -6  -6   51.95   12.49
   2   6   6   43.61   15.43
   2  -6   6   64.39   17.87
   3   6   6   23.52    9.92
   3  -6   6   22.27    8.62
   3   6   6    2.81    4.56
   3  -6   6   11.90    8.33
   3   6   6    4.46    8.33
   3  -6   6   18.88   10.79
   4  -6   6   20.12    9.48
   4   6   6   34.56   11.70
   4   6   6   36.62   11.11
   4  -6   6   61.01   14.89
   4   6   6   32.72   13.85
   4  -6   6   49.26   15.97
   5  -6   6    4.05    6.54
   5   6   6    9.91    8.16
   5  -6   6    3.95    8.24
   5   6   6   -4.97    9.27
   6  -6   6   92.26   23.58
   6   6   6  150.02   23.80
   6  -6   6  115.11   25.85
   6   6   6  159.56   29.73
   7  -6   6  215.80   36.28
   7  -6   6  179.38   32.35
   8  -6   6  193.72   36.87
   8  -6   6  194.73   35.57
  13   7  -6    3.75    7.00
  12   7  -6  147.49   23.90
  12   7  -6  131.42   22.67
  11   7  -6  500.11   44.91
  11  -7  -6  484.00   66.69
  11   7  -6  541.97   46.71
  10   7  -6  836.49   59.90
  10   7  -6  912.08   63.03
   9   7  -6  963.00   63.49
  -9   7   6 1019.66   63.06
   9   7  -6  982.09   66.34
  -8   7   6  830.20   55.21
  -8   7   6  689.56   49.71
   8   7  -6  753.05   55.21
  -7   7   6  312.74   31.83
  -7   7   6  323.87   30.15
   7   7  -6  338.97   34.13
  -6   7   6    2.45    3.95
  -6   7   6   -3.01    4.87
   6   7  -6    3.25    5.25
  -5   7   6  230.11   26.88
  -5   7   6  223.29   24.21
   5   7  -6  209.20   27.03
  -4   7   6  503.45   42.14
  -4   7   6  517.82   38.96
  -3   7   6 1515.14   84.93
  -3   7   6 1400.10   78.15
  -2   7   6 2277.74  114.52
  -2   7   6 2104.19  106.93
  -1   7   6 1064.57   68.00
  -1   7   6 1053.80   63.15
   0   7   6  138.88   19.03
   0   7   6  115.63   19.74
   0  -7  -6  118.52   15.69
   1   7   6  483.53   42.20
   1   7   6  438.78   37.31
   2   7   6  745.63   56.25
   2   7   6  772.78   53.06
   2  -7   6  757.37   49.94
   3  -7   6 1149.17   66.66
   3   7   6  976.64   67.92
   3  -7   6 1039.99   66.55
   3   7   6  994.04   65.17
   4  -7   6 1337.48   80.40
   4  -7   6 1251.71   77.54
   4   7   6 1298.70   78.79
   5  -7   6 1246.39   80.95
   5  -7   6 1220.37   80.77
   5   7   6 1272.28   79.76
   6  -7   6  421.37   46.48
   6  -7   6  461.34   47.48
   6   7   6  503.37   46.49
   7  -7   6   86.55   24.35
   7   7   6   85.78   19.62
   7  -7   6   51.45   18.79
   8  -7   6   49.85   19.36
   8  -7   6   46.40   19.59
  12   8  -6  447.57   42.87
  12   8  -6  418.47   42.75
  11   8  -6  221.47   29.63
  10   8  -6   11.03    7.68
  -9   8   6   94.87   17.59
   9   8  -6   86.63   17.82
  -8   8   6  382.42   37.09
  -8   8   6  423.93   35.96
   8   8  -6  337.17   36.66
  -7   8   6  727.25   53.37
  -7   8   6  630.78   46.50
   7   8  -6  720.81   54.38
  -6   8   6  973.08   63.31
  -6   8   6  802.45   54.69
   6   8  -6  909.32   62.91
  -5   8   6  983.02   64.50
  -5   8   6  898.06   57.85
   5   8  -6  933.63   64.44
  -4   8   6  476.30   41.67
  -4   8   6  445.44   37.37
   4   8  -6  476.53   43.03
  -3   8   6   52.60   13.45
  -3   8   6   32.89   10.02
  -2   8   6  139.36   21.66
  -2   8   6  144.57   19.79
  -1   8   6 1029.75   68.16
  -1   8   6 1049.07   65.12
   0   8   6 1431.46   84.21
   0   8   6 1336.57   78.25
   1   8   6  751.99   55.92
   1   8   6  712.28   51.36
   2   8   6  912.70   64.05
   2   8   6  889.66   60.22
   2  -8   6  885.90   56.93
   3  -8   6  340.96   32.88
   3   8   6  382.32   38.53
   3   8   6  368.89   36.36
   4  -8   6   38.54   12.02
   4   8   6   13.91    8.00
   4  -8   6   41.36   13.29
   5  -8   6  145.37   24.32
   5   8   6  128.40   23.07
   5  -8   6  115.72   22.70
   6  -8   6  375.82   43.08
   6  -8   6  392.45   43.23
   6   8   6  394.49   42.18
   7   8   6  464.99   48.21
   7  -8   6  446.36   50.41
   7  -8   6  530.42   54.01
  11   9  -6    3.96    7.39
  10   9  -6   -3.90    6.30
  -9   9   6   21.32    9.97
   9   9  -6   15.34   10.14
  -8   9   6   32.92   10.31
  -8   9   6   24.77   10.51
   8   9  -6   41.67   13.28
  -7   9   6   24.28    9.16
  -7   9   6   35.25   11.46
   7   9  -6   52.36   14.85
  -6   9   6   -2.74    5.71
  -6   9   6   -3.52    4.64
   6   9  -6    3.70    6.90
  -5   9   6   14.04    8.67
  -5   9   6   -2.80    5.22
   5   9  -6    7.24    7.56
  -4   9   6    3.51    5.67
  -4   9   6   -2.90    5.40
   4   9  -6   -3.57    5.77
  -3   9   6   -3.51    5.68
  -3   9   6    2.98    6.21
   3   9  -6    7.26    6.77
  -2   9   6   -3.04    6.34
  -2   9   6   -3.54    6.60
  -1   9   6    3.57    5.76
  -1   9   6   -3.09    6.45
   0   9   6    3.60    5.82
   0   9   6    6.26    5.85
   1   9   6   -3.21    6.00
   1   9   6   -3.65    6.80
   2   9   6   26.05   10.44
   2   9   6   13.26    7.60
   3  -9   6    5.90    6.15
   3   9   6   -3.47    5.60
   4  -9   6   19.52    9.64
   4   9   6   25.82   10.92
   4  -9   6   31.93   11.97
   5  -9   6   -3.68    5.95
   5   9   6    3.99    6.44
   5  -9   6    7.78   10.27
   6  -9   6    4.24    6.86
   6   9   6   -4.27    7.97
   6  -9   6   -8.78   12.95
  -9  10   6   26.79   10.77
   9  10  -6   32.43   12.59
  -8  10   6  263.42   32.76
   8  10  -6  228.88   31.34
  -7  10   6  288.73   34.54
  -7  10   6  299.21   30.95
   7  10  -6  374.82   39.67
  -6  10   6  533.22   48.17
  -6  10   6  543.56   43.99
   6  10  -6  623.46   51.97
  -5  10   6  822.15   60.35
  -5  10   6  743.86   53.20
   5  10  -6  673.76   55.94
  -4  10   6  621.19   51.04
  -4  10   6  516.47   44.53
   4  10  -6  602.76   50.90
  -3  10   6   37.66   13.21
  -3  10   6   28.88   10.46
   3  10  -6   47.41   13.68
  -2  10   6   52.88   14.99
  -2  10   6   29.68   11.15
   2  10  -6   18.19   10.79
  -1  10   6  213.19   28.86
  -1  10   6  237.64   28.88
   1  10  -6  190.53   27.93
   0  10   6  333.84   36.74
   0  10   6  312.24   34.02
   1  10   6  317.69   36.22
   1  10   6  307.53   33.67
   2  10   6  216.63   30.41
   2  10   6  291.74   33.19
   3 -10   6   40.92   12.23
   3  10   6   55.60   14.78
   4 -10   6   -3.36    5.42
   4  10   6   -3.92    6.34
   4 -10   6   14.77   10.89
   5 -10   6   40.83   13.01
   5  10   6   12.54   10.38
   5 -10   6   67.38   17.38
  -9  11   6  585.20   52.74
  -8  11   6  448.49   44.51
   8  11  -6  437.25   45.21
  -7  11   6  170.52   27.34
   7  11  -6  187.28   28.25
  -6  11   6   12.13    8.45
   6  11  -6   16.28   10.06
  -5  11   6   92.73   19.84
  -5  11   6   95.80   17.95
   5  11  -6   83.63   18.51
  -4  11   6  522.99   48.17
  -4  11   6  471.08   42.26
   4  11  -6  450.70   44.30
  -3  11   6  996.74   71.38
  -3  11   6 1028.60   67.83
   3  11  -6  930.66   67.58
  -2  11   6  967.10   69.06
  -2  11   6  900.62   63.76
   2  11  -6  837.73   62.78
  -1  11   6  555.93   50.04
  -1  11   6  531.12   46.98
   0  11   6  109.51   20.44
   0  11   6   77.51   18.96
   1  11   6   24.65   12.15
   1  11   6   22.43   11.60
   2  11   6  333.00   38.33
   2  11   6  278.04   34.10
   3  11   6  547.13   50.00
   3 -11   6  565.72   47.12
   4 -11   6  562.09   50.31
   4 -11   6  625.08   50.49
  -6  12   6  295.99   37.18
   6  12  -6  321.45   37.55
  -5  12   6  298.91   37.06
   5  12  -6  250.96   33.91
  -4  12   6  187.58   28.70
  -4  12   6  112.26   20.97
   4  12  -6  198.92   28.60
  -3  12   6   25.58   11.96
  -3  12   6   18.22   10.23
   3  12  -6   23.23   11.45
  -2  12   6   12.78    8.90
  -2  12   6   11.28    7.86
  -1  12   6  132.76   24.55
  -1  12   6  149.71   24.86
   0  12   6  289.28   36.90
   0  12   6  317.10   36.46
   1  12   6  324.72   38.69
   1  12   6  314.58   36.84
   4  13  -6   -4.07    6.58
  -3  13   6   60.70   17.13
  14   0  -7  -13.37   13.94
 -14   0   7    4.30    8.97
  14   0  -7   -6.24   11.64
  13   0  -7   12.14   12.66
 -13   0   7   -4.06    9.27
  13   0  -7   -6.39   13.34
 -12   0   7    3.81    6.16
  12   0  -7    6.53   10.55
  12   0  -7   10.93   12.49
 -11   0   7   -3.56    5.75
  11   0  -7    6.67   12.44
  11   0  -7   -4.92   10.26
 -10   0   7   -3.31    6.19
  10   0  -7   -8.74   12.89
  10   0  -7    6.77    8.94
  -9   0   7   -3.08    4.97
   9   0  -7   -3.87    6.26
   9   0  -7   13.79   14.38
   8   0  -7   -1.44    3.29
   8   0  -7   -3.44    7.17
  -8   0   7   -2.88    3.80
   8   0  -7    7.04   11.38
   7   0  -7   -3.51    3.66
   7   0  -7   -1.56    2.52
  -7   0   7    2.72    3.59
   7   0  -7   -2.53    5.27
   7   0  -7   -7.15   11.55
   6   0  -7    1.86    3.47
   6   0  -7    3.34    3.12
   6   0  -7   -2.34    4.36
   5   0  -7    1.96    3.67
   5   0  -7    1.77    2.86
   5   0  -7   -2.11    3.40
   4   0  -7   -2.09    3.89
   4   0  -7    7.46    4.26
   4   0  -7    4.03    4.98
  -4   0   7    2.04    1.65
   3   0  -7    4.42    5.05
  -3   0   7   -1.61    3.69
   3   0  -7   -1.94    3.13
   3   0  -7   -2.02    4.21
  -3   0   7    1.31    3.66
   2   0  -7   -4.59    4.79
  -2   0   7   -1.49    2.77
   2   0  -7    7.96    4.55
  -2   0   7    7.10    6.63
  -2   0   7    1.73    3.22
  -1   0   7   -1.37    2.86
   1   0  -7   -2.36    4.92
   1   0  -7    6.04    4.60
  -1   0   7    6.63    8.74
  -1   0   7   -2.23    4.16
   0   0   7    1.33    1.76
   0   0  -7    2.38    3.14
   0   0  -7   -1.31    3.22
   0   0   7   -6.39    5.96
   0   0  -7   -2.00    3.23
   0   0   7    2.77    4.48
   1   0   7    6.39    8.44
  -1   0  -7    2.36    3.82
  -1   0  -7    8.04    5.20
   1   0   7   -1.39    2.59
   1   0   7   -2.27    3.67
  -1   0  -7    1.95    3.65
   1   0   7    6.64    6.19
   2   0   7   -6.42   10.37
  -2   0  -7    2.32    5.72
  -2   0  -7   -1.88    4.29
   2   0   7    2.72    5.08
  -2   0  -7    3.79    3.95
   2   0   7    3.84    5.06
  -3   0  -7    2.25    4.20
  -3   0  -7   -6.33    5.57
   3   0   7   -3.17    8.87
  -3   0  -7    5.50    4.52
   3   0   7    4.33    8.08
   3   0   7   -6.47   12.08
  -4   0  -7   -1.75    4.01
   4   0   7   -3.58    5.79
   4   0   7   -4.80    7.76
   4   0   7    6.60   10.66
   5   0   7    3.97    8.27
   5   0   7   -5.26    9.81
   5   0   7    6.70   10.83
   6   0   7    4.33    9.03
   6   0   7   -5.69   11.88
   6   0   7   -6.93   12.92
   7   0   7   -4.68   10.69
   7   0   7   -6.14   12.82
   7   0   7   -7.24   11.70
   8   0   7   -6.57   12.27
   9   0   7  -13.96   15.96
 -14  -1   7  254.13   33.91
  14   1  -7  231.33   42.41
  14  -1  -7  255.84   43.17
 -14   1   7  205.39   31.13
  14   1  -7  301.73   42.71
  14  -1  -7  307.25   45.79
  13   1  -7  114.12   29.70
  13  -1  -7  152.87   32.80
 -13  -1   7  144.26   24.65
 -13   1   7  168.58   26.67
  13   1  -7  185.80   34.06
  13  -1  -7  203.19   37.31
 -12  -1   7   11.31    7.87
 -12   1   7    3.85    6.22
  12   1  -7   36.22   17.81
  12  -1  -7   13.99   13.06
  12   1  -7   16.25   12.38
  12  -1  -7   -5.51    7.27
 -11  -1   7  105.98   19.28
 -11   1   7  132.67   21.98
  11   1  -7   85.09   23.66
  11  -1  -7   79.03   25.34
  11   1  -7   87.69   21.62
  11  -1  -7   84.22   21.49
 -10  -1   7  377.98   36.96
 -10   1   7  484.05   41.15
  10   1  -7  398.75   43.17
  10  -1  -7  378.01   42.73
  10   1  -7  417.19   51.19
  10  -1  -7  362.11   53.32
  -9  -1   7  483.29   40.63
  -9   1   7  452.20   39.70
   9   1  -7  469.81   44.56
   9  -1  -7  471.40   44.70
   9   1  -7  461.90   54.30
   9  -1  -7  531.94   63.85
   9   1  -7  456.04   35.06
   8  -1  -7  889.69   47.68
  -8  -1   7  785.45   55.13
  -8   1   7  815.20   55.95
   8   1  -7  784.47   58.35
   8  -1  -7  848.25   60.19
   8   1  -7  831.16   74.95
   8  -1  -7  800.72   81.51
  -7   1   7  904.06   56.36
   7  -1  -7  960.85   51.73
   7   1  -7  945.61   49.60
   7  -1  -7  836.91   49.68
  -7  -1   7  885.94   57.40
  -7   1   7  837.01   55.86
   7   1  -7  885.45   56.18
   7  -1  -7  851.34   55.76
   7   1  -7  813.54   75.74
  -6   1   7  711.50   46.68
   6   1  -7  568.91   38.99
   6  -1  -7  530.59   37.50
   6   1  -7  596.47   37.43
   6  -1  -7  586.08   39.01
  -6   1   7  624.50   44.75
   6   1  -7  625.47   42.92
   6  -1  -7  597.96   42.57
   6   1  -7  767.94   70.39
   5   1  -7  116.03   15.85
  -5   1   7  104.17   16.82
   5  -1  -7   92.13   13.74
   5   1  -7  107.44   13.71
   5  -1  -7  101.16   14.29
   5   1  -7  121.34   16.73
   5  -1  -7  107.81   15.66
   4   1  -7  255.64   25.21
   4  -1  -7  265.18   24.87
   4   1  -7  307.31   25.21
   4  -1  -7  271.98   25.71
   4   1  -7  284.06   25.73
   4  -1  -7  286.68   25.29
  -4   1   7  312.65   25.15
   3   1  -7 1097.93   65.54
   3  -1  -7 1192.43   65.63
   3   1  -7 1178.60   62.98
   3  -1  -7 1185.09   65.94
   3   1  -7 1292.58   66.69
   3  -1  -7 1142.21   63.19
  -3   1   7 1255.89   62.40
  -3   1   7 1116.01   60.50
   2   1  -7 1657.82   88.60
   2  -1  -7 1863.53   90.79
   2   1  -7 1614.52   84.31
   2  -1  -7 1570.14   87.38
  -2  -1   7 1867.60   83.94
   2  -1  -7 1954.79   88.65
  -2   1   7 1894.30   90.37
  -2  -1   7 1735.35   80.57
  -2   1   7 1751.47   82.68
  -2   1   7 1624.75  122.29
  -2  -1   7 1661.18  122.79
   1   1  -7  811.39   53.96
   1  -1  -7  998.85   57.77
   1   1  -7  834.19   51.33
   1  -1  -7  978.81   56.59
  -1  -1   7  928.82   52.72
  -1   1   7  974.19   59.80
  -1  -1   7  883.06   45.93
  -1   1   7  856.43   79.83
  -1  -1   7  725.90   73.42
  -1   1   7  882.91   48.28
   0   1  -7  328.53   30.87
   0  -1  -7  388.56   33.22
   0  -1  -7  414.13   30.13
   0  -1   7  354.14   30.04
   0   1  -7  358.09   28.85
   0  -1  -7  433.10   33.16
   0  -1   7  445.01   34.73
   0   1   7  396.32   37.01
   0   1   7  359.64   48.49
   0  -1   7  373.55   48.19
   0  -1   7  357.70   24.04
   0   1   7  355.75   26.15
   1   1   7   19.29   12.22
   1  -1   7   56.61   20.46
  -1   1  -7   78.29   10.91
  -1   1  -7   52.74   11.64
  -1  -1  -7   69.51   13.71
  -1  -1  -7   69.76   12.54
   1   1   7   67.24   10.61
   1  -1   7   75.72   14.32
  -1   1  -7   59.93   11.16
  -1  -1  -7   73.78   12.70
   1  -1   7   89.73   17.13
   1   1   7   47.30   14.19
  -2   1  -7    9.55    6.31
  -2   1  -7    6.78    4.49
  -2  -1  -7   16.99    7.17
  -2  -1  -7   16.41    7.59
   2   1   7   19.11    6.29
   2  -1   7   11.86    7.83
  -2   1  -7   20.19    6.64
  -2  -1  -7    6.26    4.37
   2   1   7    6.39    8.44
   2  -1   7    6.32   10.23
  -2  -1  -7    9.63    5.10
   2  -1   7   10.74    8.85
   2   1   7    4.07    6.59
  -3   1  -7  151.38   20.09
  -3  -1  -7  189.27   22.68
  -3  -1  -7  130.32   18.69
  -3   1  -7  167.77   18.23
  -3  -1  -7  173.58   19.38
   3  -1   7  155.78   24.33
  -3  -1  -7  189.72   20.83
   3   1   7  260.65   34.94
   3  -1   7  215.66   30.19
   3   1   7  180.04   34.04
   3  -1   7  153.89   32.33
  -3   1  -7  224.12   21.27
   4  -1   7  974.25   68.99
  -4  -1  -7  981.99   54.76
   4  -1   7  974.82   74.84
   4   1   7 1020.96   77.15
   4   1   7  832.45   79.39
   4  -1   7  943.52   82.85
   5  -1   7  674.98   57.49
   5  -1   7  651.90   62.32
   5   1   7  623.83   61.49
   5   1   7  769.47   73.05
   5  -1   7  787.38   73.69
   6  -1   7  635.06   57.75
   6  -1   7  711.17   66.66
   6   1   7  633.58   63.63
   6   1   7  684.68   70.64
   6  -1   7  580.26   65.74
   7  -1   7  143.74   28.65
   7  -1   7  202.30   36.74
   7   1   7  166.97   33.27
   7   1   7  257.45   43.20
   7  -1   7  144.47   32.96
   8  -1   7   10.14   12.53
   8  -1   7   19.71   15.03
   8   1   7   39.55   18.46
   9  -1   7    5.35   13.22
   9  -1   7   27.93   17.24
   9   1   7   14.04   13.10
  14   2  -7   32.69   16.22
  14  -2  -7   54.05   21.89
 -14  -2   7   50.22   15.70
 -14   2   7   35.47   13.81
  14   2  -7   61.25   19.50
  14  -2  -7   34.07   19.14
  13  -2  -7  313.14   45.61
 -13  -2   7  361.28   39.18
 -13   2   7  378.70   41.41
  13   2  -7  328.76   43.97
  13  -2  -7  384.13   53.51
  13   2  -7  374.32   47.93
 -12  -2   7  684.42   54.81
 -12   2   7  760.87   57.84
  12   2  -7  565.20   60.19
  12  -2  -7  612.53   69.63
  12   2  -7  724.06   65.46
  12  -2  -7  658.64   64.00
 -11  -2   7  898.79   62.72
 -11   2   7  952.38   64.78
  11   2  -7  886.44   74.43
  11  -2  -7  832.91   83.52
  11   2  -7  797.45   68.11
  11  -2  -7  875.61   71.33
 -10  -2   7  866.50   60.34
 -10   2   7  855.08   60.31
  10   2  -7  947.51   69.00
  10  -2  -7  916.51   69.04
  10   2  -7  817.42   71.76
  10  -2  -7  919.82   88.90
  10   2  -7  839.69   54.46
  -9  -2   7  445.73   38.24
  -9   2   7  361.11   35.48
   9   2  -7  455.94   43.04
   9  -2  -7  426.57   42.30
   9   2  -7  430.72   48.75
   9  -2  -7  286.03   50.54
   9   2  -7  409.52   33.84
  -8   2   7    2.56    4.14
   8  -2  -7   11.51    5.66
  -8  -2   7   11.49    7.09
   8   2  -7    6.84    6.39
  -8   2   7    8.65    6.02
   8  -2  -7    3.46    4.57
   8   2  -7    5.41    7.14
   8   2  -7   -2.59    4.19
  -7   2   7  526.73   39.53
   7  -2  -7  414.13   31.84
   7  -2  -7  483.68   35.49
  -7   2   7  519.52   39.85
   7   2  -7  485.30   38.10
   7  -2  -7  404.99   36.12
   7   2  -7  541.19   55.05
  -6   2   7 1874.19   98.19
   6   2  -7 2107.80   95.33
   6  -2  -7 1889.73   91.30
   6  -2  -7 1874.60   94.38
  -6  -2   7 1832.36   92.54
  -6   2   7 1841.16   96.97
   6   2  -7 1971.41   96.32
   6  -2  -7 1990.66   97.10
  -6   2   7 1792.29   92.77
   6   2  -7 2064.97  122.88
  -5   2   7 2155.12  106.01
   5   2  -7 2108.50  100.98
   5  -2  -7 1969.26   96.38
   5  -2  -7 1903.44   99.97
  -5  -2   7 1973.29   97.87
   5   2  -7 2125.64  100.38
   5  -2  -7 2108.79   99.92
  -5   2   7 1985.94   97.71
   5   2  -7 2378.62  131.45
  -4   2   7 1592.10   84.63
   4   2  -7 1545.70   79.78
   4  -2  -7 1418.25   74.94
  -4  -2   7 1418.22   75.65
   4  -2  -7 1482.75   79.74
   4   2  -7 1461.26   76.88
   4  -2  -7 1501.87   75.69
  -4   2   7 1450.50   74.48
   3   2  -7  829.34   53.18
  -3   2   7  876.58   57.36
   3  -2  -7  810.60   50.55
  -3  -2   7  877.18   51.77
   3  -2  -7  750.63   52.27
   3   2  -7  965.01   54.02
   3  -2  -7  840.99   49.53
  -3   2   7  803.97   47.99
   2   2  -7   93.39   15.68
  -2   2   7  124.23   18.90
   2  -2  -7  100.29   15.51
  -2  -2   7  101.82   15.25
   2  -2  -7  100.61   16.37
  -2   2   7  112.99   28.21
  -2  -2   7   68.27   23.28
   2  -2  -7  104.73   14.39
  -2   2   7  108.40   16.50
  -2   2   7  101.79   13.53
  -1   2   7  137.97   20.40
  -1   2   7   92.68   12.76
   1  -2  -7  111.83   17.02
  -1  -2   7  146.36   17.84
  -1   2   7   79.26   23.42
  -1  -2   7  105.91   26.32
  -1  -2   7  137.46   16.36
   1  -2  -7  109.53   16.80
   1   2  -7   90.08   15.85
  -1   2   7  134.29   20.06
  -1  -2   7   98.99   11.14
   0  -2  -7  302.31   29.50
   0  -2  -7  305.83   28.61
   0  -2   7  308.35   28.59
   0   2   7  318.38   44.76
   0  -2   7  229.31   38.27
   0  -2  -7  326.18   30.04
   0  -2   7  294.88   27.50
   0  -2  -7  346.82   25.04
   0  -2   7  296.28   27.83
   0   2   7  346.31   35.31
   0  -2  -7  311.89   23.75
   0  -2   7  290.51   20.05
   0   2   7  330.29   25.36
  -1  -2  -7  992.71   61.55
  -1  -2  -7  966.19   61.66
   1  -2   7  906.12   60.92
  -1  -2  -7  990.00   60.62
   1  -2   7  915.75   57.29
  -1  -2  -7 1070.20   55.63
   1  -2   7 1035.52   63.06
   1   2   7  968.08   69.57
   1   2   7  957.38   82.74
   1  -2   7 1020.47   83.72
  -1  -2  -7 1001.17   51.88
   1   2   7  977.13   54.32
  -2  -2  -7 2053.12  105.85
   2  -2   7 2000.47  110.94
  -2  -2  -7 1976.21  103.32
   2  -2   7 2167.37  104.81
  -2  -2  -7 2138.48  101.28
   2  -2   7 2122.08  113.04
   2   2   7 2192.19  122.76
   2   2   7 2306.20  138.60
   2  -2   7 1977.24  131.73
  -2  -2  -7 2108.21  109.78
   2   2   7 2361.39  102.78
  -3  -2  -7 1985.92  105.80
  -3  -2  -7 2415.43  116.77
   3  -2   7 1823.76  113.59
  -3  -2  -7 2328.30  107.69
  -3  -2  -7 2119.23  105.06
   3  -2   7 2281.57  121.97
   3   2   7 2446.49  131.69
   3   2   7 2312.97  140.86
   3  -2   7 1986.72  134.63
   3   2   7 2296.25  104.99
   4  -2   7  811.09   64.82
  -4  -2  -7  879.18   52.67
   4  -2   7  931.25   70.68
   4   2   7  907.81   72.82
   4   2   7  882.95   78.43
   4  -2   7  703.88   72.56
   5  -2   7   13.28   10.94
   5  -2   7   30.99   14.47
   5   2   7   16.48   12.57
   5   2   7   12.89   10.43
   5  -2   7   13.14   12.27
   6  -2   7  162.06   28.61
   6  -2   7  153.41   30.90
   6   2   7  135.42   29.02
   6   2   7  113.75   29.08
   6  -2   7  136.14   32.18
   7  -2   7  451.06   50.53
   7  -2   7  414.41   52.64
   7  -2   7  497.90   61.25
   7   2   7  503.41   57.80
   7   2   7  369.88   53.07
   8  -2   7  562.45   58.41
   8  -2   7  633.35   67.41
   9  -2   7  593.42   61.81
  14   3  -7  103.47   29.53
  14  -3  -7  148.22   34.36
 -14  -3   7  169.53   27.37
 -14   3   7  205.72   31.23
  14   3  -7  146.26   29.43
  14  -3  -7  190.13   37.05
  13   3  -7  100.20   27.14
  13  -3  -7   61.34   22.41
 -13  -3   7  117.73   22.21
 -13   3   7   83.98   19.86
  13   3  -7  103.87   24.45
  13  -3  -7   66.49   24.10
  12   3  -7    5.33   12.20
  12  -3  -7   16.61   11.56
 -12  -3   7   44.39   13.38
 -12   3   7   31.29   12.12
  12   3  -7    5.10    9.53
  12  -3  -7    7.71   12.47
 -11  -3   7   45.03   13.38
 -11   3   7   43.50   12.72
  11   3  -7   25.02   13.27
  11  -3  -7    8.08   15.12
  11   3  -7   72.07   19.06
  11  -3  -7   24.91   13.21
 -10  -3   7   42.22   11.79
 -10   3   7   40.29   12.18
  10   3  -7   44.16   15.89
  10   3  -7    8.59    9.03
  10  -3  -7   16.81   15.72
  10  -3  -7   40.04   15.00
  10   3  -7   32.51    9.85
  -9  -3   7  194.67   24.31
  -9   3   7  180.82   24.01
   9   3  -7  164.23   25.55
   9  -3  -7  164.97   25.45
   9   3  -7  182.75   29.82
   9  -3  -7  200.64   43.57
   9   3  -7  167.45   21.77
  -8   3   7  452.97   38.00
   8  -3  -7  419.82   34.69
  -8  -3   7  450.96   38.61
  -8   3   7  472.28   39.24
   8   3  -7  499.84   43.50
   8  -3  -7  460.04   42.08
  -8   3   7  412.82   34.77
   8   3  -7  518.76   50.36
   8   3  -7  483.26   38.61
  -7   3   7  672.61   46.84
   7  -3  -7  557.12   38.48
  -7  -3   7  615.56   40.13
   7  -3  -7  638.08   43.96
  -7   3   7  674.10   46.51
   7   3  -7  634.56   44.69
   7  -3  -7  530.33   42.67
   7   3  -7  550.12   53.56
  -7   3   7  573.95   41.51
   6   3  -7  322.32   28.69
  -6   3   7  241.40   27.36
   6  -3  -7  303.63   25.76
  -6  -3   7  290.71   25.25
  -6   3   7  308.17   28.96
   6   3  -7  284.01   27.65
   6  -3  -7  277.76   27.58
   6   3  -7  307.65   37.41
  -6   3   7  281.05   26.07
  -5   3   7   16.92    6.56
   5   3  -7   12.09    6.39
  -5   3   7    5.81    6.08
   5  -3  -7   15.67    6.34
  -5  -3   7   11.09    5.47
   5   3  -7   15.63    6.92
   5  -3  -7    8.79    5.44
   5   3  -7    4.43    7.17
  -4   3   7   52.62   10.32
   4   3  -7   47.44   11.31
  -4   3   7   32.74   10.16
   4  -3  -7   56.13   10.88
  -4  -3   7   36.61    8.88
   4   3  -7   55.49   11.84
   4  -3  -7   45.61    9.94
   4   3  -7   65.59   17.40
  -3   3   7  305.10   30.65
   3  -3  -7  254.93   24.40
  -3  -3   7  288.47   24.17
   3   3  -7  330.69   28.43
   3  -3  -7  227.09   22.45
  -3   3   7  239.71   22.88
   3   3  -7  230.04   32.07
   2  -3  -7  433.46   35.53
  -2   3   7  492.77   41.58
  -2  -3   7  539.36   35.47
   2  -3  -7  521.59   34.94
  -2   3   7  491.34   34.48
  -2   3   7  520.05   61.07
  -2  -3   7  434.37   54.23
  -1   3   7  722.42   51.12
   1  -3  -7  629.45   44.19
  -1  -3   7  534.89   38.80
  -1   3   7  695.02   48.71
   1  -3  -7  648.23   39.03
  -1  -3   7  615.51   33.97
  -1   3   7  598.81   64.21
  -1  -3   7  660.55   64.71
  -1   3   7  639.12   40.29
   0   3   7  547.77   44.74
   0  -3   7  580.25   39.97
   0  -3  -7  566.89   42.13
   0  -3  -7  554.10   40.14
   0  -3   7  546.86   37.60
   0  -3   7  572.90   39.81
   0  -3  -7  485.70   33.66
   0   3   7  671.58   50.93
   0  -3  -7  543.75   34.69
   0   3   7  512.72   57.59
   0  -3   7  428.79   51.98
   0   3   7  439.54   33.96
  -1  -3  -7  279.15   28.26
   1  -3   7  221.77   26.31
   1   3   7  231.27   37.06
  -1  -3  -7  226.76   26.88
   1  -3   7  271.04   25.04
  -1  -3  -7  265.27   27.31
   1  -3   7  220.16   25.41
  -1  -3  -7  239.53   23.10
   1   3   7  244.59   32.39
   1  -3   7  291.85   41.05
  -1  -3  -7  239.50   21.07
   1   3   7  238.88   23.17
  -2  -3  -7   35.04   10.12
   2  -3   7   30.07   10.85
  -2  -3  -7   19.16    9.94
   2   3   7   26.40    8.28
   2  -3   7   32.48    9.32
  -2  -3  -7   29.44    9.40
  -2  -3  -7   34.55    9.51
   2  -3   7   25.02    9.29
   2   3   7   49.56   15.76
   2   3   7   18.02   13.77
   2  -3   7   29.58   14.64
  -3  -3  -7   49.53   12.29
  -3  -3  -7   42.46   13.32
   3  -3   7   50.51   15.05
   3   3   7   40.08   10.69
  -3  -3  -7   42.06   11.11
   3  -3   7   54.81   11.80
   3  -3   7   48.49   14.87
   3   3   7   49.54   16.76
   3   3   7   54.07   17.81
   3  -3   7   42.38   17.03
   4  -3   7  351.25   40.82
  -4  -3  -7  372.45   33.05
   4  -3   7  430.08   44.20
   4   3   7  402.30   47.40
   4  -3   7  340.81   47.24
   4   3   7  335.67   46.24
   5  -3   7  171.40   29.56
   5  -3   7  191.43   31.54
   5   3   7  168.43   33.09
   5  -3   7  191.41   35.35
   6  -3   7  231.39   35.60
   6  -3   7  331.37   43.34
   6   3   7  310.21   45.75
   6  -3   7  199.11   38.39
   7  -3   7  196.96   34.45
   7  -3   7  184.72   34.95
   7   3   7  263.70   42.63
   7  -3   7  257.69   42.89
   8  -3   7   68.81   21.46
   8  -3   7   26.41   17.50
 -14  -4   7   12.19   10.73
  14   4  -7   19.29   14.70
  14  -4  -7    6.69   10.81
  14  -4  -7    7.25   13.54
  13   4  -7    5.87   10.96
  13  -4  -7   48.80   18.88
 -13  -4   7   11.60    9.55
 -13   4   7    8.41    9.62
  13   4  -7    9.62   10.04
  13  -4  -7    7.64   14.26
  12   4  -7   21.26   13.13
  12  -4  -7   16.54   13.62
 -12  -4   7    7.31    9.04
 -12   4   7   27.41   12.67
  12   4  -7    9.38    8.77
  12  -4  -7   40.27   21.26
 -11   4   7   55.64   13.68
 -11  -4   7   72.33   16.31
 -11   4   7   79.79   17.48
  11   4  -7   68.90   18.40
  11  -4  -7   76.29   26.38
  11   4  -7   86.31   21.64
  11  -4  -7   79.52   20.93
  11   4  -7  102.27   17.75
 -10  -4   7  232.74   27.89
 -10   4   7  214.77   27.48
 -10   4   7  179.32   23.62
  10   4  -7  226.27   31.92
  10  -4  -7  141.88   36.87
  10   4  -7  223.50   31.75
  10  -4  -7  204.74   30.64
  10   4  -7  213.62   25.46
  -9   4   7   42.83   11.60
  -9  -4   7   54.78   13.15
  -9   4   7   43.55   12.11
   9   4  -7   49.71   14.83
   9  -4  -7   43.28   13.87
   9   4  -7   55.57   17.03
   9   4  -7   77.71   15.07
  -8   4   7    2.54    4.74
  -8   4   7    2.90    3.82
  -8   4   7    2.87    4.63
   8   4  -7   -3.43    7.84
   8  -4  -7   -3.50    7.30
   8   4  -7   12.39    9.44
   8   4  -7   11.50    7.10
  -7   4   7   89.64   15.07
  -7   4   7  132.21   19.51
   7  -4  -7  101.86   14.62
  -7   4   7   71.85   14.48
   7   4  -7   89.06   15.60
   7  -4  -7   88.51   16.40
   7   4  -7  111.13   21.56
  -6   4   7  349.45   32.67
   6  -4  -7  302.73   26.21
  -6  -4   7  276.69   23.95
  -6   4   7  275.87   27.47
   6   4  -7  291.82   28.04
   6  -4  -7  285.86   27.73
   6   4  -7  312.87   35.15
  -6   4   7  283.47   27.03
  -5   4   7  115.40   16.57
   5  -4  -7  127.43   16.57
  -5   4   7  152.65   21.44
  -5  -4   7  117.18   14.60
   5   4  -7  139.07   18.27
   5  -4  -7  125.91   17.13
   5   4  -7  106.19   20.46
   4  -4  -7  162.77   19.26
  -4  -4   7  236.89   21.05
   4   4  -7  187.29   21.70
[truncated: 96,835 more chars]
