# Supplementary material for: Organically pillared layer framework of [Eu(NH2–BDC)(ox)(H3O)]
Source: Acta Crystallogr E Crystallogr Commun. 2019 Nov 8;75(Pt 12):1833–8. doi: 10.1107/S2056989019014713 (PMC6895952; doi:10.1107/S2056989019014713)
Supplement: Supplementary file 2 [file e-75-01833-Isup2.hkl]

data_I                                                                          
_shelx_title ' tc05as030719r1_a.res in P2(1)/c'                                 
_shelx_refln_list_code          4                                               
_shelx_F_calc_maximum      257.04                                               
_exptl_crystal_F_000       832.44                                               
_reflns_d_resolution_high  0.7725                                               
                                                                                
loop_                                                                           
 _space_group_symop_operation_xyz                                               
 'x, y, z'                                                                      
 '-x, y+1/2, -z+1/2'                                                            
 '-x, -y, -z'                                                                   
 'x, -y-1/2, z-1/2'                                                             
                                                                                
_cell_length_a    11.8348                                                       
_cell_length_b    11.3208                                                       
_cell_length_c    10.6531                                                       
_cell_angle_alpha  90.000                                                       
_cell_angle_beta  110.275                                                       
_cell_angle_gamma  90.000                                                       
                                                                                
_shelx_F_squared_multiplier     1.000                                           
                                                                                
loop_                                                                           
 _refln_index_h                                                                 
 _refln_index_k                                                                 
 _refln_index_l                                                                 
 _refln_F_squared_calc                                                          
 _refln_F_squared_meas                                                          
 _refln_F_squared_sigma                                                         
 _refln_observed_status                                                         
   1   0   0      66067.36      66271.81      1404.15 o                         
   2   0   0      23598.10      23628.14       285.05 o                         
   3   0   0       1009.48       1050.86        28.31 o                         
   4   0   0       2323.11       1981.11        46.26 o                         
   5   0   0       1730.13       1715.27        53.00 o                         
   6   0   0      12082.78      12085.60       185.80 o                         
   7   0   0      16763.44      16378.41       243.06 o                         
   8   0   0      13028.84      12822.68       235.47 o                         
   9   0   0       1851.03       1932.35        87.04 o                         
  10   0   0        179.83         99.32        32.29 o                         
  11   0   0       1617.62       1467.15       109.64 o                         
  12   0   0       3160.16       3007.16       227.27 o                         
  13   0   0       5784.11       5437.05       463.91 o                         
   1   1   0       8934.00       8399.48       508.45 o                         
   2   1   0       9136.70      10719.60       108.49 o                         
   3   1   0       5264.73       5729.54        65.41 o                         
   4   1   0       8517.89       8275.54        92.81 o                         
   5   1   0      13138.32      12907.16       128.75 o                         
   6   1   0        273.04        303.18        13.49 o                         
   7   1   0        536.71        498.27        20.08 o                         
   8   1   0       1477.14       1476.31        53.99 o                         
   9   1   0       8799.77       8630.49       143.93 o                         
  10   1   0       4162.51       4136.20       126.87 o                         
  11   1   0       4428.12       4438.71       152.88 o                         
  12   1   0       1335.30       1431.17        89.68 o                         
  13   1   0        208.36        153.02        52.23 o                         
  14   1   0         99.87         34.97        37.41 o                         
   0   2   0        171.51        193.92        12.38 o                         
   1   2   0       2681.60       2789.21        30.10 o                         
   2   2   0        618.35        522.93        14.38 o                         
   3   2   0       7361.35       6738.98        89.11 o                         
   4   2   0       1721.34       1812.67        35.12 o                         
   5   2   0         20.44         11.09         4.65 o                         
   6   2   0        821.85        881.70        30.69 o                         
   7   2   0       1312.55       1335.82        37.59 o                         
   8   2   0       1193.44       1164.05        37.19 o                         
   9   2   0          1.02         -2.04        10.83 o                         
  10   2   0          6.22         16.32        15.39 o                         
  11   2   0        177.76        129.60        27.98 o                         
  12   2   0         46.04          5.48        30.62 o                         
  13   2   0        143.66        158.14        52.42 o                         
  14   2   0        150.69        211.52        71.36 o                         
   2   3   0       6289.64       7323.23        83.61 o                         
   3   3   0      14550.53      13967.83       163.06 o                         
   4   3   0      10972.81      11321.08       129.62 o                         
   5   3   0       3901.12       3769.45        57.02 o                         
   6   3   0        256.41        256.12        14.20 o                         
   7   3   0        336.09        311.66        18.55 o                         
   8   3   0       3594.00       3534.12        69.36 o                         
   9   3   0       8826.52       8850.50       182.46 o                         
  10   3   0      12674.87      12876.44       361.17 o                         
  11   3   0       3598.47       3964.44       215.78 o                         
  12   3   0        980.45        952.98       106.20 o                         
  13   3   0        148.66        138.30       112.14 o                         
  14   3   0         83.64         41.52       102.57 o                         
   0   4   0      34341.27      35417.08       696.82 o                         
   1   4   0      29799.68      29189.13       341.39 o                         
   2   4   0      11785.09      11551.12       131.80 o                         
   3   4   0        708.62        637.25        19.06 o                         
   4   4   0       2139.35       2153.75        46.14 o                         
   5   4   0       6048.02       5700.93        82.47 o                         
   6   4   0       4699.88       4526.74        69.96 o                         
   7   4   0       5257.61       5074.08        87.44 o                         
   8   4   0       6171.79       6184.08       112.10 o                         
   9   4   0       3350.66       3276.78       116.14 o                         
  10   4   0        111.16         57.25        39.64 o                         
  11   4   0       2546.67       2302.21       209.61 o                         
  12   4   0       3509.44       3938.78       405.07 o                         
  13   4   0       2769.43       2722.29       533.32 o                         
   1   5   0       1574.01       1667.43        46.40 o                         
   2   5   0       2409.99       2334.43        40.14 o                         
   3   5   0       3111.61       3108.96        48.73 o                         
   4   5   0       1471.30       1444.26        38.75 o                         
   5   5   0        594.93        617.99        21.87 o                         
   6   5   0        130.81        130.10        12.88 o                         
   7   5   0        122.90        125.44        13.79 o                         
   8   5   0        731.15        730.69        42.38 o                         
   9   5   0       1272.94       1472.24        97.10 o                         
  10   5   0       3115.62       3481.09       187.13 o                         
  11   5   0       1022.53       1044.61       139.81 o                         
  12   5   0        219.14        215.35        80.81 o                         
  13   5   0         52.61         81.17        67.77 o                         
   0   6   0      22176.14      22279.51       459.07 o                         
   1   6   0       1937.33       1940.91        50.57 o                         
   2   6   0        200.78        213.91        11.51 o                         
   3   6   0        867.27        853.65        28.95 o                         
   4   6   0        592.03        615.51        30.74 o                         
   5   6   0        796.33        779.66        36.83 o                         
   6   6   0       1415.36       1444.92        60.67 o                         
   7   6   0       2561.11       2413.46       112.27 o                         
   8   6   0       2520.64       2613.29       156.19 o                         
   9   6   0        609.73        617.89        72.55 o                         
  10   6   0        329.61        347.20        67.60 o                         
  11   6   0         22.09        -35.03        48.67 o                         
  12   6   0        377.82        330.94        87.81 o                         
   1   7   0       7181.79       7379.28       126.31 o                         
   2   7   0      14439.69      14917.87       212.63 o                         
   3   7   0      16171.46      16376.90       246.64 o                         
   4   7   0      11426.49      11514.83       233.64 o                         
   5   7   0      11106.86      11424.89       237.18 o                         
   6   7   0        988.60       1003.10        76.86 o                         
   7   7   0        159.15        174.28        41.27 o                         
   8   7   0       2759.10       2625.46       196.69 o                         
   9   7   0       8569.98       8662.42       501.32 o                         
  10   7   0       8095.93       8431.73       323.15 o                         
  11   7   0       5909.59       6800.28       295.03 o                         
  12   7   0       1679.23       1411.47       168.96 o                         
   0   8   0      18322.14      18219.57       466.51 o                         
   1   8   0       9679.68      10098.48       189.02 o                         
   2   8   0       3245.65       3305.46        80.73 o                         
   3   8   0        497.82        513.19        35.50 o                         
   4   8   0        620.33        702.49        46.17 o                         
   5   8   0       7097.88       6674.23       289.93 o                         
   6   8   0       7420.61       7431.05       327.45 o                         
   7   8   0       8149.53       7869.75       351.43 o                         
   8   8   0       5016.13       4943.48       339.47 o                         
   9   8   0       2559.90       2705.90       158.46 o                         
  10   8   0        125.39        105.06        37.49 o                         
  11   8   0        424.02        413.69        69.16 o                         
  12   8   0       1548.70       1400.60       228.30 o                         
   1   9   0        652.67        723.54        41.18 o                         
   2   9   0        131.49        111.72        19.74 o                         
   3   9   0         20.89         30.76        16.78 o                         
   4   9   0         52.10         56.15        27.14 o                         
   5   9   0        252.29        349.18        87.75 o                         
   6   9   0         96.56         83.11        51.42 o                         
   7   9   0          5.72        -22.26        35.99 o                         
   8   9   0          1.98        -22.80        33.09 o                         
   9   9   0         26.30         17.77        48.15 o                         
  10   9   0          2.32         13.43        40.22 o                         
   0  10   0       9633.91       9528.61       608.96 o                         
   1  10   0       6822.43       6666.46       180.36 o                         
   2  10   0       3388.78       3601.12       140.68 o                         
   3  10   0        218.07        212.33        38.34 o                         
   4  10   0       1232.36       1299.18       163.01 o                         
   5  10   0       1277.31       1305.12       167.79 o                         
   6  10   0       1491.73       1569.14       190.19 o                         
   7  10   0       2705.17       2430.44       252.00 o                         
   8  10   0       2530.30       2774.41       207.04 o                         
   9  10   0       1027.89        733.99        99.25 o                         
  10  10   0          9.79         81.40        71.71 o                         
   1  11   0       2751.07       2793.60       145.21 o                         
   2  11   0       6188.20       6130.19       203.54 o                         
   3  11   0       6092.53       5805.63       198.23 o                         
   4  11   0       3647.19       3334.27       212.11 o                         
   5  11   0       3025.23       2978.11       196.26 o                         
   6  11   0        377.69        466.42       120.84 o                         
   7  11   0         59.24        111.19        46.14 o                         
   8  11   0       1689.65       1658.18       152.94 o                         
   0  12   0       3962.59       3456.86       301.03 o                         
   1  12   0       1388.56       1363.13       154.27 o                         
   2  12   0        893.13        930.06        85.39 o                         
   3  12   0        130.38        148.74        65.63 o                         
   4  12   0        206.91        168.24        48.61 o                         
   5  12   0       1421.70       1057.98       187.97 o                         
   6  12   0       2513.31       2559.44       189.43 o                         
   7  12   0       2258.77       2623.20       222.60 o                         
   1  13   0        119.24        193.24        55.66 o                         
   2  13   0        272.20        142.57        57.47 o                         
   3  13   0         80.61        106.67        61.05 o                         
   4  13   0          3.81        -27.18        43.91 o                         
   5  13   0         82.92         61.80        47.16 o                         
   6  13   0        133.58        154.82        76.35 o                         
   0  14   0       6867.59       7123.99       497.44 o                         
   1  14   0       5515.58       5517.81       297.87 o                         
   2  14   0       2160.14       2278.62       262.85 o                         
 -14   1   1       2464.44       2810.47       175.76 o                         
 -13   1   1        717.63        623.86        55.42 o                         
 -12   1   1         74.26         63.66        26.18 o                         
 -11   1   1       1874.57       1799.12        88.55 o                         
 -10   1   1       5992.34       5929.14       155.70 o                         
  -9   1   1       2538.44       2609.02        60.38 o                         
  -8   1   1       5094.63       4871.87        78.96 o                         
  -7   1   1       4154.89       4141.01        61.98 o                         
  -6   1   1        680.71        747.63        23.42 o                         
  -5   1   1      11467.48      10727.02       105.78 o                         
  -4   1   1      21261.05      20875.90       186.60 o                         
  -3   1   1      27340.78      28439.39       250.25 o                         
  -2   1   1      19511.88      20630.45       205.17 o                         
  -1   1   1      12725.65      12433.64      1044.60 o                         
   0   1   1      13124.36      10367.58      1509.42 o                         
   1   1   1        210.97        173.76         8.24 o                         
   2   1   1       2198.97       2101.68        28.04 o                         
   3   1   1      11669.69      11274.65       115.37 o                         
   4   1   1      30705.31      30501.59       283.31 o                         
   5   1   1      17953.88      18121.52       172.38 o                         
   6   1   1      10342.52      10276.51       121.22 o                         
   7   1   1       2298.80       2328.81        47.68 o                         
   8   1   1        235.31        216.52        16.46 o                         
   9   1   1       4374.31       4549.83       156.38 o                         
  10   1   1       2318.09       2188.15       137.05 o                         
  11   1   1       2369.64       2094.28       154.61 o                         
  12   1   1       1883.54       1919.19       159.48 o                         
  13   1   1       1806.62       2143.61       166.02 o                         
 -14   2   1       2339.69       2182.20       156.34 o                         
 -13   2   1       4415.11       4190.35       167.21 o                         
 -12   2   1       6475.66       6381.99       305.78 o                         
 -11   2   1       3789.15       3945.52       136.49 o                         
 -10   2   1       2118.40       2038.72        77.58 o                         
  -9   2   1          0.36         -7.36         8.85 o                         
  -8   2   1        935.39        948.27        33.79 o                         
  -7   2   1       9926.16       9950.61       129.58 o                         
  -6   2   1      20766.72      20730.07       219.16 o                         
  -5   2   1      51524.09      51722.10       500.50 o                         
  -4   2   1      23388.44      23604.38       239.73 o                         
  -3   2   1      17891.29      17288.48       194.16 o                         
  -1   2   1      19763.34      21552.35       243.59 o                         
   0   2   1      17661.42      19164.80       432.02 o                         
   1   2   1      11645.15      12640.97       169.10 o                         
   2   2   1       4538.79       5068.61        71.78 o                         
   3   2   1       7784.31       8239.02        96.18 o                         
   4   2   1        481.60        547.85        17.96 o                         
   5   2   1        652.10        590.31        19.41 o                         
   6   2   1       8230.97       8297.18       107.48 o                         
   7   2   1      14963.07      14964.40       190.10 o                         
   8   2   1      16755.23      16848.77       220.43 o                         
   9   2   1      14021.05      14628.53       289.79 o                         
  10   2   1       2300.59       2292.58       138.54 o                         
  11   2   1         93.74        135.62        45.14 o                         
  12   2   1        194.60         80.33        40.92 o                         
  13   2   1       2445.91       2594.79       190.33 o                         
 -13   3   1        350.00        387.84        57.47 o                         
 -12   3   1         71.54         76.81        26.31 o                         
 -11   3   1         96.70         63.65        24.32 o                         
 -10   3   1       2341.27       2281.49       106.75 o                         
  -9   3   1       2161.63       2139.53        57.30 o                         
  -8   3   1        842.20        831.81        32.63 o                         
  -7   3   1       1108.99       1103.79        42.95 o                         
  -6   3   1        324.27        348.12        16.37 o                         
  -5   3   1         19.26         25.75         4.60 o                         
  -4   3   1       1740.08       1712.37        33.92 o                         
  -3   3   1       6985.03       7277.10        93.41 o                         
  -2   3   1      13338.42      13455.94       146.02 o                         
  -1   3   1       5890.91       6161.35        83.16 o                         
   0   3   1         99.00        111.54         8.03 o                         
   1   3   1         14.33         23.44         4.43 o                         
   2   3   1          4.67          8.08         3.47 o                         
   3   3   1        249.76        262.12        14.83 o                         
   4   3   1      26220.73      26489.12       271.34 o                         
   5   3   1       6712.03       6474.66        90.90 o                         
   6   3   1       4287.82       4440.25        80.06 o                         
   7   3   1       1508.84       1540.13        47.15 o                         
   8   3   1        397.92        414.34        26.06 o                         
   9   3   1        214.16        204.01        42.43 o                         
  10   3   1       1113.22       1025.76        92.81 o                         
  11   3   1       1557.51       1538.16       117.70 o                         
  12   3   1       1627.17       1900.08       201.02 o                         
  13   3   1        498.44        270.02        88.73 o                         
 -13   4   1        806.40        761.23       139.18 o                         
 -12   4   1        868.47        701.93        88.89 o                         
 -11   4   1        286.41        290.64        39.90 o                         
 -10   4   1        948.00       1022.11        62.58 o                         
  -9   4   1        604.61        621.23        34.04 o                         
  -8   4   1        212.48        195.52        16.18 o                         
  -7   4   1         72.55         56.05         9.70 o                         
  -6   4   1       1112.35       1157.79        32.18 o                         
  -5   4   1         96.18        107.93         9.35 o                         
  -4   4   1       1364.86       1354.10        33.42 o                         
  -3   4   1        654.56        664.33        18.61 o                         
  -2   4   1         28.87         19.40         4.07 o                         
  -1   4   1       2842.89       2821.72        44.47 o                         
   0   4   1       4137.76       3951.02        72.33 o                         
   1   4   1       4898.45       4736.85        67.36 o                         
   2   4   1        604.13        606.40        18.57 o                         
   3   4   1         10.63          4.59         4.13 o                         
   4   4   1       1214.92       1320.02        30.51 o                         
   5   4   1        478.53        418.98        16.52 o                         
   6   4   1         10.54         11.05         6.82 o                         
   7   4   1       1510.61       1527.91        45.54 o                         
   8   4   1       1121.51       1193.97        56.94 o                         
   9   4   1        842.89        723.57        93.72 o                         
  10   4   1        308.99        251.10        65.44 o                         
  11   4   1          1.73        -38.61        43.49 o                         
  12   4   1         88.96         58.77       120.13 o                         
  13   4   1        142.07         45.28       103.53 o                         
 -13   5   1       1032.53       1056.67       151.70 o                         
 -12   5   1          1.36        -16.50        23.60 o                         
 -11   5   1       2026.48       1983.42       115.88 o                         
 -10   5   1       6373.37       6356.66       264.73 o                         
  -9   5   1       5201.85       4822.56       171.74 o                         
  -8   5   1       6131.65       6093.34       119.80 o                         
  -7   5   1       5300.06       5310.79        96.53 o                         
  -6   5   1        550.01        517.73        23.47 o                         
  -5   5   1        330.30        268.28        14.84 o                         
  -4   5   1       9461.09       9281.11       118.90 o                         
  -3   5   1      25932.72      25892.35       306.09 o                         
  -2   5   1      28965.78      29352.14       339.86 o                         
  -1   5   1      18518.90      19430.23       220.65 o                         
   0   5   1       9257.15       9049.23       137.71 o                         
   1   5   1       4415.85       4281.98        68.54 o                         
   2   5   1        833.84        851.44        22.81 o                         
   3   5   1       2194.63       2121.77        44.89 o                         
   4   5   1      13908.39      13214.40       170.62 o                         
   5   5   1      21093.04      21634.98       266.34 o                         
   6   5   1       9041.29       8709.11       142.97 o                         
   7   5   1        839.33        825.92        39.48 o                         
   8   5   1         74.41         66.40        21.85 o                         
   9   5   1       1789.01       1623.95       225.26 o                         
  10   5   1       2367.57       2535.92       496.99 o                         
  11   5   1       3706.63       4461.69       312.50 o                         
  12   5   1       3203.68       3351.59       277.78 o                         
 -13   6   1       3817.14       3944.56       346.79 o                         
 -12   6   1       6700.83       7660.70       319.81 o                         
 -11   6   1       4545.92       5165.39       240.03 o                         
 -10   6   1       1541.73       1506.52       118.88 o                         
  -9   6   1          0.95         -8.62        19.54 o                         
  -8   6   1        316.43        312.09        34.77 o                         
  -7   6   1       3198.23       3233.80        84.67 o                         
  -6   6   1      15431.12      15689.35       270.07 o                         
  -5   6   1      17139.77      17246.23       237.39 o                         
  -4   6   1      12054.82      12064.06       170.69 o                         
  -3   6   1       3994.97       4095.72        71.33 o                         
  -2   6   1        260.33        261.87        12.59 o                         
  -1   6   1       8113.21       8263.42       117.76 o                         
   0   6   1      11371.47      11526.79       209.85 o                         
   1   6   1       9264.62       8984.70       133.16 o                         
   2   6   1       8028.58       7961.62       113.53 o                         
   3   6   1       7098.72       7132.73       116.73 o                         
   4   6   1       1493.72       1454.83        48.11 o                         
   5   6   1        485.22        487.48        29.81 o                         
   6   6   1       7072.94       7162.32       162.03 o                         
   7   6   1       8785.77       9008.88       314.15 o                         
   8   6   1       8024.25       8408.81       264.10 o                         
   9   6   1       4564.95       5001.24       237.05 o                         
  10   6   1       1477.71       1468.77       172.74 o                         
  11   6   1         47.07         54.12        50.19 o                         
  12   6   1        333.41        311.94        90.42 o                         
 -12   7   1          7.36         45.03        35.16 o                         
 -11   7   1        230.57        263.00        54.58 o                         
 -10   7   1        193.72         98.31        32.95 o                         
  -9   7   1        545.39        523.35        65.22 o                         
  -8   7   1        918.33        900.34        67.42 o                         
  -7   7   1       1141.22       1237.93        89.54 o                         
  -6   7   1        244.97        291.02        31.12 o                         
  -5   7   1        150.26        126.78        17.67 o                         
  -4   7   1        392.51        393.48        25.69 o                         
  -3   7   1        291.72        334.07        23.44 o                         
  -2   7   1       2537.61       2460.40        58.53 o                         
  -1   7   1       4283.18       4349.61        78.93 o                         
   0   7   1        124.68        122.22        14.38 o                         
   1   7   1        101.50         92.97        11.69 o                         
   2   7   1        551.30        597.26        28.30 o                         
   3   7   1        425.72        402.87        36.18 o                         
   4   7   1         38.70         45.48        13.68 o                         
   5   7   1        808.63        741.76        47.22 o                         
   6   7   1        206.72        187.25        36.68 o                         
   7   7   1         52.69         33.41        22.38 o                         
   8   7   1         41.00         52.24        26.45 o                         
   9   7   1        101.07         86.91        62.11 o                         
  10   7   1        562.90        559.89       103.80 o                         
  11   7   1        413.16        391.58        94.03 o                         
 -12   8   1       1632.51       1652.29       175.55 o                         
 -11   8   1       1319.05       1255.27       112.81 o                         
 -10   8   1        711.72        511.01        69.71 o                         
  -9   8   1          0.96         10.52        21.62 o                         
  -8   8   1        274.01        265.01        39.18 o                         
  -7   8   1       1138.77       1119.93        89.05 o                         
  -6   8   1        702.35        584.00        76.14 o                         
  -5   8   1      10013.80      10490.41       328.53 o                         
  -4   8   1       3164.30       3105.70        97.65 o                         
  -3   8   1        355.18        362.25        28.30 o                         
  -2   8   1       1716.67       1795.15        60.25 o                         
  -1   8   1       7216.15       7405.68       139.68 o                         
   0   8   1       4829.40       5018.36       105.85 o                         
   1   8   1       3566.80       3535.30        83.21 o                         
   2   8   1       2919.24       2863.03        97.92 o                         
   3   8   1       2608.82       2771.46        89.13 o                         
   4   8   1         67.93         71.79        15.10 o                         
   5   8   1         58.84         20.32        26.16 o                         
   6   8   1       2283.52       2160.50       124.13 o                         
   7   8   1       3473.80       3692.93       152.59 o                         
   8   8   1       3248.98       3311.81       175.07 o                         
   9   8   1       2347.69       2490.24       155.82 o                         
  10   8   1        429.90        343.95        79.25 o                         
  11   8   1         18.61          8.77        53.92 o                         
 -11   9   1        592.78        512.18       129.89 o                         
 -10   9   1       5036.54       5671.78       298.96 o                         
  -9   9   1       5688.63       5629.49       287.82 o                         
  -8   9   1       3707.76       3475.48       240.11 o                         
  -7   9   1       2029.55       2046.14       152.91 o                         
  -6   9   1        114.07         97.91        69.73 o                         
  -5   9   1        749.42        804.21       135.25 o                         
  -4   9   1       7629.96       7748.50       260.97 o                         
  -3   9   1      16204.40      15853.45       381.69 o                         
  -2   9   1      18392.04      18659.63       350.03 o                         
  -1   9   1       9825.63      10070.90       212.09 o                         
   0   9   1       2343.91       2484.78        81.79 o                         
   1   9   1         24.02         22.55        12.31 o                         
   2   9   1       1566.20       1483.70        69.79 o                         
   3   9   1       3650.16       3734.86       122.59 o                         
   4   9   1      22288.95      22525.71       600.64 o                         
   5   9   1       9530.83      10168.57       572.01 o                         
   6   9   1       7593.60       7323.06       466.30 o                         
   7   9   1       1960.00       2056.71       157.79 o                         
   8   9   1          0.78         23.63        26.98 o                         
   9   9   1       1687.72       1832.41       219.69 o                         
  10   9   1       3113.25       3718.76       352.04 o                         
 -10  10   1       1008.05       1014.91       209.18 o                         
  -9  10   1         41.26         38.34        35.88 o                         
  -8  10   1        166.74        106.06        41.20 o                         
  -7  10   1       1148.85       1124.13       116.62 o                         
  -6  10   1       2423.60       2411.49       170.20 o                         
  -5  10   1       5824.38       5824.03       655.50 o                         
  -4  10   1       1445.28       1533.70       100.65 o                         
  -3  10   1        315.93        278.25        42.09 o                         
  -2  10   1          0.59         -5.13        18.42 o                         
  -1  10   1       2177.32       2031.59        97.39 o                         
   0  10   1       3973.20       4098.44       374.03 o                         
   1  10   1       5527.18       5070.22       195.82 o                         
   2  10   1       5793.81       5922.62       220.65 o                         
   3  10   1       5425.36       5546.85       214.54 o                         
   4  10   1        409.43        383.79        67.15 o                         
   5  10   1         50.30        105.37        59.14 o                         
   6  10   1       1190.20       1245.91       172.78 o                         
   7  10   1       2427.13       2495.38       255.75 o                         
   8  10   1       3394.71       3529.53       222.29 o                         
   9  10   1       2763.41       3128.68       217.49 o                         
  -9  11   1         82.41        197.77        76.83 o                         
  -8  11   1         31.00         -4.36        27.40 o                         
  -7  11   1         20.66         35.45        35.34 o                         
  -6  11   1         49.64         -1.71        28.94 o                         
  -5  11   1        139.84         58.11        44.39 o                         
  -4  11   1          0.40          5.01        24.94 o                         
  -3  11   1        178.44        132.12        42.85 o                         
  -2  11   1        117.25         89.87        31.29 o                         
  -1  11   1          1.67         30.40        27.09 o                         
   0  11   1          2.01        -19.64        22.42 o                         
   1  11   1        101.88         38.31        29.21 o                         
   2  11   1         24.73         20.65        26.56 o                         
   3  11   1         23.41         26.18        18.23 o                         
   4  11   1         13.39        -22.31        23.63 o                         
   5  11   1        294.91        245.51        78.47 o                         
   6  11   1         62.07         71.57        49.85 o                         
   7  11   1         90.47         50.88        47.53 o                         
   8  11   1        173.17        136.74        49.08 o                         
  -8  12   1        132.04        131.46        81.47 o                         
  -7  12   1       1466.12       1366.95       136.46 o                         
  -6  12   1       4673.74       5292.96       506.38 o                         
  -5  12   1       6138.57       6432.82       319.28 o                         
  -4  12   1       4893.33       5051.92       269.53 o                         
  -3  12   1       1710.30       1812.71       119.12 o                         
  -2  12   1         41.28         45.58        30.07 o                         
  -1  12   1        529.73        460.75        73.59 o                         
   0  12   1       1708.31       1783.65       145.97 o                         
   1  12   1       3019.29       3114.95       254.66 o                         
   2  12   1       2643.07       2777.13       185.08 o                         
   3  12   1       1173.74        772.72       144.37 o                         
   4  12   1        583.68        505.36       110.09 o                         
   5  12   1         37.75         23.49        38.04 o                         
   6  12   1       1508.05       1601.51       204.26 o                         
   7  12   1       3538.18       3852.06       344.12 o                         
  -6  13   1        268.17         77.72        54.09 o                         
  -5  13   1        244.41        390.90        74.64 o                         
  -4  13   1       2405.91       2112.95       244.48 o                         
  -3  13   1       5294.41       4436.30       367.27 o                         
  -2  13   1       6607.86       6709.63       364.68 o                         
  -1  13   1       4958.48       5504.93       290.58 o                         
   0  13   1       2316.87       2587.62       186.70 o                         
   1  13   1          8.23          1.79        30.39 o                         
   2  13   1        991.17       1124.42        97.86 o                         
   3  13   1       2785.20       2414.64       299.97 o                         
   4  13   1       4231.13       4652.44       388.03 o                         
   5  13   1       5766.69       5906.08       429.83 o                         
  -2  14   1         44.95         27.59        51.49 o                         
  -1  14   1        340.73        333.71        72.96 o                         
   0  14   1        937.07       1005.43       192.10 o                         
   1  14   1       1298.19       1664.20       190.81 o                         
 -14   0   2         25.03        -34.82        34.82 o                         
 -13   0   2       1825.80       1725.66       141.56 o                         
 -12   0   2       4777.84       5345.84       218.56 o                         
 -11   0   2       6632.75       6960.26       369.05 o                         
 -10   0   2       7904.46       8132.70       282.42 o                         
  -9   0   2       5953.42       5669.60       136.14 o                         
  -8   0   2       3052.51       3098.46        80.40 o                         
  -7   0   2        115.61        120.84        15.05 o                         
  -6   0   2      35965.49      36349.81       432.01 o                         
  -5   0   2      26002.88      27071.61       313.76 o                         
  -4   0   2       3990.37       4401.17        69.41 o                         
  -3   0   2       1172.42       1480.71        40.32 o                         
  -2   0   2       5257.87       5715.30       140.36 o                         
  -1   0   2        824.78        725.47        29.02 o                         
   0   0   2       1296.41       1271.63        36.68 o                         
   1   0   2      23462.53      24007.08       325.06 o                         
   2   0   2      36977.70      37628.17       545.87 o                         
   3   0   2      22017.57      22859.15       585.16 o                         
   4   0   2       3662.50       3659.91       101.94 o                         
   5   0   2        261.77        259.05        16.60 o                         
   6   0   2        453.03        400.79        27.38 o                         
   7   0   2       1234.42       1304.89        55.38 o                         
   8   0   2      20519.94      20865.23       467.71 o                         
   9   0   2       8978.76       9210.46       358.62 o                         
  10   0   2       7078.01       6858.88       423.20 o                         
  11   0   2       2972.72       2971.72       236.19 o                         
  12   0   2        331.12        291.53        86.27 o                         
  13   0   2        465.94        333.95       120.53 o                         
 -14   1   2       1963.26       2010.88       112.03 o                         
 -13   1   2       2007.14       2142.64       111.66 o                         
 -12   1   2        377.36        481.43        47.93 o                         
 -11   1   2          9.57        -19.75        19.75 o                         
 -10   1   2        666.25        589.07        42.45 o                         
  -9   1   2       1215.96       1204.98        49.16 o                         
  -8   1   2       5465.24       5469.23        79.92 o                         
  -7   1   2      10952.56      10851.34       113.20 o                         
  -6   1   2       3735.88       3871.03        52.42 o                         
  -5   1   2         18.83         20.25         4.94 o                         
  -4   1   2        326.28        321.94        10.86 o                         
  -3   1   2       2132.62       2385.52        35.37 o                         
  -2   1   2        416.93        590.66        19.96 o                         
  -1   1   2      47315.24      44069.57       334.14 o                         
   0   1   2       4015.77       5576.78       140.88 o                         
   1   1   2       3410.00       3898.12        49.77 o                         
   2   1   2       1931.79       1880.42        29.52 o                         
   3   1   2       3521.31       3337.52        45.60 o                         
   4   1   2       9400.34       9476.78       103.18 o                         
   5   1   2      10356.22      10504.90       119.74 o                         
   6   1   2       6097.43       6020.12        89.37 o                         
   7   1   2       6074.53       5905.95        90.84 o                         
   8   1   2        136.10        126.92        18.38 o                         
   9   1   2        535.83        555.02        61.30 o                         
  10   1   2        181.75        152.01        40.87 o                         
  11   1   2        828.13        784.80        93.49 o                         
  12   1   2       2492.35       2627.93       226.33 o                         
  13   1   2       2608.57       2474.11       222.12 o                         
 -14   2   2          0.07        -24.26        24.26 o                         
 -13   2   2         32.63         42.58        23.69 o                         
 -12   2   2          3.46          5.70        16.86 o                         
 -11   2   2        322.97        239.55        34.54 o                         
 -10   2   2          2.46        -13.67        13.67 o                         
  -9   2   2         10.19          2.59         9.54 o                         
  -8   2   2         52.28         44.07         9.85 o                         
  -7   2   2       1462.93       1450.30        35.19 o                         
  -6   2   2        691.32        646.86        21.31 o                         
  -5   2   2       5080.72       5145.83        63.62 o                         
  -4   2   2       2557.24       2431.42        52.24 o                         
  -3   2   2        692.29        656.62        19.43 o                         
  -2   2   2       6901.67       6334.31        99.73 o                         
  -1   2   2       5800.51       5248.06        87.89 o                         
   0   2   2        625.73        605.19        36.88 o                         
   1   2   2        890.43        866.24        28.35 o                         
   2   2   2       4262.88       4032.92        61.97 o                         
   3   2   2       1464.20       1560.41        31.27 o                         
   4   2   2        427.07        403.19        14.62 o                         
   5   2   2         55.13         57.82         7.44 o                         
   6   2   2        314.02        284.92        18.30 o                         
   7   2   2        369.25        394.27        26.55 o                         
   8   2   2         12.00         26.64        11.84 o                         
   9   2   2       1079.11        979.77       104.74 o                         
  10   2   2         36.45         60.69        31.53 o                         
  11   2   2        126.93        144.19        44.68 o                         
  12   2   2         45.62         74.67        36.89 o                         
 -14   3   2       3136.30       3328.86       230.48 o                         
 -13   3   2       2516.60       2590.36       139.84 o                         
 -12   3   2       1273.33       1210.14        75.08 o                         
 -11   3   2        436.73        428.63        39.38 o                         
 -10   3   2       1125.29       1040.72        57.92 o                         
  -9   3   2       6414.11       6542.75       115.85 o                         
  -8   3   2      13385.50      13862.10       179.57 o                         
  -7   3   2      16743.96      16573.22       198.28 o                         
  -6   3   2      12313.79      12288.63       120.45 o                         
  -5   3   2       4799.32       4592.23        74.21 o                         
  -4   3   2        150.28        154.45        11.70 o                         
  -3   3   2       4563.29       4363.19        72.08 o                         
  -2   3   2      15528.97      15568.45       205.04 o                         
  -1   3   2      17556.44      17569.65       237.90 o                         
   0   3   2      18344.16      19457.34       251.89 o                         
   1   3   2      25728.41      25909.04       235.96 o                         
   2   3   2       7445.63       7474.87       120.82 o                         
   3   3   2       4053.92       4027.76        63.99 o                         
   4   3   2      15914.14      16367.10       164.16 o                         
   5   3   2      15384.03      14992.11       178.93 o                         
   6   3   2       7538.66       7801.59       128.28 o                         
   7   3   2       5781.84       5820.22       116.80 o                         
   8   3   2       2771.97       2719.77       292.00 o                         
   9   3   2        834.03        649.08        74.32 o                         
  10   3   2        276.32        238.71        49.68 o                         
  11   3   2       1599.62       1489.27       144.36 o                         
  12   3   2       3150.44       3254.62       471.83 o                         
 -14   4   2        119.64          3.84        65.37 o                         
 -13   4   2       1068.80       1016.80        98.20 o                         
 -12   4   2       3000.02       3416.01       146.65 o                         
 -11   4   2       7775.94       7767.14       188.17 o                         
 -10   4   2       7841.44       8206.16       188.86 o                         
  -9   4   2       7046.68       7082.85       122.68 o                         
  -8   4   2        829.06        816.34        32.33 o                         
  -7   4   2       2192.83       2180.28        48.13 o                         
  -6   4   2      15461.76      15892.54       183.43 o                         
  -5   4   2      16597.46      16628.36       200.85 o                         
  -4   4   2      30988.05      30204.50       359.39 o                         
  -3   4   2      31044.88      30090.10       333.00 o                         
  -2   4   2       4632.43       4752.89        73.91 o                         
  -1   4   2        621.57        643.76        20.90 o                         
   0   4   2        856.69        809.26        25.27 o                         
   1   4   2       7004.26       7241.67       109.31 o                         
   2   4   2      31211.41      30532.47       437.84 o                         
   3   4   2      35710.24      35014.12       387.47 o                         
   4   4   2      21576.42      21506.98       236.23 o                         
   5   4   2       2426.39       2286.33        50.35 o                         
   6   4   2         18.28         17.89         9.54 o                         
   7   4   2       1547.66       1561.87        58.87 o                         
   8   4   2       5251.90       5611.77       216.51 o                         
   9   4   2       9489.80      10412.78       400.28 o                         
  10   4   2       5790.56       6138.50       300.28 o                         
  11   4   2       2663.57       2740.43       198.66 o                         
  12   4   2        657.66        552.81       118.89 o                         
 -14   5   2        181.43        160.21       122.17 o                         
 -13   5   2        191.91         84.80        59.34 o                         
 -12   5   2        351.78        354.92        52.05 o                         
 -11   5   2         17.95         15.02        20.47 o                         
 -10   5   2        637.84        670.53        54.75 o                         
  -9   5   2       2229.32       2214.26        78.82 o                         
  -8   5   2       3703.15       3649.51        81.75 o                         
  -7   5   2       1796.23       1859.89        42.42 o                         
  -6   5   2       1000.75        963.29        29.93 o                         
  -5   5   2        386.99        369.64        18.36 o                         
  -4   5   2          9.46         11.20         5.66 o                         
  -3   5   2       1361.09       1308.08        31.79 o                         
  -2   5   2       9962.55      10192.75       126.93 o                         
  -1   5   2       1705.35       1688.60        36.16 o                         
   0   5   2       2994.05       2997.40        60.26 o                         
   1   5   2       2608.48       2695.72        63.12 o                         
   2   5   2       2293.16       2332.72        45.74 o                         
   3   5   2        368.38        360.72        15.28 o                         
   4   5   2       1666.31       1625.49        41.39 o                         
   5   5   2        822.36        793.10        31.85 o                         
   6   5   2        940.93        816.76        38.80 o                         
   7   5   2       1324.78       1380.24        72.66 o                         
   8   5   2       1471.68       1394.46       119.14 o                         
   9   5   2          2.85         -8.89        28.54 o                         
  10   5   2        116.56         37.72        38.55 o                         
  11   5   2        278.87        208.62        75.15 o                         
  12   5   2        261.82        109.08        66.33 o                         
 -13   6   2         60.15         41.95        34.22 o                         
 -12   6   2        161.10        156.06        45.63 o                         
 -11   6   2        574.25        555.26        67.09 o                         
 -10   6   2       1606.95       1366.28        96.84 o                         
  -9   6   2        957.42       1054.79        78.90 o                         
  -8   6   2        130.08        131.13        20.56 o                         
  -7   6   2        137.96        141.23        19.01 o                         
  -6   6   2       5544.07       5506.51       108.20 o                         
  -5   6   2       5130.64       4989.70       102.13 o                         
  -4   6   2       2724.41       2595.92        63.69 o                         
  -3   6   2       1224.05       1256.46        36.09 o                         
  -2   6   2       2235.97       2220.88        42.85 o                         
  -1   6   2        538.67        495.21        18.64 o                         
   0   6   2         91.97         61.00         8.18 o                         
   1   6   2       2917.71       2837.52        54.08 o                         
   2   6   2       3390.56       3497.59        64.98 o                         
   3   6   2       3396.94       3412.09       114.06 o                         
   4   6   2       2718.44       2633.29        80.02 o                         
   5   6   2        988.62        999.55        47.42 o                         
   6   6   2         59.46         44.55        31.29 o                         
   7   6   2        434.25        565.67        69.00 o                         
   8   6   2       2081.16       2171.13       147.70 o                         
   9   6   2        965.05        872.98        99.32 o                         
  10   6   2       1462.51       1391.71       168.34 o                         
  11   6   2        722.33        716.52       130.19 o                         
 -13   7   2       2618.44       2804.84       214.48 o                         
 -12   7   2       1122.39       1253.95       113.86 o                         
 -11   7   2          1.64        -18.58        26.70 o                         
 -10   7   2       1372.14       1416.85       148.31 o                         
  -9   7   2       4637.66       4920.43       209.25 o                         
  -8   7   2      10706.01      11061.18       338.32 o                         
  -7   7   2       9763.48       9605.10       309.24 o                         
  -6   7   2       6130.61       6184.01       173.82 o                         
  -5   7   2        942.74        836.93        45.13 o                         
  -4   7   2        151.82        139.28        16.58 o                         
  -3   7   2       2133.48       2198.32        65.39 o                         
  -2   7   2       5487.40       5167.79       103.77 o                         
  -1   7   2      15570.13      15950.60       251.49 o                         
   0   7   2       9146.72       9041.65       170.77 o                         
   1   7   2       4237.07       4501.61        95.51 o                         
   2   7   2        642.14        675.64        60.56 o                         
   3   7   2       3461.11       3241.59       105.86 o                         
   4   7   2       9700.71      10219.68       301.04 o                         
   5   7   2      12421.62      12897.11       385.02 o                         
   6   7   2       7986.88       8610.79       290.04 o                         
   7   7   2       4638.04       4733.96       212.92 o                         
   8   7   2        745.79        694.13       106.88 o                         
   9   7   2        270.62        225.91        56.22 o                         
  10   7   2        375.27        177.40       139.49 o                         
  11   7   2       2258.95       2409.30       228.69 o                         
 -12   8   2       1946.56       2117.39       250.08 o                         
 -11   8   2       2523.12       2435.74       187.97 o                         
 -10   8   2       2112.45       2022.35       159.49 o                         
  -9   8   2       1518.33       1264.43       172.27 o                         
  -8   8   2        272.35        275.82        55.99 o                         
  -7   8   2        297.22        306.56        71.91 o                         
  -6   8   2       8488.49       8712.01       295.61 o                         
  -5   8   2       5129.13       5203.05       150.80 o                         
  -4   8   2       6459.23       6563.96       155.74 o                         
  -3   8   2       4228.33       4328.51       126.84 o                         
  -2   8   2       3047.38       3324.43       105.66 o                         
  -1   8   2        190.21        214.63        21.89 o                         
   0   8   2       2199.64       2292.97        75.46 o                         
   1   8   2       5474.37       5120.28       146.80 o                         
   2   8   2       8863.55       8591.83       188.81 o                         
   3   8   2       8857.97       9193.28       250.73 o                         
   4   8   2       6235.51       6282.54       226.32 o                         
   5   8   2        467.21        474.25        72.41 o                         
   6   8   2        158.27        167.03        35.10 o                         
   7   8   2       2065.07       2164.06       137.00 o                         
   8   8   2       3604.69       3595.86       191.42 o                         
   9   8   2       2851.10       2938.50       393.60 o                         
  10   8   2       2777.09       2512.22       217.80 o                         
  11   8   2       1620.02       1561.83       253.84 o                         
 -11   9   2         65.98         59.59        40.56 o                         
 -10   9   2          0.64        -24.74        29.95 o                         
  -9   9   2          1.18         -3.98        30.84 o                         
  -8   9   2        187.99        154.50        47.45 o                         
  -7   9   2        606.64        768.69        91.13 o                         
  -6   9   2        425.16        360.66        64.76 o                         
  -5   9   2          7.30          0.00        22.60 o                         
  -4   9   2         26.06          4.06        14.57 o                         
  -3   9   2         58.34         63.77        17.57 o                         
  -2   9   2         65.12         57.11        15.77 o                         
  -1   9   2        237.43        228.49        30.10 o                         
   0   9   2        137.92        100.28        24.72 o                         
   1   9   2         23.99         16.37        14.17 o                         
   2   9   2          0.16          4.24        15.99 o                         
   3   9   2         22.87          9.69        18.99 o                         
   4   9   2          7.05         -0.01        23.22 o                         
   5   9   2          0.50         -1.59        26.67 o                         
   6   9   2        170.71        120.81       106.50 o                         
   7   9   2        410.68        407.20        87.38 o                         
   8   9   2         94.11         73.62        60.64 o                         
   9   9   2         57.68        112.27        74.16 o                         
 -11  10   2       1089.54        983.54       166.70 o                         
 -10  10   2       2783.72       2937.68       203.57 o                         
  -9  10   2       1510.83       1476.69       138.79 o                         
  -8  10   2        100.02         43.86        31.89 o                         
  -7  10   2        436.50        390.92        70.17 o                         
  -6  10   2       4003.10       3963.89       445.43 o                         
  -5  10   2       4746.07       4353.15       237.20 o                         
  -4  10   2       5629.33       6005.53       285.13 o                         
  -3  10   2       2580.83       2669.09       134.99 o                         
  -2  10   2       1324.02       1272.05       114.55 o                         
  -1  10   2         77.14        115.46        28.48 o                         
   0  10   2         96.46         89.07        69.66 o                         
   1  10   2       2052.84       1793.66       106.79 o                         
   2  10   2       5112.57       4938.10       198.51 o                         
   3  10   2       3752.50       3840.57       239.38 o                         
   4  10   2       4097.76       4005.32       227.42 o                         
   5  10   2        168.83        145.36        48.49 o                         
   6  10   2        139.93        116.83        63.17 o                         
   7  10   2        959.59       1137.74       171.75 o                         
   8  10   2       1928.62       1809.73       221.61 o                         
  -9  11   2       3080.52       3143.06       308.13 o                         
  -8  11   2       6351.47       6338.59       319.16 o                         
  -7  11   2       7293.11       8225.87       374.91 o                         
  -6  11   2       4949.57       5351.07       301.03 o                         
  -5  11   2        952.78        951.27       172.78 o                         
  -4  11   2        247.34        301.75        60.30 o                         
  -3  11   2       2967.28       2928.61       186.80 o                         
  -2  11   2       4944.02       5209.76       260.85 o                         
  -1  11   2      11499.24      11250.55       435.66 o                         
   0  11   2      10228.88      10314.38       411.59 o                         
   1  11   2       7500.33       7377.64       329.19 o                         
   2  11   2       1818.84       1788.93       213.48 o                         
   3  11   2        932.31        744.35        74.41 o                         
   4  11   2       4008.66       3712.57       223.02 o                         
   5  11   2       5036.79       4851.29       343.23 o                         
   6  11   2       5429.54       5982.77       433.45 o                         
   7  11   2       5208.88       6033.24       434.34 o                         
  -8  12   2         53.53         52.52        54.77 o                         
  -7  12   2         56.33        105.23        47.51 o                         
  -6  12   2        894.66        679.20        95.61 o                         
  -5  12   2       2221.06       2190.43       189.20 o                         
  -4  12   2       2660.27       2669.73       186.55 o                         
  -3  12   2       2424.11       2478.47       143.02 o                         
  -2  12   2        834.66        696.85       131.39 o                         
  -1  12   2          0.22         23.56        43.98 o                         
   0  12   2        246.99        164.08        45.99 o                         
   1  12   2       1316.87       1398.34       129.51 o                         
   2  12   2       3378.32       3414.48       409.51 o                         
   3  12   2       2873.72       3487.73       315.23 o                         
   4  12   2       1163.75        984.17       112.53 o                         
   5  12   2         87.34         24.24        45.28 o                         
  -6  13   2        373.67        560.95       131.19 o                         
  -5  13   2        100.64         49.02        33.30 o                         
  -4  13   2          4.04         26.77        49.92 o                         
  -3  13   2         10.81        -26.36        34.76 o                         
  -2  13   2          1.68         25.18        25.83 o                         
  -1  13   2         24.52         36.46        32.45 o                         
   0  13   2        726.15       1003.07       163.01 o                         
   1  13   2        351.02        242.12        58.77 o                         
   2  13   2          2.89        -36.34        39.61 o                         
   3  13   2        260.09         81.54        67.13 o                         
   4  13   2        357.99        313.60       100.18 o                         
  -2  14   2        650.67        440.07       111.86 o                         
  -1  14   2        169.24         78.81        43.08 o                         
   0  14   2        269.78        171.90        84.24 o                         
   1  14   2       2662.32       3222.89       307.72 o                         
 -15   1   3        690.63       1084.20       185.82 o                         
 -14   1   3       1754.50       1676.57       102.07 o                         
 -13   1   3       4005.53       4266.02       164.94 o                         
 -12   1   3       2830.87       2893.85       128.12 o                         
 -11   1   3       1509.02       1502.43        79.45 o                         
 -10   1   3         23.77         18.50        14.39 o                         
  -9   1   3        789.14        703.82        35.02 o                         
  -8   1   3       3294.89       3321.68        65.62 o                         
  -7   1   3       3702.93       3595.76        67.28 o                         
  -6   1   3      11073.72      10733.68       118.63 o                         
  -5   1   3      17675.43      16849.73       178.43 o                         
  -4   1   3       8554.61       8676.39       111.93 o                         
  -3   1   3       2172.00       2248.87        42.73 o                         
  -2   1   3      21020.48      20386.15       352.72 o                         
  -1   1   3       3053.00       3495.43        64.32 o                         
   0   1   3      10839.50      12141.60       173.11 o                         
   1   1   3       8585.73       8919.85       104.48 o                         
   2   1   3      13324.07      13064.89       166.10 o                         
   3   1   3         10.78         14.80         4.61 o                         
   4   1   3         82.14         60.94         9.02 o                         
   5   1   3        306.45        299.01        19.32 o                         
   6   1   3       2073.95       2047.15        57.42 o                         
   7   1   3       2890.36       2895.30        79.80 o                         
   8   1   3       7423.85       7487.33       226.60 o                         
   9   1   3       1672.66       1501.89       104.36 o                         
  10   1   3        146.34        192.13        62.28 o                         
  11   1   3        724.65        820.16        91.63 o                         
  12   1   3       1991.18       2163.44       189.74 o                         
 -14   2   3       1436.58       1560.89        99.54 o                         
 -13   2   3         47.18         29.47        36.52 o                         
 -12   2   3       1296.32       1283.74        84.14 o                         
 -11   2   3       8102.97       7916.77       209.21 o                         
 -10   2   3      11029.24      11046.33       229.12 o                         
  -9   2   3      14127.96      14418.77       205.60 o                         
  -8   2   3       8496.88       8563.82       136.07 o                         
  -7   2   3        487.37        468.03        21.51 o                         
  -6   2   3       1699.97       1679.22        33.42 o                         
  -5   2   3       2977.31       2950.72        47.38 o                         
  -4   2   3       8369.37       8464.00       120.17 o                         
  -3   2   3      21457.24      22485.51       296.09 o                         
  -2   2   3      14647.26      15724.36       137.96 o                         
  -1   2   3      15520.00      15365.90       228.94 o                         
   0   2   3        528.50        583.21        27.46 o                         
   1   2   3       7780.80       8199.16       108.65 o                         
   2   2   3      27043.66      26354.72       289.00 o                         
   3   2   3      39467.12      39070.34       425.69 o                         
   4   2   3      16401.93      16036.98       173.25 o                         
   5   2   3      13446.59      13100.09       160.32 o                         
   6   2   3      10977.98      11081.22       226.33 o                         
   7   2   3        637.82        594.51        41.92 o                         
   8   2   3       2390.18       2430.95       211.82 o                         
   9   2   3       4897.76       4945.40       219.44 o                         
  10   2   3       5745.01       5724.24       246.17 o                         
  11   2   3       5309.54       5365.51       396.51 o                         
  12   2   3       1397.13       1372.51       192.24 o                         
 -14   3   3       1345.70       1369.36       112.43 o                         
 -13   3   3       1820.02       1752.16       101.78 o                         
 -12   3   3       1947.92       1896.65       101.84 o                         
 -11   3   3        882.20        872.39        55.44 o                         
 -10   3   3        300.76        327.59        33.51 o                         
  -9   3   3        501.98        488.16        30.39 o                         
  -8   3   3       4236.33       4332.94        94.79 o                         
  -7   3   3       6313.50       6109.62       100.75 o                         
  -6   3   3       5651.20       5581.77        67.74 o                         
  -5   3   3       3595.12       3549.21        56.44 o                         
  -4   3   3       5074.46       5222.36        79.45 o                         
  -3   3   3       1889.38       1900.53        81.96 o                         
  -2   3   3       4219.33       4220.46        77.50 o                         
  -1   3   3      11401.81      10872.91       181.13 o                         
   0   3   3      11015.37      11042.92       208.86 o                         
   1   3   3       9093.57       8727.21        99.13 o                         
   2   3   3       5932.57       5969.33       119.06 o                         
   3   3   3         30.83         49.35         7.80 o                         
   4   3   3        160.19        175.44        12.82 o                         
   5   3   3        360.50        329.61        21.11 o                         
   6   3   3       2633.66       2592.20        74.41 o                         
   7   3   3       3868.63       3959.01       123.11 o                         
   8   3   3       1920.15       1752.82       135.98 o                         
   9   3   3        234.01        214.03        48.15 o                         
  10   3   3          1.12         10.94        41.67 o                         
  11   3   3        135.90         99.11        52.54 o                         
  12   3   3       1480.81       1609.20       198.22 o                         
 -14   4   3        218.33        220.02        57.58 o                         
 -13   4   3         28.26        -11.26        30.87 o                         
 -12   4   3        264.28        180.90        39.04 o                         
 -11   4   3       1039.33        924.92        57.35 o                         
 -10   4   3        764.67        786.30        50.95 o                         
  -9   4   3       1200.17       1109.73        53.17 o                         
  -8   4   3       1108.41       1096.95        43.84 o                         
  -7   4   3         61.13         60.13        10.79 o                         
  -6   4   3        733.02        645.42        27.12 o                         
  -5   4   3       2380.07       2293.32        51.26 o                         
  -4   4   3       1710.00       1726.95        38.78 o                         
  -3   4   3        449.62        479.14        19.93 o                         
  -2   4   3       3612.37       3651.44        65.91 o                         
  -1   4   3       8088.71       7829.21       130.28 o                         
   0   4   3        806.70        797.64        32.70 o                         
   1   4   3       1039.66       1069.91        39.91 o                         
   2   4   3       4568.02       4558.94        91.36 o                         
   3   4   3        730.89        638.84        28.81 o                         
   4   4   3       1543.81       1648.87        41.99 o                         
   5   4   3       1160.11       1200.90        47.63 o                         
   6   4   3        545.36        525.19        30.94 o                         
   7   4   3         24.36         27.97        16.92 o                         
   8   4   3        343.06        311.87        83.02 o                         
   9   4   3        820.25        753.30       147.29 o                         
  10   4   3        930.68       1027.36       122.08 o                         
  11   4   3        200.00        161.40        63.46 o                         
 -14   5   3       2627.72       3249.12       437.75 o                         
 -13   5   3       5066.10       5354.50       235.97 o                         
 -12   5   3       3042.57       3062.94       148.53 o                         
 -11   5   3       2039.05       1906.67       109.62 o                         
 -10   5   3         76.32         85.18        20.45 o                         
  -9   5   3       1635.21       1544.28        66.77 o                         
  -8   5   3       7249.72       7126.59       133.09 o                         
  -7   5   3      12068.15      12000.83       179.04 o                         
  -6   5   3      11290.70      11073.83       163.24 o                         
  -5   5   3      12825.28      12300.03       179.19 o                         
  -4   5   3       9357.97       9026.08       128.56 o                         
  -3   5   3       1573.55       1700.21        40.19 o                         
  -2   5   3      12030.56      12274.24       165.53 o                         
  -1   5   3      22864.09      23195.95       329.94 o                         
   0   5   3      32894.15      32992.69       425.53 o                         
   1   5   3      17008.30      16652.39       261.68 o                         
   2   5   3       3145.53       3083.03        63.09 o                         
   3   5   3       1088.88       1139.81        38.95 o                         
   4   5   3         64.67         55.61         8.94 o                         
   5   5   3       2753.37       2780.20        67.18 o                         
   6   5   3       8686.59       8514.22       184.95 o                         
   7   5   3      10255.86      10366.03       446.70 o                         
   8   5   3       8996.15       9141.79       364.80 o                         
   9   5   3       3195.98       3143.17       206.69 o                         
  10   5   3        429.95        470.00        85.40 o                         
  11   5   3        311.09        305.37        75.81 o                         
 -13   6   3          0.00         -0.01        31.65 o                         
 -12   6   3        987.25       1018.50       104.72 o                         
 -11   6   3       3373.26       3388.90       179.54 o                         
 -10   6   3       5759.39       5715.98       184.48 o                         
  -9   6   3       6697.15       6523.09       193.35 o                         
  -8   6   3       5215.99       5336.23       132.15 o                         
  -7   6   3        689.40        678.60        36.49 o                         
  -6   6   3        240.01        202.37        17.41 o                         
  -5   6   3       2539.68       2527.96        60.37 o                         
  -4   6   3       8850.50       8892.86       136.77 o                         
  -3   6   3      20205.67      20142.76       250.03 o                         
  -2   6   3      18116.80      18208.46       262.69 o                         
  -1   6   3       5481.83       5478.40       109.17 o                         
   0   6   3        238.63        219.08        15.32 o                         
   1   6   3       1792.13       1753.22        51.53 o                         
   2   6   3       5713.77       5744.43       121.69 o                         
   3   6   3      10341.30      10227.64       170.88 o                         
   4   6   3      11065.92      10835.19       264.94 o                         
   5   6   3      10112.14      10513.86       330.14 o                         
   6   6   3       3802.64       3722.96       173.99 o                         
   7   6   3        108.40         57.36        37.36 o                         
   8   6   3        742.76        701.61        99.32 o                         
   9   6   3       2610.94       2668.12       187.18 o                         
  10   6   3       3340.33       3292.94       267.47 o                         
  11   6   3       3548.55       3262.96       634.12 o                         
 -13   7   3        622.30        938.37       118.99 o                         
 -12   7   3        181.73        163.78        53.96 o                         
 -11   7   3         26.96        -25.85        35.98 o                         
 -10   7   3        183.56        284.20        65.68 o                         
  -9   7   3          7.12         30.36        20.80 o                         
  -8   7   3        128.69        165.68        36.06 o                         
  -7   7   3       1801.54       1869.89        84.10 o                         
  -6   7   3         45.33         25.99        11.50 o                         
  -5   7   3          5.06         -8.32        10.57 o                         
  -4   7   3          5.02         -1.43         8.43 o                         
  -3   7   3        137.86        133.47        18.23 o                         
  -2   7   3          6.65         -2.38        10.28 o                         
  -1   7   3        356.04        357.43        26.73 o                         
   0   7   3       1088.99       1052.15        58.57 o                         
   1   7   3       3084.92       2874.36       107.49 o                         
   2   7   3         41.14         41.75        14.86 o                         
   3   7   3        294.42        262.50        33.78 o                         
   4   7   3         26.50         22.45        21.26 o                         
   5   7   3         69.81         38.00        21.20 o                         
   6   7   3        414.27        454.69        58.78 o                         
   7   7   3       1160.63       1067.26       116.31 o                         
   8   7   3        187.82        215.44        55.31 o                         
   9   7   3        128.85        176.36        56.08 o                         
  10   7   3         17.57        -40.90        54.14 o                         
 -12   8   3          7.37         26.29        42.48 o                         
 -11   8   3       1724.27       1518.40       200.03 o                         
 -10   8   3       3554.19       3846.01       415.28 o                         
  -9   8   3       2907.88       2975.79       188.30 o                         
  -8   8   3        790.63        748.10       154.78 o                         
  -7   8   3        261.52        189.52        49.42 o                         
  -6   8   3         80.49         96.02        26.20 o                         
  -5   8   3         70.82         53.50        17.80 o                         
  -4   8   3        450.45        554.98        41.07 o                         
  -3   8   3       2575.29       2508.69        92.00 o                         
  -2   8   3       3059.95       3316.10       108.11 o                         
  -1   8   3       1974.35       2090.29       108.48 o                         
   0   8   3          0.38          4.65        11.49 o                         
   1   8   3       1038.66        978.29        60.88 o                         
   2   8   3        772.91        683.81        61.25 o                         
   3   8   3       4598.50       5007.82       240.38 o                         
   4   8   3       1956.83       1950.81       185.31 o                         
   5   8   3       2083.55       2174.86       126.47 o                         
   6   8   3       1154.47       1033.71        88.57 o                         
   7   8   3         31.15         35.51        27.86 o                         
   8   8   3        437.61        404.96       107.91 o                         
   9   8   3       1070.30       1122.45       145.36 o                         
  10   8   3       1254.35        887.25       191.01 o                         
 -11   9   3       1390.67       1461.51       202.69 o                         
 -10   9   3        123.45         52.48        32.93 o                         
  -9   9   3       1055.04       1331.76       183.57 o                         
  -8   9   3       4018.29       4123.75       233.42 o                         
  -7   9   3       7489.12       7353.08       331.98 o                         
  -6   9   3      11129.25      12035.77       464.00 o                         
  -5   9   3       6550.16       6152.51       226.99 o                         
  -4   9   3       4335.34       4506.51       157.03 o                         
  -3   9   3       1802.50       1559.91       105.51 o                         
  -2   9   3       1177.04       1170.29        70.33 o                         
  -1   9   3       6402.20       6315.24       229.26 o                         
   0   9   3      10359.17      10888.19       372.59 o                         
   1   9   3       8303.77       8369.62       299.20 o                         
   2   9   3       4224.45       4355.41       225.16 o                         
   3   9   3         52.90         77.53        43.33 o                         
   4   9   3         34.99        111.79        59.14 o                         
   5   9   3       1485.53       1404.49       189.58 o                         
   6   9   3       4389.64       4522.93       408.54 o                         
   7   9   3       6798.67       7012.80       336.45 o                         
   8   9   3       5895.79       5551.10       428.26 o                         
   9   9   3       1784.90       1687.49       239.84 o                         
 -10  10   3       2558.38       2323.56       262.99 o                         
  -9  10   3       2600.39       2167.65       250.90 o                         
  -8  10   3       1428.99       1117.89       119.81 o                         
  -7  10   3        710.04        703.22        93.13 o                         
  -6  10   3         69.08         32.30        24.69 o                         
  -5  10   3       1545.22       1349.87       270.44 o                         
  -4  10   3       5545.51       5874.02       225.99 o                         
  -3  10   3       9245.60       9527.25       314.34 o                         
  -2  10   3       4710.09       4925.08       328.93 o                         
  -1  10   3       1977.74       2051.79       164.24 o                         
   0  10   3        339.20        377.47        62.67 o                         
   1  10   3        103.21         46.28        30.90 o                         
   2  10   3       2234.56       2280.79       159.30 o                         
   3  10   3       7061.95       7000.05       696.23 o                         
   4  10   3       2968.53       2618.85       264.36 o                         
   5  10   3       1796.41       1807.27       221.88 o                         
   6  10   3       1172.33       1268.22       104.48 o                         
   7  10   3         44.89         24.86        44.85 o                         
   8  10   3        532.81        460.63       119.78 o                         
  -9  11   3         23.96        -27.52        44.46 o                         
  -8  11   3         17.94         -3.22        32.55 o                         
  -7  11   3         39.93         -1.39        34.76 o                         
  -6  11   3         15.65         38.18        31.17 o                         
  -5  11   3          0.85         41.89        32.83 o                         
  -4  11   3          6.22          0.00        23.15 o                         
  -3  11   3          1.92         -7.91        19.02 o                         
  -2  11   3         12.84         12.92        23.27 o                         
  -1  11   3        806.65        772.40       192.79 o                         
   0  11   3        999.44       1342.01       122.39 o                         
   1  11   3        173.38        160.33        52.86 o                         
   2  11   3        246.78        174.38        49.01 o                         
   3  11   3        146.32        169.36        84.68 o                         
   4  11   3        234.92        232.26        87.28 o                         
   5  11   3         44.90        109.54        62.69 o                         
   6  11   3         10.33         24.45        45.69 o                         
  -8  12   3       1803.75       1806.11       226.32 o                         
  -7  12   3         65.40        112.40        46.39 o                         
  -6  12   3         25.67         39.02        34.31 o                         
  -5  12   3       1311.34       1468.37       140.11 o                         
  -4  12   3       3261.59       3178.71       329.00 o                         
  -3  12   3       4600.25       4649.47       537.83 o                         
  -2  12   3       4031.45       3880.06       332.17 o                         
  -1  12   3       1968.46       1704.51       142.79 o                         
   0  12   3          2.70         23.49        28.74 o                         
   1  12   3       2046.99       2175.30       297.38 o                         
   2  12   3       3652.21       3681.37       409.89 o                         
   3  12   3       5573.88       5643.08       424.91 o                         
   4  12   3       5878.88       5739.10       440.14 o                         
   5  12   3       3938.47       3798.25       353.27 o                         
  -6  13   3       5138.25       5135.27       409.82 o                         
  -5  13   3       3895.75       4046.19       250.10 o                         
  -4  13   3       1341.51       1140.95       180.70 o                         
  -3  13   3         93.67         80.65        56.14 o                         
  -2  13   3        967.19        928.63       160.35 o                         
  -1  13   3       3857.86       4177.54       354.02 o                         
   0  13   3       6899.75       6660.58       329.54 o                         
   1  13   3       6177.67       6601.83       675.47 o                         
   2  13   3       2375.28       2323.15       259.10 o                         
   3  13   3        625.11        726.83       152.22 o                         
  -2  14   3       1009.08        745.54       147.51 o                         
   0  14   3         14.25         27.73        51.77 o                         
   1  14   3        193.64        245.53        67.47 o                         
 -14   0   4       4794.19       5434.85       275.41 o                         
 -13   0   4       1596.27       1479.16       133.85 o                         
 -12   0   4         18.21         24.01        40.30 o                         
 -11   0   4       1820.09       1915.88       143.73 o                         
 -10   0   4       6166.66       5988.52       260.57 o                         
  -9   0   4       9657.44       9664.11       256.09 o                         
  -8   0   4      19977.54      20254.60       386.85 o                         
  -7   0   4       8239.66       8774.33       132.91 o                         
  -6   0   4       8450.71       8808.60       147.11 o                         
  -5   0   4        354.11        300.22        20.08 o                         
  -4   0   4       4472.43       4531.36       115.22 o                         
  -3   0   4      19668.05      21103.40       454.86 o                         
  -2   0   4      48692.47      45372.49       542.66 o                         
  -1   0   4      35003.70      34795.94       563.17 o                         
   0   0   4      37360.99      35805.47       552.93 o                         
   1   0   4      22881.50      23143.99       315.33 o                         
   2   0   4        736.92        710.61        28.15 o                         
   3   0   4       1088.50       1230.62        39.11 o                         
   4   0   4       6229.70       6356.93       110.21 o                         
   5   0   4      11970.71      11669.46       295.67 o                         
   6   0   4      12946.79      12814.94       372.76 o                         
   7   0   4         32.36         60.76        28.97 o                         
   8   0   4        524.18        636.88       221.27 o                         
   9   0   4        327.01        384.02        76.30 o                         
  10   0   4       2369.02       2683.40       194.33 o                         
  11   0   4       5235.80       6028.55       372.20 o                         
 -15   1   4          3.15        -32.37        52.31 o                         
 -14   1   4        686.44        592.68        62.45 o                         
 -13   1   4       2024.85       1947.99       108.83 o                         
 -12   1   4       3178.78       3114.19       134.77 o                         
 -11   1   4       2911.38       2941.25       125.61 o                         
 -10   1   4       1855.95       1946.01        96.51 o                         
  -9   1   4        502.89        554.04        36.77 o                         
  -8   1   4        123.29        270.73        50.36 o                         
  -7   1   4       4144.42       4158.16        65.65 o                         
  -6   1   4       9894.00       9600.66       115.73 o                         
  -5   1   4      17728.68      17843.94       205.05 o                         
  -4   1   4      11451.50      11758.73       147.28 o                         
  -3   1   4       9027.02       8482.86       132.92 o                         
  -2   1   4        538.12        596.80        28.08 o                         
  -1   1   4        385.40        405.25        20.04 o                         
   0   1   4       1730.24       1716.77        41.28 o                         
   1   1   4       6778.49       6874.87        90.28 o                         
   2   1   4       2479.50       2354.01        41.04 o                         
   3   1   4       5985.60       6296.68        79.92 o                         
   4   1   4       3120.29       3118.73        56.32 o                         
   5   1   4        109.09         87.92        10.90 o                         
   6   1   4       2244.64       2200.39        58.72 o                         
   7   1   4       7496.45       7744.44       279.62 o                         
   8   1   4       3566.67       3523.38       212.17 o                         
   9   1   4       2395.63       2117.85       145.61 o                         
  10   1   4       2554.13       2650.26       166.80 o                         
  11   1   4        656.72        621.43       106.49 o                         
  12   1   4         43.77         37.22        60.17 o                         
 -15   2   4         29.80        -32.64        74.64 o                         
 -14   2   4         34.45         18.46        28.84 o                         
 -13   2   4        137.01        140.14        37.11 o                         
 -12   2   4         21.04          2.14        25.32 o                         
 -11   2   4         10.99         -3.05        21.56 o                         
 -10   2   4        336.04        345.24        36.29 o                         
  -9   2   4        367.17        411.74        38.64 o                         
  -8   2   4          7.72          1.69         8.70 o                         
  -7   2   4         57.82         44.28         7.71 o                         
  -6   2   4       1433.00       1430.97        36.08 o                         
  -5   2   4        882.58        845.65        25.46 o                         
  -4   2   4          8.39          2.66         6.15 o                         
  -3   2   4        109.01        130.78        13.32 o                         
  -2   2   4         14.96         17.17         5.77 o                         
  -1   2   4        275.72        314.60        17.02 o                         
   0   2   4        593.66        575.60        22.86 o                         
   1   2   4        216.90        222.12        12.51 o                         
   2   2   4        208.71        224.39        11.96 o                         
   3   2   4       1951.54       2027.07        48.35 o                         
   4   2   4       1592.47       1476.78        39.63 o                         
   5   2   4        505.51        491.01        25.24 o                         
   6   2   4        157.00        124.27        19.18 o                         
   7   2   4        872.56        987.24        93.55 o                         
   8   2   4        113.24         60.30        30.52 o                         
   9   2   4         26.67         68.84        36.53 o                         
  10   2   4        101.88        102.14        42.50 o                         
  11   2   4        204.87        270.97        80.35 o                         
 -14   3   4        660.61        573.62        65.19 o                         
 -13   3   4       2308.18       2198.18       115.64 o                         
 -12   3   4       5111.08       4999.65       174.47 o                         
 -11   3   4       4428.70       4427.76       181.28 o                         
 -10   3   4       2649.48       2767.42       121.34 o                         
  -9   3   4        421.84        376.55        31.74 o                         
  -8   3   4          1.66          9.20         9.75 o                         
  -7   3   4       1019.22        980.68        38.06 o                         
  -6   3   4       6412.98       6531.39        89.10 o                         
  -5   3   4      21867.65      21660.71       263.01 o                         
  -4   3   4      24200.36      24591.78       364.70 o                         
  -3   3   4       3704.62       3490.08       103.44 o                         
  -2   3   4       7369.94       7259.05       126.43 o                         
  -1   3   4      11609.51      11605.65       173.09 o                         
   0   3   4       7730.43       7520.28       162.85 o                         
   1   3   4      14617.67      14140.81       256.06 o                         
   2   3   4      19371.72      19104.10       222.72 o                         
   3   3   4      14994.98      15020.12       195.18 o                         
   4   3   4       4739.96       5028.13        91.03 o                         
   5   3   4          0.23          4.82         9.18 o                         
   6   3   4       2091.84       2051.72        76.18 o                         
   7   3   4       7475.19       7673.54       538.79 o                         
   8   3   4       8695.90       8440.05       343.55 o                         
   9   3   4       5602.17       5732.12       361.57 o                         
  10   3   4       2010.47       2067.57       178.16 o                         
  11   3   4        295.68        314.58       108.11 o                         
 -14   4   4       2711.02       2733.47       237.16 o                         
 -13   4   4       1173.51       1186.75        93.51 o                         
 -12   4   4        255.92        186.56        34.94 o                         
 -11   4   4        877.74        967.75        96.46 o                         
 -10   4   4       5315.07       5294.61       152.18 o                         
  -9   4   4      13035.44      13231.26       239.42 o                         
  -8   4   4       7956.14       7938.12       138.64 o                         
  -7   4   4       5809.44       6024.06       107.40 o                         
  -6   4   4       3266.65       3309.59        69.17 o                         
  -5   4   4         12.57         15.97         6.53 o                         
  -4   4   4       9827.42       9142.21       163.24 o                         
  -3   4   4      20890.23      21317.44       338.70 o                         
  -2   4   4      20989.32      20413.19       325.49 o                         
  -1   4   4      15310.60      14667.93       210.70 o                         
   0   4   4       9849.78       9213.95       167.02 o                         
   1   4   4       2577.27       2602.92        61.65 o                         
   2   4   4       1745.89       1747.22        54.66 o                         
   3   4   4       5027.44       4962.79        91.86 o                         
   4   4   4      10152.10      10130.48       158.78 o                         
   5   4   4      12420.44      12326.76       192.04 o                         
   6   4   4       6844.22       7270.42       198.42 o                         
   7   4   4       1833.84       1691.02       168.30 o                         
   8   4   4        103.44         89.85        58.03 o                         
   9   4   4       1452.36       1795.13       163.75 o                         
  10   4   4       3021.75       4036.01       316.67 o                         
  11   4   4       3220.92       2641.04       209.64 o                         
 -14   5   4        165.92        100.87       115.28 o                         
 -13   5   4        323.04        250.67        55.48 o                         
 -12   5   4        190.04        155.86        32.98 o                         
 -11   5   4        430.48        413.52        64.40 o                         
 -10   5   4        989.03        952.10        59.11 o                         
  -9   5   4        183.08        169.16        21.99 o                         
  -8   5   4        913.44        864.00        36.71 o                         
  -7   5   4       1290.43       1248.44        44.65 o                         
  -6   5   4        426.66        405.10        26.58 o                         
  -5   5   4       1398.09       1405.86        45.38 o                         
  -4   5   4       3750.86       3837.26        76.39 o                         
  -3   5   4        309.00        287.52        16.95 o                         
  -2   5   4        331.01        385.90        26.98 o                         
  -1   5   4        115.33        115.98        12.70 o                         
   0   5   4       1265.98       1246.34        37.71 o                         
   1   5   4       4709.71       4614.85       104.21 o                         
   2   5   4       1887.02       1850.03        57.02 o                         
   3   5   4       1122.87       1112.53        41.53 o                         
   4   5   4        104.97         94.47        12.23 o                         
   5   5   4          1.19          1.53        12.29 o                         
   6   5   4        883.78        792.20        66.68 o                         
   7   5   4       1388.18       1485.30       155.28 o                         
   8   5   4       1979.72       2053.83       193.90 o                         
   9   5   4       1543.95       1545.22       151.99 o                         
  10   5   4        810.69        851.87       117.24 o                         
  11   5   4        327.68        261.97       135.42 o                         
 -13   6   4        123.06        134.90        39.62 o                         
 -12   6   4        128.50         97.00        35.66 o                         
 -11   6   4        775.22        809.31       105.30 o                         
 -10   6   4       1436.15       1517.23       106.29 o                         
  -9   6   4       1954.76       2159.49       108.15 o                         
  -8   6   4       4798.32       4707.24       126.22 o                         
  -7   6   4       2096.89       2143.10        90.58 o                         
  -6   6   4        799.56        701.52        35.37 o                         
  -5   6   4         29.77         32.27         9.14 o                         
  -4   6   4         39.73         36.24         8.54 o                         
  -3   6   4        895.14        922.61        33.10 o                         
  -2   6   4       6135.77       6131.46       138.14 o                         
  -1   6   4       4447.84       4496.80       100.39 o                         
   0   6   4       1241.91       1168.29        49.12 o                         
   1   6   4        201.83        203.46        19.75 o                         
   2   6   4        103.67         84.64        14.58 o                         
   3   6   4        436.87        445.85        35.02 o                         
   4   6   4       1923.50       1859.88        80.76 o                         
   5   6   4       2603.18       2232.78       127.77 o                         
   6   6   4       1805.00       1655.85       116.51 o                         
   7   6   4         18.10        -28.71        35.09 o                         
   8   6   4          0.99          1.88        47.30 o                         
   9   6   4        161.61        210.19        74.77 o                         
  10   6   4        282.08         97.74        64.10 o                         
 -13   7   4       3247.98       3681.27       243.22 o                         
 -12   7   4       4268.91       4227.86       205.32 o                         
 -11   7   4       4678.56       4787.34       215.96 o                         
 -10   7   4       4545.99       4828.20       209.70 o                         
  -9   7   4       1761.83       1843.24       109.67 o                         
  -8   7   4        277.62        256.61        31.36 o                         
  -7   7   4       4483.30       4714.94       133.83 o                         
  -6   7   4       6076.07       5959.80       140.82 o                         
  -5   7   4      10620.39      10792.63       247.58 o                         
  -4   7   4       8267.93       7880.11       223.77 o                         
  -3   7   4       3405.44       3455.60       110.63 o                         
  -2   7   4        149.11        190.28        28.75 o                         
  -1   7   4       4642.10       4300.13       124.58 o                         
   0   7   4      10594.12      10781.01       242.99 o                         
   1   7   4      13856.67      13706.71       295.94 o                         
   2   7   4      10114.47       9901.45       213.57 o                         
   3   7   4      16593.28      16214.89       404.02 o                         
   4   7   4       7979.89       7986.87       288.96 o                         
   5   7   4       1256.14       1191.64       150.70 o                         
   6   7   4       1404.19       1404.94       108.40 o                         
   7   7   4       5567.04       5653.47       472.31 o                         
   8   7   4       4544.53       4664.22       294.86 o                         
   9   7   4       3260.80       3496.27       225.12 o                         
  10   7   4       2300.11       2707.87       249.47 o                         
 -12   8   4         93.84         78.54        59.89 o                         
 -11   8   4       1012.32       1192.72       179.61 o                         
 -10   8   4       2606.65       2702.10       266.61 o                         
  -9   8   4       5726.66       5889.28       417.67 o                         
  -8   8   4       7037.81       7160.40       323.64 o                         
  -7   8   4       7804.64       7687.26       294.52 o                         
  -6   8   4       4070.83       3659.79       161.84 o                         
  -5   8   4        375.81        281.80        35.58 o                         
  -4   8   4       1487.94       1630.01       114.02 o                         
  -3   8   4       5387.84       5407.84       174.30 o                         
  -2   8   4       6925.36       7196.50       212.25 o                         
  -1   8   4       6660.39       6595.08       200.34 o                         
   0   8   4       3959.93       3731.59       199.31 o                         
   1   8   4       2349.98       2126.22       141.16 o                         
   2   8   4        257.84        211.42        37.25 o                         
   3   8   4        501.12        521.50        72.80 o                         
   4   8   4       3563.68       3306.07       284.78 o                         
   5   8   4       5929.85       6183.21       241.45 o                         
   6   8   4       5648.46       5785.32       241.63 o                         
   7   8   4        848.42        866.79       110.94 o                         
   8   8   4         27.60         20.44        38.86 o                         
   9   8   4        223.49        259.61        65.09 o                         
 -11   9   4         20.89         80.04        55.73 o                         
 -10   9   4          2.22        -25.75        48.01 o                         
  -9   9   4         14.17         49.72        46.37 o                         
  -8   9   4        172.95        162.41        65.29 o                         
  -7   9   4        116.50         78.56        36.32 o                         
  -6   9   4        113.98         97.84        32.25 o                         
  -5   9   4         28.60         39.60        19.35 o                         
  -4   9   4         75.34         33.32        18.98 o                         
  -3   9   4         14.10        -19.09        24.56 o                         
  -2   9   4         60.53         31.92        19.61 o                         
  -1   9   4          0.05        -14.61        15.08 o                         
   0   9   4        423.01        357.02        49.47 o                         
   1   9   4       1108.78       1359.37       118.48 o                         
   2   9   4        623.67        645.49        82.72 o                         
   3   9   4          5.12         -5.10        31.18 o                         
   4   9   4          0.75        -23.15        48.28 o                         
   5   9   4          5.11          4.00        30.99 o                         
   6   9   4          0.33        -24.95        34.71 o                         
   7   9   4          1.00          4.63        35.14 o                         
   8   9   4          9.72          0.03        54.22 o                         
 -10  10   4       1288.95       1112.20       180.22 o                         
  -9  10   4       2021.87       2015.77       166.29 o                         
  -8  10   4       1996.83       2001.13       162.79 o                         
  -7  10   4       2751.23       2682.69       187.46 o                         
  -6  10   4       1145.19       1195.97       120.22 o                         
  -5  10   4          0.97          6.97        19.34 o                         
  -4  10   4       2094.92       1845.68       116.61 o                         
  -3  10   4       3852.53       3837.45       177.15 o                         
  -2  10   4       5942.60       5983.68       233.67 o                         
  -1  10   4       4160.92       4433.28       192.41 o                         
   0  10   4       2103.15       2164.91       156.18 o                         
   1  10   4       1469.61       1658.89       136.62 o                         
   2  10   4          2.14         -1.59        26.90 o                         
   3  10   4        888.92        825.44        99.03 o                         
   4  10   4       2717.41       2251.72       247.90 o                         
   5  10   4       2697.90       2906.89       225.04 o                         
   6  10   4       2400.77       2622.32       155.38 o                         
   7  10   4        516.39        326.47        71.81 o                         
  -9  11   4        437.44        320.61        70.84 o                         
  -8  11   4         81.91         64.66        41.84 o                         
  -7  11   4       2080.10       2197.76       173.85 o                         
  -6  11   4       4611.34       4711.72       265.86 o                         
  -5  11   4       6660.70       7581.48       613.77 o                         
  -4  11   4       5316.04       5162.88       218.99 o                         
  -3  11   4       1204.34       1127.18        92.83 o                         
  -2  11   4        409.09        367.12        53.60 o                         
  -1  11   4       2216.59       2333.88       283.21 o                         
   0  11   4       4694.04       5013.39       379.22 o                         
   1  11   4       9130.54       9533.42       669.74 o                         
   2  11   4       7828.19       7819.31       359.02 o                         
   3  11   4       6559.01       6335.84       448.68 o                         
   4  11   4       1240.41        956.49       162.67 o                         
   5  11   4         11.37         -1.46        36.34 o                         
   6  11   4       1176.77       1188.16       151.06 o                         
  -8  12   4       2069.76       2436.38       268.73 o                         
  -7  12   4       1141.10       1342.69       138.29 o                         
  -6  12   4        559.45        733.47       188.93 o                         
  -5  12   4         42.34         76.45        41.77 o                         
  -4  12   4        615.98        615.49        92.51 o                         
  -3  12   4       2108.34       2273.89       224.47 o                         
  -2  12   4       2839.62       3105.41       213.92 o                         
  -1  12   4       1380.28       1509.13       139.89 o                         
   0  12   4        955.25        879.62       107.87 o                         
   1  12   4        311.52        218.06        73.58 o                         
   2  12   4         33.96         44.93        35.09 o                         
   3  12   4        848.44        484.73       121.83 o                         
   4  12   4       1465.36       2153.24       263.33 o                         
  -5  13   4        588.23        511.98       124.63 o                         
  -4  13   4        273.42        188.90        59.08 o                         
  -3  13   4         15.52         27.86        45.00 o                         
  -2  13   4          3.00         27.66        36.47 o                         
  -1  13   4        154.38        175.44        60.75 o                         
   0  13   4        146.45        132.39        53.55 o                         
   1  13   4          1.90         -3.42        34.18 o                         
   2  13   4         31.77        -27.66        57.77 o                         
 -14   1   5         10.73        -13.35        24.68 o                         
 -13   1   5        476.12        449.86        55.14 o                         
 -12   1   5       2538.15       2630.46       123.00 o                         
 -11   1   5       6376.75       6574.47       201.36 o                         
 -10   1   5       8888.48       9398.87       247.76 o                         
  -9   1   5       6277.07       6502.99       147.94 o                         
  -8   1   5        908.14        945.36        37.79 o                         
  -7   1   5        213.41        221.49        14.85 o                         
  -6   1   5       2986.01       2991.59        60.66 o                         
  -5   1   5      14164.76      14345.63       248.91 o                         
  -4   1   5      17619.76      17206.19       238.02 o                         
  -3   1   5      12303.71      11623.82       160.77 o                         
  -2   1   5       8930.92       8219.29       122.25 o                         
  -1   1   5       3828.93       3985.78        68.06 o                         
   0   1   5         56.79         89.47         8.76 o                         
   1   1   5       2079.89       2125.70        44.14 o                         
   2   1   5       9830.31      10299.42       131.31 o                         
   3   1   5      17820.54      18549.19       212.68 o                         
   4   1   5      11022.00      11001.74       156.82 o                         
   5   1   5       3635.11       3636.09        95.26 o                         
   6   1   5        127.22         75.61        42.04 o                         
   7   1   5        744.16        870.11        80.99 o                         
   8   1   5       1306.85       1194.53       126.34 o                         
   9   1   5       2682.89       2770.09       199.53 o                         
  10   1   5       4132.41       4535.16       231.19 o                         
  11   1   5       1485.10       1188.07       169.08 o                         
 -14   2   5       4382.71       4289.20       177.89 o                         
 -13   2   5       3367.25       3500.59       148.14 o                         
 -12   2   5       2837.76       2901.17       130.06 o                         
 -11   2   5        863.77        902.24       105.54 o                         
 -10   2   5        452.71        434.23        41.03 o                         
  -9   2   5       5195.79       5293.73       137.86 o                         
  -8   2   5       9068.57       9050.97       189.52 o                         
  -7   2   5      14030.04      13814.25       184.42 o                         
  -6   2   5      12898.34      12640.34       175.94 o                         
  -5   2   5       3459.29       3275.52        68.95 o                         
  -4   2   5         22.78         21.00         7.24 o                         
  -3   2   5       6871.93       6623.30       124.44 o                         
  -2   2   5       5750.18       5906.22       117.48 o                         
  -1   2   5      19265.02      19409.90       260.26 o                         
   0   2   5      29556.63      30428.94       368.75 o                         
   1   2   5      18560.49      19345.19       243.52 o                         
   2   2   5        447.81        444.62        23.21 o                         
   3   2   5       1244.13       1210.57        41.12 o                         
   4   2   5       5076.62       5441.03       101.23 o                         
   5   2   5      12127.42      12052.01       185.90 o                         
   6   2   5       5575.07       5662.67       209.95 o                         
   7   2   5       8992.00      10137.38       364.79 o                         
   8   2   5       4884.99       4933.69       324.99 o                         
   9   2   5       2292.64       2062.99       166.20 o                         
  10   2   5         37.25         20.33        46.29 o                         
 -14   3   5         80.99         96.51        37.72 o                         
 -13   3   5        462.77        392.80        51.93 o                         
 -12   3   5       1204.04       1223.18        82.80 o                         
 -11   3   5       2429.76       2524.95       103.61 o                         
 -10   3   5       3434.26       3425.15       117.55 o                         
  -9   3   5       2286.11       2328.09       100.40 o                         
  -8   3   5        467.69        461.05        30.67 o                         
  -7   3   5         51.33         52.95        10.65 o                         
  -6   3   5       1708.33       1734.12        44.21 o                         
  -5   3   5       2962.25       3040.87        76.52 o                         
  -4   3   5       3648.51       3620.38        85.11 o                         
  -3   3   5        288.14        323.62        30.13 o                         
  -2   3   5       1470.03       1358.79        42.77 o                         
  -1   3   5       1058.37        997.60        42.30 o                         
   0   3   5        497.20        435.84        24.97 o                         
   1   3   5       4834.04       4867.43        88.57 o                         
   2   3   5       7394.48       7534.60       123.54 o                         
   3   3   5       3388.89       3316.82        72.82 o                         
   4   3   5       2841.17       2840.89        68.44 o                         
   5   3   5       1322.62       1336.41        62.30 o                         
   6   3   5        165.91        157.35        39.38 o                         
   7   3   5        114.26         87.98        57.11 o                         
   8   3   5        425.04        386.21       156.11 o                         
   9   3   5        933.35       1103.38       160.00 o                         
  10   3   5       1469.03       1563.25       173.28 o                         
 -14   4   5        665.32        614.65        96.95 o                         
 -13   4   5        358.78        313.45        45.41 o                         
 -12   4   5        584.38        461.38        52.21 o                         
 -11   4   5        282.08        302.67        36.34 o                         
 -10   4   5         48.55         32.55        18.59 o                         
  -9   4   5        176.08        117.85        21.32 o                         
  -8   4   5         85.70         79.15        13.83 o                         
  -7   4   5        284.95        253.25        19.44 o                         
  -6   4   5        227.97        241.52        17.22 o                         
  -5   4   5          4.10          7.28         7.44 o                         
  -4   4   5          0.99          5.26         7.81 o                         
  -3   4   5       1281.92       1290.44        41.71 o                         
  -2   4   5        329.79        281.04        19.35 o                         
  -1   4   5       1615.30       1564.20        45.01 o                         
   0   4   5       2287.88       2339.92        68.10 o                         
   1   4   5        446.32        445.77        24.93 o                         
   2   4   5        258.59        249.07        17.29 o                         
   3   4   5       1029.67       1003.16        36.02 o                         
   4   4   5       1459.61       1451.93        53.97 o                         
   5   4   5        573.60        445.43        47.93 o                         
   6   4   5         68.13         92.70        30.05 o                         
   7   4   5        750.59        610.47       127.84 o                         
   8   4   5        493.97        314.49        88.09 o                         
   9   4   5        259.72        363.18        98.09 o                         
  10   4   5          1.39        -21.90        56.53 o                         
 -14   5   5          0.31         47.67       108.93 o                         
 -13   5   5        619.39        443.98        62.65 o                         
 -12   5   5       2264.48       2192.75       110.34 o                         
 -11   5   5       4474.40       4368.64       155.98 o                         
 -10   5   5       6263.52       6043.25       153.23 o                         
  -9   5   5       7768.01       7757.73       176.02 o                         
  -8   5   5         44.25         36.12        11.34 o                         
  -7   5   5        974.61        866.72        38.01 o                         
  -6   5   5       8618.12       8605.65       136.59 o                         
  -5   5   5      15214.88      15584.62       239.97 o                         
  -4   5   5      10622.29      10438.56       196.07 o                         
  -3   5   5      10104.63       9745.48       192.32 o                         
  -2   5   5      12147.14      11610.38       208.27 o                         
  -1   5   5       6104.08       5892.48       129.86 o                         
   0   5   5          9.46         -0.86         8.30 o                         
   1   5   5       1362.05       1471.49        47.22 o                         
   2   5   5       7246.25       7402.97       134.21 o                         
   3   5   5       7377.96       7631.75       122.84 o                         
   4   5   5       5074.29       5048.54       105.36 o                         
   5   5   5       1143.09        991.36        68.21 o                         
   6   5   5        258.80        243.82        44.42 o                         
   7   5   5       1471.12       1742.30       178.54 o                         
   8   5   5       3001.24       3242.62       268.42 o                         
   9   5   5       4022.41       3741.79       297.04 o                         
  10   5   5       3275.76       2866.48       374.31 o                         
 -13   6   5       2822.91       3060.43       273.20 o                         
 -12   6   5       1732.00       1435.63       103.75 o                         
 -11   6   5       1261.16       1311.43        88.89 o                         
 -10   6   5         21.19         24.29        26.80 o                         
  -9   6   5       1722.46       1646.55       103.70 o                         
  -8   6   5       5868.26       5682.43       134.91 o                         
  -7   6   5       9321.12       9500.01       189.99 o                         
  -6   6   5       5984.98       5947.19       133.48 o                         
  -5   6   5       1285.60       1286.50        59.73 o                         
  -4   6   5         14.31         29.86        10.63 o                         
  -3   6   5        805.32        832.57        53.73 o                         
  -2   6   5       4346.65       4144.13        99.61 o                         
  -1   6   5      13180.13      12842.14       244.05 o                         
   0   6   5      20715.69      19853.61       449.66 o                         
   1   6   5       2611.87       2705.22        80.26 o                         
   2   6   5       1073.20       1016.75        43.84 o                         
   3   6   5        155.25        192.66        21.43 o                         
   4   6   5       3129.60       3115.66       113.53 o                         
   5   6   5       8403.47       8633.44       247.07 o                         
   6   6   5       8913.03       9528.12       343.46 o                         
   7   6   5       6099.31       6338.75       315.11 o                         
   8   6   5       2895.55       2808.51       239.35 o                         
   9   6   5        656.11        486.48       111.41 o                         
 -13   7   5        102.23         68.05       117.02 o                         
 -12   7   5        179.85        144.34        41.26 o                         
 -11   7   5        431.82        387.76        57.40 o                         
 -10   7   5        470.75        453.08        57.07 o                         
  -9   7   5        673.44        628.78        67.31 o                         
  -8   7   5          3.91        -14.94        14.94 o                         
  -7   7   5        471.12        359.04        40.62 o                         
  -6   7   5         59.89         42.08        15.47 o                         
  -5   7   5       1025.40       1026.81        65.36 o                         
  -4   7   5        861.42        772.49        67.58 o                         
  -3   7   5        698.43        596.54        60.58 o                         
  -2   7   5        879.41        888.44        59.70 o                         
  -1   7   5        503.54        558.65        46.44 o                         
   0   7   5        181.98        172.80        26.58 o                         
   1   7   5        469.33        465.06        43.55 o                         
   2   7   5        759.79        721.51        50.10 o                         
   3   7   5        353.82        352.72        48.03 o                         
   4   7   5        693.52        652.41        72.61 o                         
   5   7   5        106.52        113.37        35.41 o                         
   6   7   5         20.79         -9.35        34.84 o                         
   7   7   5          0.61         35.92        40.12 o                         
   8   7   5         86.42         36.13        75.33 o                         
   9   7   5        363.57        347.92        97.09 o                         
 -12   8   5        418.33        523.11       118.62 o                         
 -11   8   5        232.36        167.10        50.17 o                         
 -10   8   5          3.38         22.50        22.78 o                         
  -9   8   5        339.67        331.33        62.77 o                         
  -8   8   5       2703.61       2588.26       199.10 o                         
  -7   8   5       4683.55       4754.54       254.15 o                         
  -6   8   5       1690.66       1702.84       107.69 o                         
  -5   8   5        285.44        272.96        35.90 o                         
  -4   8   5         31.40         19.27        16.63 o                         
  -3   8   5        749.95        766.52        71.76 o                         
  -2   8   5       2784.90       2883.89       175.29 o                         
  -1   8   5       5812.40       6092.61       323.91 o                         
   0   8   5       7500.02       7077.76       312.94 o                         
   1   8   5       7743.68       7569.46       259.66 o                         
   2   8   5        170.02        211.07        57.06 o                         
   3   8   5         77.49        100.49        33.19 o                         
   4   8   5        698.61        698.19       108.53 o                         
   5   8   5       1570.56       1752.64       120.95 o                         
   6   8   5       1470.12       1362.50       126.65 o                         
   7   8   5       2530.95       2538.85       165.39 o                         
   8   8   5       1205.06       1155.27       152.29 o                         
 -11   9   5       4542.76       4404.61       373.35 o                         
 -10   9   5       5465.49       5172.28       404.01 o                         
  -9   9   5       3441.99       3522.09       220.34 o                         
  -8   9   5        454.46        453.44        76.93 o                         
  -7   9   5        593.65        559.10        64.25 o                         
  -6   9   5       5450.71       5407.48       253.31 o                         
  -5   9   5      10219.26      10616.26       346.27 o                         
  -4   9   5      17005.11      17232.70       496.95 o                         
  -3   9   5       8567.98       9096.05       310.13 o                         
  -2   9   5       8221.54       8235.40       290.05 o                         
  -1   9   5       3826.34       4341.02       192.58 o                         
   0   9   5        329.16        228.04       156.42 o                         
   1   9   5       2195.82       2156.99       156.75 o                         
   2   9   5      11049.18      11546.07       525.85 o                         
   3   9   5       8074.91       7962.17       437.65 o                         
   4   9   5       4352.15       4252.47       237.94 o                         
   5   9   5       1285.85       1236.06       107.16 o                         
   6   9   5         75.41         51.95        33.70 o                         
   7   9   5        475.53        554.97        97.40 o                         
 -10  10   5        272.88        301.85        96.43 o                         
  -9  10   5       1146.85       1283.90       133.85 o                         
  -8  10   5       2142.55       2388.06       216.21 o                         
  -7  10   5       2310.20       2350.05       178.36 o                         
  -6  10   5       2208.99       1975.39       125.76 o                         
  -5  10   5        717.50        678.16        72.94 o                         
  -4  10   5          8.39         11.73        22.24 o                         
  -3  10   5       2285.81       2451.24       240.10 o                         
  -2  10   5       2947.05       3126.22       160.77 o                         
  -1  10   5       3289.30       3644.73       176.31 o                         
   0  10   5       3827.81       4000.64       230.29 o                         
   1  10   5       4088.94       4242.59       241.49 o                         
   2  10   5        492.23        454.01       210.65 o                         
   3  10   5          2.07         24.24        32.03 o                         
   4  10   5        795.36        795.63       100.66 o                         
   5  10   5       3179.25       3319.66       208.00 o                         
   6  10   5       2412.78       2669.31       225.69 o                         
  -9  11   5        313.45        295.84       101.00 o                         
  -8  11   5         35.37         17.86        54.97 o                         
  -7  11   5         31.94          0.01        53.88 o                         
  -6  11   5         23.29          0.01        53.06 o                         
  -5  11   5         27.37          9.14        26.64 o                         
  -4  11   5        255.98        196.80        61.68 o                         
  -3  11   5        104.13        119.42        36.41 o                         
  -2  11   5          7.29         30.56        30.66 o                         
  -1  11   5          0.69         24.41        29.91 o                         
   0  11   5         11.13         81.30        93.63 o                         
   1  11   5          1.00        -24.86        26.67 o                         
   2  11   5        213.62        151.27        55.52 o                         
   3  11   5        134.14         78.33        54.57 o                         
   4  11   5         10.21          8.87        37.36 o                         
   5  11   5         35.14         81.20        37.96 o                         
  -7  12   5       2998.78       3094.10       219.23 o                         
  -6  12   5       1737.35       1702.73       159.86 o                         
  -5  12   5        363.00        480.11        84.76 o                         
  -4  12   5          4.37          0.00        35.33 o                         
  -3  12   5        411.04        319.63        54.47 o                         
  -2  12   5       1843.74       1881.53       160.36 o                         
  -1  12   5       3271.05       3118.04       211.24 o                         
   0  12   5       3624.14       3792.14       296.08 o                         
   1  12   5       1275.81       1320.40       137.91 o                         
   2  12   5        543.24        588.20       129.07 o                         
   3  12   5         88.52         83.66        63.78 o                         
  -5  13   5       3369.67       3372.18       324.25 o                         
  -4  13   5       3970.14       4093.95       353.55 o                         
  -3  13   5       4100.42       4080.50       368.16 o                         
  -2  13   5       2766.54       2576.31       195.02 o                         
  -1  13   5        531.80        650.95       124.91 o                         
   0  13   5        290.27        219.54        62.35 o                         
   1  13   5       1644.62       1528.23       217.71 o                         
 -14   0   6       2209.24       1947.05       211.66 o                         
 -13   0   6       5475.27       5548.30       275.61 o                         
 -12   0   6       6313.33       6506.10       295.26 o                         
 -11   0   6       3789.65       3649.74       204.67 o                         
 -10   0   6        418.36        346.03        68.04 o                         
  -9   0   6        380.07        356.87        57.95 o                         
  -8   0   6       7246.70       7764.23       185.56 o                         
  -7   0   6      17435.89      17345.40       338.95 o                         
  -6   0   6      21584.59      21676.64       442.57 o                         
  -5   0   6      18872.57      18190.87       408.91 o                         
  -4   0   6       8357.34       8690.97       258.11 o                         
  -3   0   6       2034.14       2237.42        84.45 o                         
  -2   0   6       2791.02       2845.26        82.79 o                         
  -1   0   6      17327.73      17112.47       405.25 o                         
   0   0   6      39466.87      39775.15       624.52 o                         
   1   0   6       7808.83       7955.13       182.37 o                         
   2   0   6       7118.19       7133.80       204.48 o                         
   3   0   6       4230.91       4174.66       110.86 o                         
   4   0   6        627.02        716.42        51.02 o                         
   5   0   6       1705.21       1827.91       144.95 o                         
   6   0   6       7681.21       7657.19       453.03 o                         
   7   0   6       8797.59       9218.92       382.32 o                         
   8   0   6       8877.15       9159.74       751.21 o                         
   9   0   6       4285.12       4398.95       468.96 o                         
  10   0   6        907.59       1221.20       182.64 o                         
 -14   1   6        951.31       1001.28        84.95 o                         
 -13   1   6        317.72        311.11        46.13 o                         
 -12   1   6        141.62         82.80        29.32 o                         
 -11   1   6       1728.26       1749.25        96.52 o                         
 -10   1   6       2333.10       2359.31       109.41 o                         
  -9   1   6       3255.19       3326.61       112.76 o                         
  -8   1   6        764.39        719.67        37.32 o                         
  -7   1   6        148.60        156.14        17.16 o                         
  -6   1   6        557.22        529.92        27.16 o                         
  -5   1   6        920.74        929.81        38.17 o                         
  -4   1   6       4782.68       4711.24        94.38 o                         
  -3   1   6      12270.65      11978.49       171.84 o                         
  -2   1   6      15993.67      15926.03       313.24 o                         
  -1   1   6       6497.98       6580.43       104.89 o                         
   0   1   6         94.83         81.41        12.84 o                         
   1   1   6       1191.02       1127.62        32.23 o                         
   2   1   6       1891.38       1901.50        43.82 o                         
   3   1   6       3729.31       3730.86        80.69 o                         
   4   1   6       7180.46       6991.20       159.56 o                         
   5   1   6       9075.30       9102.96       283.87 o                         
   6   1   6        598.27        568.51        65.72 o                         
   7   1   6        354.60        260.57        52.74 o                         
   8   1   6          6.29         -8.23        44.00 o                         
   9   1   6       1184.07       1155.26       176.22 o                         
  10   1   6       1558.36       1865.05       150.96 o                         
 -14   2   6         42.66         21.89        28.64 o                         
 -13   2   6         83.32        144.05        33.53 o                         
 -12   2   6        260.55        271.45        42.69 o                         
 -11   2   6        481.72        600.48        57.35 o                         
 -10   2   6          0.31        -14.22        14.22 o                         
  -9   2   6         65.37         45.41        17.87 o                         
  -8   2   6        263.30        257.67        22.23 o                         
  -7   2   6        317.48        307.09        21.14 o                         
  -6   2   6        792.05        755.47        48.62 o                         
  -5   2   6       3499.10       3510.52        78.75 o                         
  -4   2   6         66.97         56.87        11.98 o                         
  -3   2   6        431.19        419.45        22.15 o                         
  -2   2   6        294.46        316.26        22.24 o                         
  -1   2   6        322.34        320.03        19.20 o                         
   0   2   6         77.05         88.98        10.04 o                         
   1   2   6        829.44        770.50        29.13 o                         
   2   2   6        317.48        284.37        20.15 o                         
   3   2   6         18.99         26.26        11.38 o                         
   4   2   6        173.09        140.15        19.18 o                         
   5   2   6        161.35        123.29        35.02 o                         
   6   2   6        243.95        240.55        49.33 o                         
   7   2   6        175.69        146.88        46.14 o                         
   8   2   6        358.76        521.39       110.99 o                         
   9   2   6         13.36        -42.00        64.63 o                         
 -14   3   6       1680.14       1825.36       112.95 o                         
 -13   3   6        173.89         67.95        34.56 o                         
 -12   3   6         42.66        -21.00        22.43 o                         
 -11   3   6       3796.41       3819.53       146.75 o                         
 -10   3   6      11868.51      12614.52       275.86 o                         
  -9   3   6       5388.50       5536.60       164.91 o                         
  -8   3   6       1982.66       2161.08        70.77 o                         
  -7   3   6       2197.22       2211.94        64.71 o                         
  -6   3   6       2345.05       2370.30        66.27 o                         
  -5   3   6        114.04        151.83        16.13 o                         
  -4   3   6       2329.56       2257.14        75.58 o                         
  -3   3   6      16632.94      16916.44       295.32 o                         
  -2   3   6      13539.04      13040.94       216.27 o                         
  -1   3   6       5866.31       5719.75       108.02 o                         
   0   3   6        560.12        521.75        23.61 o                         
   1   3   6         92.69         95.46        13.32 o                         
   2   3   6       1958.56       2000.76        59.20 o                         
   3   3   6       6235.67       6328.06       113.66 o                         
   4   3   6       9777.50      10002.09       293.43 o                         
   5   3   6       3850.28       4044.92       239.06 o                         
   6   3   6       2680.34       2780.98       177.88 o                         
   7   3   6        591.67        600.39        82.98 o                         
   8   3   6        305.55        141.70        73.28 o                         
   9   3   6       1839.89       1749.08       231.37 o                         
 -14   4   6       2225.88       2234.52       136.00 o                         
 -13   4   6       3386.37       3411.98       146.44 o                         
 -12   4   6       5338.65       4964.58       176.26 o                         
 -11   4   6       3972.90       4081.13       205.94 o                         
 -10   4   6        422.71        384.55        39.61 o                         
  -9   4   6        186.13        177.43        24.83 o                         
  -8   4   6       2661.90       2853.13        78.73 o                         
  -7   4   6       7125.34       6868.27       125.81 o                         
  -6   4   6      14224.36      14350.62       266.84 o                         
  -5   4   6      18354.14      18527.86       299.89 o                         
  -4   4   6       4511.19       4537.56       110.16 o                         
  -3   4   6       3072.71       3164.83        86.62 o                         
  -2   4   6         85.81         63.21        12.70 o                         
  -1   4   6       6155.39       6432.58       118.62 o                         
   0   4   6      10842.71      11241.51       193.83 o                         
   1   4   6       8579.89       8320.59       149.50 o                         
   2   4   6       6655.66       6714.93       167.66 o                         
   3   4   6       2622.53       2622.62        68.40 o                         
   4   4   6        117.77        110.18        30.96 o                         
   5   4   6          7.12        -13.99        22.15 o                         
   6   4   6       2491.16       2239.29       146.83 o                         
   7   4   6       5474.20       5956.75       302.65 o                         
   8   4   6       6874.56       7726.38       531.55 o                         
   9   4   6       2549.77       2200.70       228.93 o                         
 -14   5   6        396.83        248.33        87.16 o                         
 -13   5   6         24.54         53.51        32.92 o                         
 -12   5   6         51.92         50.30        25.22 o                         
 -11   5   6        359.61        346.69        36.13 o                         
 -10   5   6       1780.77       1633.68        82.59 o                         
  -9   5   6        492.74        510.07        40.58 o                         
  -8   5   6       2394.03       2381.44        71.19 o                         
  -7   5   6       1288.62       1213.61        47.32 o                         
  -6   5   6         61.44         54.89        11.65 o                         
  -5   5   6       2284.42       2120.93        64.93 o                         
  -4   5   6       1070.92       1171.63        52.79 o                         
  -3   5   6        862.15        907.80        64.60 o                         
  -2   5   6       2616.45       2771.23       104.14 o                         
  -1   5   6       3098.18       3149.34       115.42 o                         
   0   5   6       1140.11       1147.32        52.26 o                         
   1   5   6        250.14        221.24        19.35 o                         
   2   5   6        616.01        711.58        32.42 o                         
   3   5   6       1172.63       1096.66        52.14 o                         
   4   5   6        794.56        790.46        70.41 o                         
   5   5   6        207.46        233.87        43.36 o                         
   6   5   6        932.56        907.74        78.62 o                         
   7   5   6         96.45        172.56        67.03 o                         
   8   5   6        103.59        146.94        73.17 o                         
   9   5   6       1006.55       1074.70       227.00 o                         
 -13   6   6        582.90        397.49        88.50 o                         
 -12   6   6        331.02        201.39        48.05 o                         
 -11   6   6        166.24        183.95        41.04 o                         
 -10   6   6         46.39         38.45        18.54 o                         
  -9   6   6          9.17         -5.85        15.89 o                         
  -8   6   6       1313.77       1256.80        65.50 o                         
  -7   6   6       2561.47       2549.71        87.11 o                         
  -6   6   6       2286.82       2354.04        72.24 o                         
  -5   6   6       2022.24       2136.08        85.39 o                         
  -4   6   6       1047.84       1198.49        60.11 o                         
  -3   6   6        448.64        447.15        32.90 o                         
  -2   6   6         95.06        119.27        18.71 o                         
  -1   6   6       1197.11       1187.45        49.93 o                         
   0   6   6       4664.38       4907.84       172.87 o                         
   1   6   6        787.19        790.93        45.74 o                         
   2   6   6        478.58        489.41        37.80 o                         
   3   6   6        107.65         82.46        23.16 o                         
   4   6   6        299.21        261.32        34.07 o                         
   5   6   6          2.09         24.04        26.84 o                         
   6   6   6        908.84        903.58       100.75 o                         
   7   6   6       1726.72       1346.61       164.89 o                         
   8   6   6       1468.57       1326.53       174.82 o                         
 -13   7   6         43.34         25.61        47.80 o                         
 -12   7   6        870.93        952.63       112.32 o                         
 -11   7   6       3490.60       3512.89       198.89 o                         
 -10   7   6       6290.80       5968.67       296.52 o                         
  -9   7   6       6860.95       6755.09       253.32 o                         
  -8   7   6       5391.81       5170.90       233.03 o                         
  -7   7   6       2230.85       2218.61       125.83 o                         
  -6   7   6          1.44          6.54        18.09 o                         
  -5   7   6       1545.93       1511.98       102.27 o                         
  -4   7   6       3676.27       3491.74       195.36 o                         
  -3   7   6       9840.06       9937.18       392.81 o                         
  -2   7   6      14463.69      14945.34       592.60 o                         
  -1   7   6       7164.38       7230.83       316.01 o                         
   0   7   6        865.76        850.25        70.48 o                         
   1   7   6       3233.81       3137.93       190.89 o                         
   2   7   6       5225.61       5184.49       208.56 o                         
   3   7   6       6830.06       7131.86       227.25 o                         
   4   7   6       8252.37       8849.81       311.03 o                         
   5   7   6       8510.80       8515.49       317.35 o                         
   6   7   6       2973.10       3172.09       184.56 o                         
   7   7   6        430.44        516.43        80.95 o                         
   8   7   6        284.50        328.72        94.04 o                         
 -12   8   6       2769.00       2960.23       206.73 o                         
 -11   8   6       1281.13       1512.46       202.35 o                         
 -10   8   6        104.90         75.33        52.45 o                         
  -9   8   6        599.14        621.39        85.49 o                         
  -8   8   6       2450.79       2629.60       144.15 o                         
  -7   8   6       4591.71       4709.93       205.40 o                         
  -6   8   6       6043.76       6088.29       303.32 o                         
  -5   8   6       6895.46       6395.82       244.52 o                         
  -4   8   6       2740.43       3174.19       159.55 o                         
  -3   8   6        258.69        287.91        67.30 o                         
  -2   8   6        958.96        971.43        99.77 o                         
  -1   8   6       6793.48       7101.93       321.55 o                         
   0   8   6       9324.08       9439.02       391.46 o                         
   1   8   6       5439.22       4992.03       258.32 o                         
   2   8   6       5499.14       6113.41       237.32 o                         
   3   8   6       2660.09       2476.33       140.73 o                         
   4   8   6        158.73        196.33        59.94 o                         
   5   8   6        921.30        889.57        92.00 o                         
   6   8   6       2428.43       2648.72       168.84 o                         
   7   8   6       3206.00       3281.14       199.94 o                         
 -11   9   6         37.56         27.04        50.47 o                         
 -10   9   6         41.27        -26.63        43.02 o                         
  -9   9   6        106.89        125.35        48.55 o                         
  -8   9   6        199.85        222.69        43.96 o                         
  -7   9   6        240.10        244.58        46.11 o                         
  -6   9   6         13.26         -8.95        21.80 o                         
  -5   9   6         24.44         31.73        31.28 o                         
  -4   9   6          7.65         -6.85        22.11 o                         
  -3   9   6          7.95         13.16        24.34 o                         
  -2   9   6          0.54        -22.43        31.22 o                         
  -1   9   6          0.80          2.92        29.34 o                         
   0   9   6         13.56         33.64        28.18 o                         
   1   9   6          1.94        -23.33        30.72 o                         
   2   9   6         71.99        127.35        43.67 o                         
   3   9   6          1.29          6.80        31.99 o                         
   4   9   6        162.57        172.83        42.25 o                         
   5   9   6         14.92         12.31        27.46 o                         
   6   9   6          4.80        -11.67        32.95 o                         
  -9  10   6        206.76        200.71        55.89 o                         
  -8  10   6       1525.92       1684.06       154.65 o                         
  -7  10   6       2198.50       2176.68       170.00 o                         
  -6  10   6       3709.08       3860.04       188.11 o                         
  -5  10   6       4999.24       5104.98       244.76 o                         
  -4  10   6       4077.50       3947.57       208.34 o                         
  -3  10   6        280.94        256.76        48.03 o                         
  -2  10   6        271.60        222.46        60.50 o                         
  -1  10   6       1442.41       1468.37       112.55 o                         
   0  10   6       2403.06       2202.89       170.47 o                         
   1  10   6       2133.85       2132.90       168.41 o                         
   2  10   6       1671.22       1751.59       256.47 o                         
   3  10   6        280.24        327.77        64.35 o                         
   4  10   6          3.95          1.86        35.93 o                         
   5  10   6        193.11        258.40        93.09 o                         
  -9  11   6       3792.47       3996.43       360.17 o                         
  -8  11   6       2714.10       3025.52       216.61 o                         
  -7  11   6       1099.30       1222.55       134.17 o                         
  -6  11   6        136.34         95.78        44.19 o                         
  -5  11   6        567.83        621.77        73.80 o                         
  -4  11   6       2959.36       3283.78       176.30 o                         
  -3  11   6       6398.91       6737.38       271.53 o                         
  -2  11   6       6080.47       6151.71       256.41 o                         
  -1  11   6       3646.30       3708.42       233.90 o                         
   0  11   6        840.61        649.23       109.27 o                         
   1  11   6        195.46        160.58        57.30 o                         
   2  11   6       1756.73       2081.43       187.67 o                         
   3  11   6       3511.48       3804.74       234.18 o                         
   4  11   6       4168.65       4064.34       243.38 o                         
  -6  12   6       1877.21       2111.03       180.43 o                         
  -5  12   6       1821.14       1877.35       170.85 o                         
  -4  12   6       1045.40       1126.13       176.00 o                         
  -3  12   6        156.60        151.19        43.92 o                         
  -2  12   6         56.73         81.84        40.23 o                         
  -1  12   6        769.17        967.27       119.29 o                         
   0  12   6       2008.12       2076.03       177.12 o                         
   1  12   6       2007.77       2181.80       182.20 o                         
  -4  13   6         15.27        -27.79        44.94 o                         
  -3  13   6        284.33        414.53       116.98 o                         
 -14   1   7       1648.98       1753.27       107.72 o                         
 -13   1   7       1267.18       1104.25        83.46 o                         
 -12   1   7         97.59         61.10        31.32 o                         
 -11   1   7        674.80        686.56        61.31 o                         
 -10   1   7       2833.17       2790.95       121.87 o                         
  -9   1   7       2977.40       3212.52       113.16 o                         
  -8   1   7       5851.61       5661.64       153.22 o                         
  -7   1   7       5924.85       6064.32       126.01 o                         
  -6   1   7       4022.03       4172.82       123.52 o                         
  -5   1   7        776.37        730.31        38.99 o                         
  -4   1   7       1852.02       1944.42        65.32 o                         
  -3   1   7       8013.05       8088.96       154.56 o                         
  -2   1   7      12478.05      12029.50       245.30 o                         
  -1   1   7       6309.40       6134.66       155.57 o                         
   0   1   7       2451.30       2595.57        62.65 o                         
   1   1   7        490.92        452.00        26.73 o                         
   2   1   7         92.38         74.30        11.96 o                         
   3   1   7       1345.56       1240.35        56.61 o                         
   4   1   7       6409.92       6580.07       197.60 o                         
   5   1   7       4824.56       4755.10       206.54 o                         
   6   1   7       4669.08       4436.95       196.84 o                         
   7   1   7       1305.81       1238.27       126.95 o                         
   8   1   7        203.76        145.19        58.28 o                         
   9   1   7         88.98        100.71        55.92 o                         
 -14   2   7        368.07        299.98        47.64 o                         
 -13   2   7       2325.62       2443.47       124.33 o                         
 -12   2   7       4956.63       4624.49       171.18 o                         
 -11   2   7       5856.71       6017.15       194.84 o                         
 -10   2   7       6078.58       5984.10       169.29 o                         
  -9   2   7       2701.08       2807.18       116.00 o                         
  -8   2   7         59.74         35.44        12.77 o                         
  -7   2   7       3290.11       3255.84       122.29 o                         
  -6   2   7      13260.11      13122.45       209.23 o                         
  -5   2   7      14325.68      14121.82       262.07 o                         
  -4   2   7      10166.66      10121.04       187.20 o                         
  -3   2   7       5879.47       5774.75       125.26 o                         
  -2   2   7        702.84        704.30        35.93 o                         
  -1   2   7        754.10        778.73        41.21 o                         
   0   2   7       2178.60       2125.48        52.83 o                         
   1   2   7       6830.23       6735.43       121.61 o                         
   2   2   7      14483.35      14564.01       229.61 o                         
   3   2   7      14832.86      15084.88       397.82 o                         
   4   2   7       5998.17       5876.23       186.58 o                         
   5   2   7        151.64        114.08        36.35 o                         
   6   2   7       1068.74        971.28        91.22 o                         
   7   2   7       3211.59       3061.59       166.94 o                         
   8   2   7       4637.42       4062.89       301.47 o                         
   9   2   7       4402.81       4052.57       422.11 o                         
 -14   3   7       1019.02       1130.42        86.47 o                         
 -13   3   7        664.00        630.50        64.23 o                         
 -12   3   7         98.16        122.14        39.04 o                         
 -11   3   7        199.68        250.35        52.22 o                         
 -10   3   7        238.74        213.86        31.81 o                         
  -9   3   7       1284.23       1212.71        67.41 o                         
  -8   3   7       3257.17       3138.33        89.45 o                         
  -7   3   7       4252.89       4146.03       111.68 o                         
  -6   3   7       1812.93       1987.98        63.33 o                         
  -5   3   7         56.73         76.82        15.00 o                         
  -4   3   7        317.91        330.95        26.08 o                         
  -3   3   7       1811.70       1835.93        96.12 o                         
  -2   3   7       3357.99       3385.56       102.56 o                         
  -1   3   7       4317.54       4336.57       100.68 o                         
   0   3   7       3577.65       3682.58        96.16 o                         
   1   3   7       1737.80       1683.63        52.64 o                         
   2   3   7        204.87        203.16        21.34 o                         
   3   3   7        319.87        322.70        29.02 o                         
   4   3   7       2419.37       2559.54       117.32 o                         
   5   3   7       1565.40       1233.97       109.87 o                         
   6   3   7       1826.81       1845.57       208.06 o                         
   7   3   7       1416.03       1530.33       137.71 o                         
   8   3   7        333.79        315.20       144.78 o                         
 -14   4   7        126.58         75.10        41.31 o                         
 -13   4   7        150.45         87.60        31.26 o                         
 -12   4   7        200.00        119.73        32.24 o                         
 -11   4   7        458.00        532.37        43.76 o                         
 -10   4   7       1398.83       1426.76        69.27 o                         
  -9   4   7        303.67        363.86        35.20 o                         
  -8   4   7         11.16         22.37        14.37 o                         
  -7   4   7        665.39        664.35        41.99 o                         
  -6   4   7       2009.75       2016.61        67.58 o                         
  -5   4   7        845.67        861.89        45.09 o                         
  -4   4   7       1333.70       1356.49        61.86 o                         
  -3   4   7       1101.21       1037.05        51.43 o                         
  -2   4   7        356.19        308.77        29.34 o                         
  -1   4   7         90.40        109.08        18.92 o                         
   0   4   7          1.95          0.23        10.87 o                         
   1   4   7        353.26        338.12        25.51 o                         
   2   4   7       1416.20       1537.78        54.37 o                         
   3   4   7       1735.48       1636.39       193.77 o                         
   4   4   7       1881.67       1910.94       127.69 o                         
   5   4   7         49.29         44.93        33.28 o                         
   6   4   7         85.87          9.51        39.77 o                         
   7   4   7        213.24        182.31        50.99 o                         
   8   4   7        145.37        216.23        83.76 o                         
 -14   5   7       2685.83       2281.15       340.78 o                         
 -13   5   7       1587.28       1571.44       112.84 o                         
 -12   5   7        153.06        211.46        43.93 o                         
 -11   5   7        281.98        265.55        33.50 o                         
 -10   5   7       2398.06       2366.82        91.62 o                         
  -9   5   7       2827.56       2936.40       111.63 o                         
  -8   5   7       9229.42       9290.20       207.75 o                         
  -7   5   7      11209.11      11151.61       233.06 o                         
  -6   5   7       5811.51       5857.46       170.09 o                         
  -5   5   7       1377.27       1294.55        65.09 o                         
  -4   5   7        848.31        907.99        54.27 o                         
  -3   5   7       5029.57       5312.48       254.65 o                         
  -2   5   7       9253.40       9520.61       206.58 o                         
  -1   5   7      10553.43      10596.40       274.87 o                         
   0   5   7       3819.70       3282.60       220.97 o                         
   1   5   7       2676.58       2694.19        95.75 o                         
   2   5   7        219.22        193.91        27.67 o                         
   3   5   7       1673.71       1678.69        89.00 o                         
   4   5   7       6216.19       6380.17       214.71 o                         
   5   5   7       6690.99       6741.97       271.13 o                         
   6   5   7       6815.73       7677.09       303.69 o                         
   7   5   7       3009.60       3600.29       285.76 o                         
   8   5   7        503.55        420.73       110.16 o                         
 -13   6   7       2341.54       2622.11       179.08 o                         
 -12   6   7       4750.24       5026.36       213.30 o                         
 -11   6   7       3838.72       3942.88       202.27 o                         
 -10   6   7       2814.83       2790.34       121.51 o                         
  -9   6   7        402.07        379.65        43.10 o                         
  -8   6   7        192.35        166.70        29.32 o                         
  -7   6   7       2187.30       1999.87        92.50 o                         
  -6   6   7      11513.19      11803.60       282.43 o                         
  -5   6   7      12007.29      12439.14       375.29 o                         
  -4   6   7       8854.78       8658.12       288.68 o                         
  -3   6   7       5181.51       5138.41       235.16 o                         
  -2   6   7       1294.14       1301.62       105.64 o                         
  -1   6   7        766.21        745.12        64.34 o                         
   0   6   7        412.84        478.33        47.09 o                         
   1   6   7       6207.51       6214.73       195.19 o                         
   2   6   7       7441.33       7266.43       198.58 o                         
   3   6   7       7113.95       7475.00       222.85 o                         
   4   6   7       2343.76       2354.65       130.93 o                         
   5   6   7        182.72        183.41        64.87 o                         
   6   6   7        273.31        266.47       103.43 o                         
   7   6   7       1866.64       1720.63       195.68 o                         
 -13   7   7        127.65        128.53        68.02 o                         
 -12   7   7         47.02         41.18        32.87 o                         
 -11   7   7          0.50        -13.78        79.90 o                         
 -10   7   7        178.06        126.10        44.03 o                         
  -9   7   7        425.47        430.35        72.74 o                         
  -8   7   7        757.80        678.42        73.46 o                         
  -7   7   7        568.98        589.72        66.55 o                         
  -6   7   7         65.13         63.59        28.50 o                         
  -5   7   7         46.22         50.40        26.68 o                         
  -4   7   7         29.13         56.08        42.68 o                         
  -3   7   7        284.33        157.28        44.79 o                         
  -2   7   7       1080.61       1011.54       125.28 o                         
  -1   7   7       1348.06       1301.47       119.53 o                         
   0   7   7          4.78          3.67        22.39 o                         
   1   7   7        408.87        539.21        81.09 o                         
   2   7   7         26.12         27.43        23.82 o                         
   3   7   7        185.42        134.93        32.41 o                         
   4   7   7        436.99        453.57        64.31 o                         
   5   7   7        536.91        536.84        79.92 o                         
   6   7   7        298.29        210.23       133.58 o                         
   7   7   7        292.47        378.20       136.52 o                         
 -11   8   7       1141.45       1256.65       221.23 o                         
 -10   8   7       1073.07        987.29       161.37 o                         
  -9   8   7        432.35        296.46        60.31 o                         
  -8   8   7         54.04         74.31        30.58 o                         
  -7   8   7        415.46        479.17        62.01 o                         
  -6   8   7       1782.37       1919.59       155.53 o                         
  -5   8   7       5222.22       5184.66       221.76 o                         
  -4   8   7        875.17       1142.60       323.77 o                         
  -3   8   7         13.03          1.60        27.58 o                         
  -2   8   7        149.13        135.54        44.99 o                         
  -1   8   7         26.16         11.02        43.91 o                         
   0   8   7        967.02       1053.17       113.61 o                         
   1   8   7       3306.61       3540.07       220.28 o                         
   2   8   7       3546.69       3609.74       254.46 o                         
   3   8   7       2847.88       2903.23       163.76 o                         
   4   8   7        914.30        825.27        87.52 o                         
   5   8   7        101.74        123.42        47.95 o                         
   6   8   7        300.58        252.44        62.93 o                         
 -10   9   7       1241.04       1434.20       201.53 o                         
  -9   9   7       3956.95       3781.14       239.99 o                         
  -8   9   7       5585.92       6100.72       403.12 o                         
  -7   9   7       5590.25       5484.26       305.52 o                         
  -6   9   7       2877.64       2838.66       158.81 o                         
  -5   9   7        235.84        166.87        40.26 o                         
  -4   9   7       1348.90       1398.71       109.96 o                         
  -3   9   7       4864.82       4384.59       249.12 o                         
  -2   9   7       5364.69       5483.27       381.14 o                         
  -1   9   7       5565.72       6238.15       534.86 o                         
   0   9   7       3594.69       3193.30       498.26 o                         
   1   9   7        896.25        886.79       272.14 o                         
   2   9   7          8.13         47.30        36.21 o                         
   3   9   7       1447.43       1753.64       474.32 o                         
   4   9   7       6659.36       7308.50       289.55 o                         
   5   9   7       5402.64       5241.60       246.49 o                         
  -9  10   7        534.72        535.98        91.88 o                         
  -8  10   7          1.77         -6.87        42.10 o                         
  -7  10   7        218.99        173.17        46.67 o                         
  -6  10   7       1394.42       1242.22       104.32 o                         
  -5  10   7       3829.52       3926.10       196.57 o                         
  -4  10   7       3571.31       3496.75       183.12 o                         
  -3  10   7       2297.35       2246.49       145.50 o                         
  -2  10   7        341.40        384.81        72.99 o                         
  -1  10   7         52.50         85.25        47.16 o                         
   0  10   7       1119.27       1122.03       203.03 o                         
   1  10   7       2038.00       2038.22       170.90 o                         
   2  10   7       2959.92       2625.43       292.90 o                         
   3  10   7       2909.01       3222.44       441.13 o                         
   4  10   7       1210.89       1552.07       214.85 o                         
  -8  11   7        103.92        176.88        82.77 o                         
  -7  11   7        106.68         73.10        45.52 o                         
  -6  11   7         75.96         95.26        59.25 o                         
  -5  11   7         84.61         50.75        30.07 o                         
  -4  11   7          1.25        -10.31        23.52 o                         
  -3  11   7         57.05         35.09        24.79 o                         
  -2  11   7         52.82         33.27        33.58 o                         
  -1  11   7         56.93         64.77        47.26 o                         
   0  11   7          0.05        -37.00        37.00 o                         
   1  11   7         80.13        100.89        54.48 o                         
   2  11   7         45.37        -27.18        56.68 o                         
  -5  12   7       3434.34       3561.31       233.94 o                         
  -4  12   7       3226.72       3371.14       227.65 o                         
  -3  12   7       1645.56       1744.61       133.47 o                         
  -2  12   7        243.22        182.71        58.63 o                         
  -1  12   7        187.77        316.33       107.08 o                         
   0  12   7        403.97        542.65       137.95 o                         
   1  12   7       2377.24       3223.30       340.30 o                         
 -14   0   8        220.92        215.93        70.91 o                         
 -13   0   8        290.03        363.95        80.47 o                         
 -12   0   8       2040.64       2228.26       167.11 o                         
 -11   0   8       5707.50       5707.68       272.49 o                         
 -10   0   8      10776.13      11406.79       414.61 o                         
  -9   0   8       9641.21       9803.56       369.86 o                         
  -8   0   8       3720.26       3835.16       178.39 o                         
  -7   0   8        213.84        205.34        48.79 o                         
  -6   0   8        786.56        799.12        64.56 o                         
  -5   0   8       1544.28       1551.56       101.16 o                         
  -4   0   8       2914.60       2977.06       114.36 o                         
  -3   0   8       6598.64       6774.42       197.21 o                         
  -2   0   8       7546.16       7795.45       214.85 o                         
  -1   0   8       2052.32       2140.07        90.46 o                         
   0   0   8          0.15         -8.24        14.20 o                         
   1   0   8       4552.30       4127.41       198.36 o                         
   2   0   8       9495.60      10128.29       605.87 o                         
   3   0   8      11440.01      11658.76       408.09 o                         
   4   0   8       6196.00       6770.02       404.14 o                         
   5   0   8       1320.68       1348.69       295.57 o                         
   6   0   8        296.64        256.20        89.50 o                         
   7   0   8         28.62         -6.18        60.98 o                         
   8   0   8       1751.55       1904.59       309.57 o                         
 -14   1   8       1653.83       1710.45       108.37 o                         
 -13   1   8       1819.73       1860.21       110.38 o                         
 -12   1   8        715.88        744.77        67.22 o                         
 -11   1   8        644.89        539.58        56.93 o                         
 -10   1   8         49.57         54.16        22.63 o                         
  -9   1   8       1060.34       1056.31        65.37 o                         
  -8   1   8       5586.60       5880.15       192.30 o                         
  -7   1   8       5792.78       6377.03       198.14 o                         
  -6   1   8       4369.15       4441.44       126.75 o                         
  -5   1   8       2727.29       2822.42        84.65 o                         
  -4   1   8       1603.31       1564.06        62.81 o                         
  -3   1   8         47.06         33.93         9.65 o                         
  -2   1   8       1000.51        930.14        40.67 o                         
  -1   1   8       5830.75       5594.46       117.33 o                         
   0   1   8       2969.11       2853.64        90.15 o                         
   1   1   8       2356.93       2254.83       109.61 o                         
   2   1   8        906.29        840.73        66.35 o                         
   3   1   8        158.49        156.02        32.67 o                         
   4   1   8        654.66        627.32        96.90 o                         
   5   1   8       1410.25       1247.08       101.54 o                         
   6   1   8       2012.92       1961.98       172.95 o                         
   7   1   8       2286.21       2173.78       142.74 o                         
   8   1   8        997.17       1048.91       152.36 o                         
 -14   2   8         28.69         13.60        36.64 o                         
 -13   2   8          2.39        -11.44        26.38 o                         
 -12   2   8         13.24        -22.88        22.88 o                         
 -11   2   8        450.07        334.33        47.91 o                         
 -10   2   8        249.92        313.01        42.94 o                         
  -9   2   8         42.94         35.05        18.71 o                         
  -8   2   8         11.31         10.78        16.72 o                         
  -7   2   8         43.10         47.39        16.78 o                         
  -6   2   8        344.44        377.32        32.86 o                         
  -5   2   8         21.44          2.27        10.83 o                         
  -4   2   8        208.07        228.15        29.64 o                         
  -3   2   8        124.64        132.43        18.55 o                         
  -2   2   8         11.77          5.63        11.87 o                         
  -1   2   8        423.25        407.88        32.52 o                         
   0   2   8         81.82         66.91        19.62 o                         
   1   2   8        111.77        108.00        44.85 o                         
   2   2   8        433.94        466.40        46.26 o                         
   3   2   8        238.27        171.57        36.00 o                         
   4   2   8         15.10         37.95        32.09 o                         
   5   2   8         21.66          9.53        31.13 o                         
   6   2   8         16.06         -4.74        32.34 o                         
   7   2   8         23.71        -16.65        41.41 o                         
   8   2   8         25.56         36.19        67.47 o                         
 -14   3   8       1773.38       1152.83       191.22 o                         
 -13   3   8       2290.93       2332.19       123.46 o                         
 -12   3   8       2275.44       2218.87       116.59 o                         
 -11   3   8        343.39        307.26        43.31 o                         
 -10   3   8         18.33         18.22        17.79 o                         
  -9   3   8       2155.44       2186.10        96.58 o                         
  -8   3   8       6781.41       6488.58       193.05 o                         
  -7   3   8       8690.07       8343.30       187.27 o                         
  -6   3   8       7319.69       7323.86       169.92 o                         
  -5   3   8       1735.40       1659.94        64.30 o                         
  -4   3   8        769.72        737.92        40.79 o                         
  -3   3   8        899.76        849.77        44.90 o                         
  -2   3   8       7889.64       7623.64       202.67 o                         
  -1   3   8      12198.31      12416.27       339.47 o                         
   0   3   8      13156.47      12805.37       287.39 o                         
   1   3   8      10878.88      10893.28       490.47 o                         
   2   3   8       4367.94       4699.68       181.15 o                         
   3   3   8          0.62          5.95        28.29 o                         
   4   3   8         88.30         78.21        37.60 o                         
   5   3   8       1962.63       1659.96       133.66 o                         
   6   3   8       2959.57       3286.44       219.59 o                         
   7   3   8       4176.91       4178.54       229.92 o                         
   8   3   8       2017.32       2159.18       296.73 o                         
 -13   4   8        248.21        213.77        35.81 o                         
 -12   4   8       2497.43       2374.01       118.59 o                         
 -11   4   8       7603.97       7625.93       215.55 o                         
 -10   4   8       6505.70       6309.30       178.08 o                         
  -9   4   8       7433.06       7295.59       198.51 o                         
  -8   4   8       3442.68       3401.72       104.46 o                         
  -7   4   8        122.88         94.44        27.95 o                         
  -6   4   8       2330.82       2441.17       131.06 o                         
  -5   4   8       3453.06       3562.67       141.40 o                         
  -4   4   8       8952.96       9460.45       486.03 o                         
  -3   4   8       9705.96      10120.56       326.75 o                         
  -2   4   8       5031.94       5027.84       248.38 o                         
  -1   4   8       4544.58       4312.02       235.21 o                         
   0   4   8         40.87         61.37        22.18 o                         
   1   4   8       3473.62       3159.86       120.75 o                         
   2   4   8      13500.17      13089.23       394.60 o                         
   3   4   8      11442.07      10730.19       351.17 o                         
   4   4   8       4989.83       5456.19       287.25 o                         
   5   4   8       2549.93       2947.93       178.74 o                         
   6   4   8       1002.35        943.73       104.10 o                         
   7   4   8         42.84         23.58        43.59 o                         
 -13   5   8        551.29        481.84        59.41 o                         
 -12   5   8        420.59        505.28        51.66 o                         
 -11   5   8          4.62         10.57        19.84 o                         
 -10   5   8        241.09        214.38        52.69 o                         
  -9   5   8        758.26        728.46        56.35 o                         
  -8   5   8       1081.67       1070.55        64.43 o                         
  -7   5   8       2098.78       2109.39       124.78 o                         
  -6   5   8       1773.58       1978.77       177.93 o                         
  -5   5   8       1018.11       1109.59       150.62 o                         
  -4   5   8         28.74         20.61        26.67 o                         
  -3   5   8        129.26        103.04        36.68 o                         
  -2   5   8        805.09        811.05        76.78 o                         
  -1   5   8         81.12         59.14        26.07 o                         
   0   5   8       1792.29       1661.01       111.15 o                         
   1   5   8       3168.43       3493.33       161.09 o                         
   2   5   8        973.20        939.38        74.85 o                         
   3   5   8        271.93        243.59        46.88 o                         
   4   5   8        157.63        204.56        61.15 o                         
   5   5   8        149.59        135.46        57.77 o                         
   6   5   8        476.15        432.44        74.12 o                         
   7   5   8        823.55        784.98       117.01 o                         
 -13   6   8         39.53         10.88        46.09 o                         
 -12   6   8        386.56        361.65        49.39 o                         
 -11   6   8       1112.85       1194.35        94.97 o                         
 -10   6   8       2025.42       2018.05       129.69 o                         
  -9   6   8       1465.06       1312.79       125.90 o                         
  -8   6   8        866.97        830.97        96.48 o                         
  -7   6   8          4.63         26.17        36.04 o                         
  -6   6   8        345.08        281.73        57.82 o                         
  -5   6   8        653.64        651.69       110.50 o                         
  -4   6   8        564.69        644.43       130.10 o                         
  -3   6   8        999.97        898.16        84.94 o                         
  -2   6   8       2370.59       2206.74       194.41 o                         
  -1   6   8       1701.74       1652.36       111.14 o                         
   0   6   8        139.45         91.45        30.86 o                         
   1   6   8        669.61        702.54        93.34 o                         
   2   6   8       1237.12       1153.13        89.52 o                         
   3   6   8       1716.38       1711.06       111.60 o                         
   4   6   8        728.45        762.25       102.29 o                         
   5   6   8         38.59        -34.62        79.15 o                         
   6   6   8          4.57        -39.06        89.26 o                         
 -12   7   8       2088.27       1978.15       202.75 o                         
 -11   7   8        881.04       1036.09       210.48 o                         
 -10   7   8          8.19         -5.44        27.48 o                         
  -9   7   8       1159.65       1149.99       118.61 o                         
  -8   7   8       4306.12       4172.23       196.50 o                         
  -7   7   8       5796.15       6194.03       255.96 o                         
  -6   7   8       5129.12       5718.27       508.63 o                         
  -5   7   8       1717.89       1758.57       144.56 o                         
  -4   7   8         33.05         66.71        34.52 o                         
  -3   7   8        535.21        578.35        83.53 o                         
  -2   7   8       3505.72       3178.34       315.20 o                         
  -1   7   8       8655.28       8801.71       387.17 o                         
   0   7   8       8969.72       9318.61       405.59 o                         
   1   7   8       8918.42       8516.78       384.17 o                         
   2   7   8       3363.57       3504.12       181.42 o                         
   3   7   8        181.39        174.01        47.50 o                         
   4   7   8        270.53        201.14        62.84 o                         
   5   7   8       1127.19       1043.29       197.43 o                         
 -11   8   8       2355.77       2618.58       280.82 o                         
 -10   8   8       3073.16       2914.93       202.79 o                         
  -9   8   8       3697.96       3592.41       184.91 o                         
  -8   8   8       1651.05       1680.87       135.18 o                         
  -7   8   8         80.07         72.91        45.23 o                         
  -6   8   8        699.13        681.96        78.88 o                         
  -5   8   8        801.01        817.75       101.53 o                         
  -4   8   8       3199.13       3353.00       214.33 o                         
  -3   8   8       4669.49       4817.93       278.49 o                         
  -2   8   8       2991.48       3014.17       204.12 o                         
  -1   8   8        663.65        628.53        91.44 o                         
   0   8   8        103.65        111.29        55.62 o                         
   1   8   8        838.68        897.74       110.21 o                         
   2   8   8       2327.95       2317.66       146.76 o                         
   3   8   8       3200.44       3118.42       210.43 o                         
   4   8   8       2717.76       2819.27       209.81 o                         
   5   8   8        929.87        666.87       144.16 o                         
  -9   9   8          0.64         26.58        23.99 o                         
  -8   9   8        186.12        205.21        45.95 o                         
  -7   9   8         69.27         49.36        32.37 o                         
  -6   9   8         18.93          3.24        25.52 o                         
  -5   9   8          9.75         22.45        29.85 o                         
  -4   9   8        131.53        102.26        50.60 o                         
  -3   9   8          4.81         -1.86        32.04 o                         
  -2   9   8        101.16         91.83        44.04 o                         
  -1   9   8        180.62        250.52        72.22 o                         
   0   9   8        117.16         94.47        43.35 o                         
   1   9   8        120.51        109.32        43.94 o                         
   2   9   8        223.72        233.14        51.16 o                         
   3   9   8         54.30         26.25        52.21 o                         
   4   9   8          7.07         27.45        44.39 o                         
  -9  10   8       1643.60       1721.02       240.39 o                         
  -8  10   8        452.30        403.30        97.89 o                         
  -7  10   8          0.11        -28.26        28.26 o                         
  -6  10   8        524.21        484.26        83.35 o                         
  -5  10   8       1245.95       1249.10       126.56 o                         
  -4  10   8       2073.21       1959.17       207.12 o                         
  -3  10   8       2052.44       2147.70       243.10 o                         
  -2  10   8       2102.90       1945.89       169.49 o                         
  -1  10   8       1223.87       1213.98       134.27 o                         
   0  10   8          5.12         43.88        39.97 o                         
   1  10   8        915.55        894.27       116.58 o                         
   2  10   8       2422.72       2221.74       254.46 o                         
  -7  11   8       4948.01       4977.99       385.92 o                         
  -6  11   8       4462.33       4508.55       368.02 o                         
  -5  11   8       2127.82       2061.72       146.63 o                         
  -4  11   8        280.80        219.33        59.82 o                         
  -3  11   8        154.21         80.47        34.39 o                         
  -2  11   8       2274.28       2394.43       190.32 o                         
  -1  11   8       5142.57       4568.30       293.96 o                         
   0  11   8       6935.63       7422.29       559.86 o                         
   1  11   8       5805.16       6392.86       512.12 o                         
 -13   1   9       2560.46       2755.79       137.31 o                         
 -12   1   9       3183.64       3333.50       148.06 o                         
 -11   1   9       4341.92       4731.26       177.22 o                         
 -10   1   9       2053.94       2177.00       112.74 o                         
  -9   1   9         61.03         42.99        26.12 o                         
  -8   1   9        490.45        511.55        78.19 o                         
  -7   1   9       1804.55       1708.53        92.57 o                         
  -6   1   9       2158.64       2103.87        96.75 o                         
  -5   1   9       5174.78       5321.02       196.33 o                         
  -4   1   9       5207.16       5369.53       169.00 o                         
  -3   1   9       1460.96       1557.29        73.50 o                         
  -2   1   9        343.07        339.31        33.69 o                         
  -1   1   9       1487.67       1378.12        92.86 o                         
   0   1   9       2880.72       2991.41       128.98 o                         
   1   1   9       2723.92       3017.41       121.94 o                         
   2   1   9       2195.25       2322.94       114.91 o                         
   3   1   9       2308.60       2307.79       125.90 o                         
   4   1   9        720.31        621.45        87.54 o                         
   5   1   9         18.14         45.35        45.88 o                         
   6   1   9       1779.37       1809.12       152.95 o                         
 -13   2   9        438.97        278.66        53.81 o                         
 -12   2   9        325.46        339.06        48.82 o                         
 -11   2   9       1668.99       1781.48       103.33 o                         
 -10   2   9       3560.71       3768.13       170.28 o                         
  -9   2   9       5963.60       6363.28       240.94 o                         
  -8   2   9       4474.02       4512.05       244.91 o                         
  -7   2   9       2044.41       1983.79       182.24 o                         
  -6   2   9        421.61        516.78        49.28 o                         
  -5   2   9       1104.18       1085.44       107.88 o                         
  -4   2   9       7486.63       7258.40       305.80 o                         
  -3   2   9      15167.62      14865.77       360.72 o                         
  -2   2   9      17677.91      17317.98       433.88 o                         
  -1   2   9      13101.04      12781.17       584.16 o                         
   0   2   9       3864.11       3872.08       165.14 o                         
   1   2   9         98.07         43.68        41.49 o                         
   2   2   9       1007.42       1096.64        86.33 o                         
   3   2   9       2624.91       2992.88       146.37 o                         
   4   2   9       2906.16       3074.58       202.98 o                         
   5   2   9       5542.08       5563.90       270.13 o                         
   6   2   9       3755.46       4159.33       236.93 o                         
 -13   3   9       2140.21       2436.15       128.36 o                         
 -12   3   9       2387.28       2599.25       161.91 o                         
 -11   3   9       1936.86       2038.86       128.60 o                         
 -10   3   9        798.64        719.74        62.34 o                         
  -9   3   9         76.58        117.59        25.30 o                         
  -8   3   9         76.50        115.39        31.25 o                         
  -7   3   9        700.16        702.98        65.25 o                         
  -6   3   9       2101.53       2190.86       160.87 o                         
  -5   3   9       2621.48       2495.55       146.05 o                         
  -4   3   9       1304.68       1226.41        93.53 o                         
  -3   3   9          7.03          0.51        23.82 o                         
  -2   3   9        148.80        146.96        33.91 o                         
  -1   3   9        986.52       1031.19       116.91 o                         
   0   3   9       2533.74       2766.61       124.41 o                         
   1   3   9       3293.57       3376.88       178.23 o                         
   2   3   9       2195.64       1779.68       138.88 o                         
   3   3   9        487.56        478.51        65.32 o                         
   4   3   9        116.29         92.94        56.39 o                         
   5   3   9         64.60         25.09        47.62 o                         
   6   3   9        656.14        545.60       100.34 o                         
 -13   4   9          7.50         -1.60        25.94 o                         
 -12   4   9         39.86         37.39        23.26 o                         
 -11   4   9        388.08        318.36        45.75 o                         
 -10   4   9         58.41         41.08        26.32 o                         
  -9   4   9        524.64        566.21        49.90 o                         
  -8   4   9        764.39        864.45        81.90 o                         
  -7   4   9        145.41        127.39        34.12 o                         
  -6   4   9         17.72          6.69        21.47 o                         
  -5   4   9        115.76        129.24        34.12 o                         
  -4   4   9        146.66        114.03        32.07 o                         
  -3   4   9        891.90        750.67        67.24 o                         
  -2   4   9       1264.50       1311.63       112.65 o                         
  -1   4   9       1069.06       1102.60        77.13 o                         
   0   4   9          4.95          6.72        17.54 o                         
   1   4   9        228.42        240.40        44.08 o                         
   2   4   9        693.67        667.39       121.96 o                         
   3   4   9        498.05        462.89        66.18 o                         
   4   4   9        485.05        512.86        90.22 o                         
   5   4   9       1014.07       1210.26       140.47 o                         
   6   4   9        516.55        509.42       178.10 o                         
 -13   5   9       3241.29       2954.98       334.42 o                         
 -12   5   9       4138.20       3969.18       173.88 o                         
 -11   5   9       3616.26       3785.84       179.26 o                         
 -10   5   9        772.24        776.97        66.52 o                         
  -9   5   9          5.01         -1.31        19.18 o                         
  -8   5   9       1375.41       1382.51       154.90 o                         
  -7   5   9       4748.53       5006.64       672.37 o                         
  -6   5   9       6218.90       6406.48       311.84 o                         
  -5   5   9       8920.34       8989.77       788.70 o                         
  -4   5   9       6860.26       6883.73       268.55 o                         
  -3   5   9       1777.24       1685.23       119.27 o                         
  -2   5   9       1068.48        991.09        89.40 o                         
  -1   5   9       1205.31        952.58        88.01 o                         
   0   5   9       4713.30       4628.40       208.76 o                         
   1   5   9       4559.33       4352.38       194.72 o                         
   2   5   9       2890.34       2797.58       133.14 o                         
   3   5   9       2272.35       2173.64       175.09 o                         
   4   5   9        217.58        145.90        56.30 o                         
   5   5   9        374.60        323.57        75.26 o                         
   6   5   9       2974.18       3522.38       305.65 o                         
 -12   6   9         41.72          3.18        31.92 o                         
 -11   6   9       1126.02       1163.34       123.92 o                         
 -10   6   9       2521.64       2285.63       249.33 o                         
  -9   6   9       3665.86       3430.10       217.12 o                         
  -8   6   9       2928.93       2706.68       162.82 o                         
  -7   6   9        556.64        361.40        83.96 o                         
  -6   6   9        812.61        607.23        87.50 o                         
  -5   6   9        113.37        116.51        43.13 o                         
  -4   6   9       4240.80       4501.66       207.94 o                         
  -3   6   9       9421.93       8709.78       464.01 o                         
  -2   6   9       8546.40       8387.74       332.38 o                         
  -1   6   9       3332.50       2678.63       167.07 o                         
   0   6   9       1737.59       1703.00       109.37 o                         
   1   6   9         74.26        123.49        36.70 o                         
   2   6   9        622.39        713.76       138.22 o                         
   3   6   9       2508.05       2952.59       313.53 o                         
   4   6   9       3871.27       4489.71       418.83 o                         
 -11   7   9         69.91         15.08        49.99 o                         
 -10   7   9        134.64        103.07        72.66 o                         
  -9   7   9         42.70         25.03        32.24 o                         
  -8   7   9         48.08         52.14        31.03 o                         
  -7   7   9        303.51        306.54        56.95 o                         
  -6   7   9         87.50         75.14        39.97 o                         
  -5   7   9        173.30        161.93        51.70 o                         
  -4   7   9        267.87        401.12        73.81 o                         
  -3   7   9        104.62         89.18        42.66 o                         
  -2   7   9         18.80          2.63        26.71 o                         
  -1   7   9          1.07          1.86        31.81 o                         
   0   7   9        460.16        275.14        64.78 o                         
   1   7   9        862.76        889.47        90.71 o                         
   2   7   9        154.39         75.62        32.07 o                         
   3   7   9        110.47        146.36        54.46 o                         
   4   7   9         18.81        -66.58       116.23 o                         
 -10   8   9       1283.83       1394.28       140.36 o                         
  -9   8   9        947.51        908.20       114.69 o                         
  -8   8   9        712.27        813.29        86.09 o                         
  -7   8   9       1308.31       1448.37       141.68 o                         
  -6   8   9        493.41        627.44        88.70 o                         
  -5   8   9          6.08         -2.70        27.06 o                         
  -4   8   9       1142.74       1081.12       123.30 o                         
  -3   8   9       2124.37       2095.27       173.99 o                         
  -2   8   9       3386.53       2904.95       357.88 o                         
  -1   8   9       1833.92       1932.76       224.68 o                         
   0   8   9        480.62        598.89       229.05 o                         
   1   8   9         57.89         79.93        36.08 o                         
   2   8   9         33.97         28.03        30.33 o                         
   3   8   9        832.71        846.93       114.52 o                         
  -9   9   9          5.55         36.48        28.52 o                         
  -8   9   9        546.88        580.50        77.12 o                         
  -7   9   9       2728.64       2715.25       199.62 o                         
  -6   9   9       6090.63       6446.02       275.86 o                         
  -5   9   9       6094.00       6373.38       276.23 o                         
  -4   9   9       4757.45       4797.67       545.62 o                         
  -3   9   9       1469.13       1233.67       136.74 o                         
  -2   9   9         75.72         87.10        87.62 o                         
  -1   9   9        894.35        819.15       138.73 o                         
   0   9   9       2876.43       2787.49       211.12 o                         
   1   9   9       3246.59       3425.26       189.12 o                         
   2   9   9       2706.74       2411.31       263.74 o                         
  -6  10   9        181.12        163.51        48.22 o                         
  -5  10   9        132.89         87.44        36.65 o                         
  -4  10   9       1431.78       1377.98       122.36 o                         
  -3  10   9       2639.25       2664.70       206.66 o                         
  -2  10   9       3268.66       3196.60       229.95 o                         
  -1  10   9       2047.51       2107.20       183.48 o                         
   0  10   9        595.34        737.82       169.36 o                         
   1  10   9          4.17         70.96        66.24 o                         
 -13   0  10       1077.38       1613.12       304.10 o                         
 -12   0  10        468.76        438.73        81.46 o                         
 -11   0  10        112.65        105.95        57.00 o                         
 -10   0  10        725.15        542.28       114.68 o                         
  -9   0  10       5738.84       5648.00       610.87 o                         
  -8   0  10      11209.67      11499.95       490.45 o                         
  -7   0  10      15034.26      15464.67       531.40 o                         
  -6   0  10       8072.94       7853.21       319.50 o                         
  -5   0  10       1757.67       1827.52       127.12 o                         
  -4   0  10          6.01        -23.24        24.71 o                         
  -3   0  10       1336.83       1372.13       101.62 o                         
  -2   0  10       5286.22       5645.21       446.12 o                         
  -1   0  10       6274.08       6258.91       680.66 o                         
   0   0  10       6129.85       6354.43       333.72 o                         
   1   0  10       2796.54       2858.68       229.46 o                         
   2   0  10        699.01        675.50        81.69 o                         
   3   0  10        193.86         46.51        56.57 o                         
   4   0  10       3012.26       3604.74       303.57 o                         
   5   0  10       5080.35       6276.89       422.60 o                         
 -13   1  10        336.24        153.79       107.08 o                         
 -12   1  10       1045.86       1076.30        84.85 o                         
 -11   1  10       1615.28       1621.63       140.66 o                         
 -10   1  10       1380.31       1400.43       123.65 o                         
  -9   1  10        506.01        487.64       131.03 o                         
  -8   1  10         53.58        134.34        36.43 o                         
  -7   1  10        730.47        775.08        96.08 o                         
  -6   1  10       3769.03       4126.22       169.98 o                         
  -5   1  10       5461.58       5983.87       223.40 o                         
  -4   1  10       4380.93       4547.95       161.55 o                         
  -3   1  10       3740.28       4144.51       154.58 o                         
  -2   1  10       1141.20       1018.28        69.50 o                         
  -1   1  10        106.76         91.51        31.22 o                         
   0   1  10        495.33        536.94        77.73 o                         
   1   1  10       1334.68       1241.95       101.28 o                         
   2   1  10       3821.24       3990.69       193.32 o                         
   3   1  10       3769.70       3150.54       232.07 o                         
   4   1  10       2065.55       2141.52       164.92 o                         
   5   1  10        331.28        348.53        92.84 o                         
 -13   2  10        126.68        187.87       107.56 o                         
 -12   2  10          0.79         -9.16        30.05 o                         
 -11   2  10        192.97        266.11        49.67 o                         
 -10   2  10         89.53         49.67        31.85 o                         
  -9   2  10          4.97          1.46        44.70 o                         
  -8   2  10        209.56        228.20        45.29 o                         
  -7   2  10        199.47        209.68        47.95 o                         
  -6   2  10         41.60         80.73        37.91 o                         
  -5   2  10          6.88         18.18        25.34 o                         
  -4   2  10         40.21         50.44        25.48 o                         
  -3   2  10         16.61         19.19        27.48 o                         
  -2   2  10         50.27         66.33        30.35 o                         
  -1   2  10        133.73         54.12        57.04 o                         
   0   2  10        403.87        401.62        59.93 o                         
   1   2  10        152.41         69.91        39.24 o                         
   2   2  10         51.27         -3.97        32.44 o                         
   3   2  10         22.54        -14.99        51.62 o                         
   4   2  10         75.54        110.53        70.64 o                         
   5   2  10        107.15        141.11        68.56 o                         
 -12   3  10       2631.56       2604.14       129.67 o                         
 -11   3  10       2868.22       2831.15       131.62 o                         
 -10   3  10       2258.83       2157.58       156.82 o                         
  -9   3  10       1254.68        953.76       145.26 o                         
  -8   3  10         77.91         59.10        29.01 o                         
  -7   3  10        637.50        654.42        70.79 o                         
  -6   3  10       2717.21       2525.66       142.72 o                         
  -5   3  10       6861.48       7091.28       268.24 o                         
  -4   3  10       5991.96       6115.44       242.50 o                         
  -3   3  10        981.59        958.50       118.14 o                         
  -2   3  10       1385.40       1245.74       150.30 o                         
  -1   3  10        169.68        131.95        30.94 o                         
   0   3  10        539.31        650.99        83.00 o                         
   1   3  10       4027.27       4188.96       215.67 o                         
   2   3  10       5158.46       5239.65       229.51 o                         
   3   3  10       4340.95       3989.99       266.35 o                         
   4   3  10       2104.52       3020.73       269.38 o                         
   5   3  10        380.33        594.37       129.53 o                         
 -12   4  10        474.20        450.99        58.95 o                         
 -11   4  10         27.37         -9.08        27.52 o                         
 -10   4  10       1030.66       1113.12        89.61 o                         
  -9   4  10       2901.69       2729.14       161.48 o                         
  -8   4  10       5003.26       5255.38       226.06 o                         
  -7   4  10       7183.09       7410.75       282.93 o                         
  -6   4  10       5585.08       5579.94       263.09 o                         
  -5   4  10        828.12        827.16        89.84 o                         
  -4   4  10        696.79        723.90        69.93 o                         
  -3   4  10       2863.37       2885.74       139.89 o                         
  -2   4  10       2538.19       2428.18       181.08 o                         
  -1   4  10       3218.60       3178.50       139.87 o                         
   0   4  10       4471.87       4527.38       217.23 o                         
   1   4  10       2056.28       1893.25       179.56 o                         
   2   4  10         10.10         -5.54        42.79 o                         
   3   4  10        292.82        294.96        75.53 o                         
   4   4  10       2745.82       2824.94       219.83 o                         
 -12   5  10        192.56        154.77        63.06 o                         
 -11   5  10        352.55        307.79        49.57 o                         
 -10   5  10        603.44        650.90        70.44 o                         
  -9   5  10        192.04        250.60        44.73 o                         
  -8   5  10          6.07         -9.29        30.71 o                         
  -7   5  10         67.57         10.97        24.57 o                         
  -6   5  10        232.56        256.13        50.24 o                         
  -5   5  10       1400.75       1431.06       110.22 o                         
  -4   5  10       1733.93       1715.46       107.47 o                         
  -3   5  10        240.06        165.55        44.56 o                         
  -2   5  10        441.86        417.35        55.85 o                         
  -1   5  10          3.19        -11.11        21.54 o                         
   0   5  10         50.96         19.00        23.24 o                         
   1   5  10        920.23        991.84        92.65 o                         
   2   5  10        583.45        623.43       101.04 o                         
   3   5  10        908.88        901.97       118.42 o                         
   4   5  10        477.30        479.34        95.11 o                         
 -11   6  10          6.38        -25.71        41.10 o                         
 -10   6  10         52.72         12.67        39.30 o                         
  -9   6  10        444.86        433.35        79.08 o                         
  -8   6  10       1398.11       1493.17       120.72 o                         
  -7   6  10       1640.55       1709.62       153.86 o                         
  -6   6  10        684.67        455.53        80.90 o                         
  -5   6  10          8.63         25.93        28.94 o                         
  -4   6  10        188.04        156.02        55.08 o                         
  -3   6  10        822.46        810.77       105.77 o                         
  -2   6  10       1570.51       1338.13       136.23 o                         
  -1   6  10        768.03        832.48       105.11 o                         
   0   6  10        740.71        686.80        69.35 o                         
   1   6  10        598.86        608.62        73.45 o                         
   2   6  10        154.53        122.23        60.76 o                         
   3   6  10         82.10         68.36       100.87 o                         
 -10   7  10       3769.38       4163.03       253.84 o                         
  -9   7  10       1756.35       1744.52       156.43 o                         
  -8   7  10        172.11        126.91        42.12 o                         
  -7   7  10        784.06        648.64        97.91 o                         
  -6   7  10       2571.05       2421.17       188.90 o                         
  -5   7  10       6089.27       6342.34       329.49 o                         
  -4   7  10       6462.17       6064.84       474.08 o                         
  -3   7  10       4095.21       3983.96       284.26 o                         
  -2   7  10       1515.82       1600.45       154.06 o                         
  -1   7  10         16.87         10.70        46.57 o                         
   0   7  10        486.36        502.33        81.22 o                         
   1   7  10       2559.03       2809.92       187.56 o                         
   2   7  10       5663.47       5265.00       295.97 o                         
  -8   8  10       2943.08       2994.61       303.78 o                         
  -7   8  10       3579.68       3886.01       208.50 o                         
  -6   8  10       2378.20       2493.38       196.23 o                         
  -5   8  10        482.65        436.47        82.57 o                         
  -4   8  10         77.55         94.82        46.96 o                         
  -3   8  10       1480.55       1481.15       154.00 o                         
  -2   8  10       2802.89       3276.64       231.78 o                         
  -1   8  10       3887.42       4359.31       270.78 o                         
   0   8  10       3266.44       3176.02       181.73 o                         
   1   8  10       1999.11       2163.72       149.12 o                         
   2   8  10        259.25        178.65        79.29 o                         
  -6   9  10         22.86         42.63        38.21 o                         
  -5   9  10         25.04         30.64        34.94 o                         
  -4   9  10         16.43         71.50        66.79 o                         
  -3   9  10         24.08          2.18        37.10 o                         
  -2   9  10          6.41         31.24        34.14 o                         
  -1   9  10          7.89         -7.18        36.24 o                         
 -12   1  11        852.60        996.46       229.67 o                         
 -11   1  11       2092.19       2222.18       163.80 o                         
 -10   1  11       3681.14       3980.13       206.41 o                         
  -9   1  11       3342.49       3907.70       237.85 o                         
  -8   1  11       1891.57       2065.59       134.92 o                         
  -7   1  11        357.89        433.11        45.95 o                         
  -6   1  11        200.67        163.05        29.77 o                         
  -5   1  11       1223.73       1298.47        90.66 o                         
  -4   1  11       2073.61       2034.32       120.76 o                         
  -3   1  11       4756.82       4871.55       305.71 o                         
  -2   1  11       6228.31       6767.37       424.56 o                         
  -1   1  11       2330.95       2761.50       162.75 o                         
   0   1  11         16.77          4.72        30.97 o                         
   1   1  11       1208.33       1420.11       256.22 o                         
   2   1  11       2318.59       2508.20       177.38 o                         
   3   1  11       2333.52       2687.82       442.80 o                         
   4   1  11       2499.57       2346.37       333.47 o                         
 -12   2  11       3619.93       4417.11       489.86 o                         
 -11   2  11       1659.89       1824.40       121.43 o                         
 -10   2  11         30.79         48.39        31.86 o                         
  -9   2  11        656.94        535.82       111.32 o                         
  -8   2  11       3695.91       3900.22       214.20 o                         
  -7   2  11       6221.01       6468.92       294.10 o                         
  -6   2  11       6262.87       6401.48       320.73 o                         
  -5   2  11       3014.99       3150.31       186.37 o                         
  -4   2  11        711.07        644.83       102.56 o                         
  -3   2  11          2.00         -7.57        24.89 o                         
  -2   2  11        607.22        592.05        87.37 o                         
  -1   2  11       4375.97       4425.71       247.47 o                         
   0   2  11       7354.25       7245.98       363.73 o                         
   1   2  11       5280.34       5065.07       475.54 o                         
   2   2  11       2588.70       2919.66       219.71 o                         
   3   2  11        226.10        295.92       106.28 o                         
 -11   3  11       1313.89       1303.91       115.28 o                         
 -10   3  11       1631.81       1738.80       186.94 o                         
  -9   3  11        876.12        785.08       141.09 o                         
  -8   3  11        496.91        456.18       157.38 o                         
  -7   3  11        172.01        109.73        39.77 o                         
  -6   3  11         42.51         81.44        34.48 o                         
  -5   3  11        788.07        694.62        79.50 o                         
  -4   3  11       1014.39        967.73       118.57 o                         
  -3   3  11       2028.10       1958.52       127.85 o                         
  -2   3  11       1437.48       1350.75       153.55 o                         
  -1   3  11        741.14        778.27       101.65 o                         
   0   3  11         59.46         59.57        38.69 o                         
   1   3  11         97.18         70.19        54.24 o                         
   2   3  11        661.79        627.37        79.95 o                         
   3   3  11       1049.29       1039.05       138.50 o                         
 -11   4  11        114.58        140.68        63.53 o                         
 -10   4  11         10.20         35.65        27.76 o                         
  -9   4  11        145.74        111.38        58.94 o                         
  -8   4  11        544.76        712.55        83.12 o                         
  -7   4  11        635.27        604.78        72.77 o                         
  -6   4  11        694.12        772.06        82.51 o                         
  -5   4  11        307.99        275.05        87.61 o                         
  -4   4  11        142.78        134.81        41.00 o                         
  -3   4  11         32.76         32.00        30.15 o                         
  -2   4  11         12.75         -5.55        32.49 o                         
  -1   4  11        144.10        107.81        46.19 o                         
   0   4  11        620.51        511.96        84.66 o                         
   1   4  11        411.44        346.78        60.81 o                         
   2   4  11        373.33        377.44        65.99 o                         
   3   4  11          1.67         24.14        46.30 o                         
 -11   5  11       2245.17       1886.01       280.75 o                         
 -10   5  11       4360.25       4370.84       342.36 o                         
  -9   5  11       3934.22       3067.87       290.38 o                         
  -8   5  11       1087.43       1046.11        99.80 o                         
  -7   5  11        524.63        561.49        72.52 o                         
  -6   5  11          7.24         11.06        28.05 o                         
  -5   5  11        684.13        634.51        97.00 o                         
  -4   5  11       2541.66       2274.02       130.63 o                         
  -3   5  11       4199.07       4433.54       186.41 o                         
  -2   5  11       4546.51       4050.78       261.02 o                         
  -1   5  11       1708.83       1779.14       146.68 o                         
   0   5  11          8.21          0.30        31.73 o                         
   1   5  11        769.64        602.66        78.21 o                         
   2   5  11       2389.73       2368.25       197.47 o                         
 -10   6  11         75.07         29.57        47.80 o                         
  -9   6  11        771.95        748.62       104.73 o                         
  -8   6  11       2676.14       2413.69       185.14 o                         
  -7   6  11       4148.97       4331.45       216.45 o                         
  -6   6  11       3812.88       3851.19       268.75 o                         
  -5   6  11       3224.34       3612.55       192.98 o                         
  -4   6  11       1334.71       1257.84       111.53 o                         
  -3   6  11         30.11         28.17        26.31 o                         
  -2   6  11        443.50        488.20        70.35 o                         
  -1   6  11       3601.70       3571.09       242.87 o                         
   0   6  11       4865.72       4990.83       284.80 o                         
   1   6  11       2322.33       2016.48       176.34 o                         
  -8   7  11        140.61        173.51        54.49 o                         
  -7   7  11        189.04        156.59        55.27 o                         
  -6   7  11          9.63        -29.65        38.01 o                         
  -5   7  11        169.22         42.94        38.31 o                         
  -4   7  11        387.48        370.02       101.89 o                         
  -3   7  11        164.85        153.60        60.38 o                         
  -2   7  11        207.09        223.94        61.66 o                         
  -1   7  11        194.95        202.79        42.10 o                         
   0   7  11          4.25        -33.86        33.86 o                         
  -4   8  11        245.20        126.89        78.67 o                         
  -3   8  11          0.35        -25.47        58.12 o                         
 -11   0  12       2572.21       2625.34       431.13 o                         
 -10   0  12       1266.37       1169.58       146.79 o                         
  -9   0  12        284.27        354.38        89.87 o                         
  -8   0  12         52.92         27.93        26.40 o                         
  -7   0  12       2314.31       2570.93       166.89 o                         
  -6   0  12       4554.36       4945.11       326.88 o                         
  -5   0  12       4055.56       4172.94       414.97 o                         
  -4   0  12       2626.04       2501.88       206.69 o                         
  -3   0  12        769.68        652.60       160.49 o                         
  -2   0  12        112.12        156.24        82.74 o                         
  -1   0  12       2396.91       2785.59       508.26 o                         
   0   0  12       3682.98       3643.60       929.48 o                         
   1   0  12       6679.33       7193.63      1091.51 o                         
 -11   1  12        325.65        295.70       146.35 o                         
 -10   1  12       1007.59        872.38       132.67 o                         
  -9   1  12       1312.34       1618.05       173.54 o                         
  -8   1  12       2256.90       2097.12       147.56 o                         
  -7   1  12       1440.50       1273.06        95.21 o                         
  -6   1  12        417.22        269.18        55.93 o                         
  -5   1  12        102.23         67.83        31.63 o                         
  -4   1  12        544.09        604.37        79.95 o                         
  -3   1  12       2393.07       2620.84       149.97 o                         
  -2   1  12       2709.43       2376.53       176.26 o                         
  -1   1  12       1118.22       1057.57       133.97 o                         
   0   1  12        335.20        288.42        65.29 o                         
   1   1  12         99.09         61.91        39.50 o                         
 -10   2  12         22.45         58.90        56.83 o                         
  -9   2  12          8.92         22.47        46.85 o                         
  -8   2  12          3.14        -20.21        29.39 o                         
  -7   2  12        104.34         61.00        47.26 o                         
  -6   2  12        550.94        705.48        90.08 o                         
  -5   2  12        560.40        408.37        76.89 o                         
  -4   2  12          2.83         19.35        82.84 o                         
  -3   2  12         57.29         33.17        47.03 o                         
  -2   2  12         89.38        126.93        48.37 o                         
  -1   2  12         19.83         23.50        37.78 o                         
   0   2  12        144.15         77.31        39.95 o                         
   1   2  12        108.60         77.15        75.06 o                         
  -9   3  12       2555.40       2463.90       255.14 o                         
  -8   3  12       3083.44       3064.24       201.12 o                         
  -7   3  12       3192.98       3133.82       196.29 o                         
  -6   3  12       1801.69       1958.61       134.96 o                         
  -5   3  12          2.65         -2.16        28.17 o                         
  -4   3  12        997.93        963.07       105.08 o                         
  -3   3  12       4334.97       4398.14       257.63 o                         
  -2   3  12       4246.63       4341.60       253.66 o                         
  -1   3  12       3468.94       3458.44       221.00 o                         
   0   3  12       1186.83       1145.67       184.58 o                         
   1   3  12        185.47        169.76        56.88 o                         
 -10   4  12       1452.65       1437.47       231.24 o                         
  -9   4  12        195.52        279.59        90.21 o                         
  -8   4  12         95.04        121.04        46.32 o                         
  -7   4  12        914.98        979.57       143.34 o                         
  -6   4  12       3485.86       3768.58       220.81 o                         
  -5   4  12       5367.63       5261.82       301.40 o                         
  -4   4  12       3010.87       3013.01       279.26 o                         
  -3   4  12       2087.41       2160.21       162.95 o                         
  -2   4  12         17.34         38.62        42.00 o                         
  -1   4  12        749.08        572.82        92.55 o                         
   0   4  12       2364.27       2130.73       169.79 o                         
  -8   5  12       1038.77       1180.58       118.57 o                         
  -7   5  12        773.62        895.39        94.34 o                         
  -6   5  12        152.05        173.46        42.16 o                         
  -5   5  12         34.75         36.95        42.86 o                         
  -4   5  12        131.47        202.97        46.89 o                         
  -3   5  12        293.75        341.43        58.53 o                         
  -2   5  12        794.53        547.03       116.59 o                         
  -1   5  12        854.86        731.63       105.73 o                         
   0   5  12        363.64        255.17       118.79 o                         
  -8   6  12         32.02         26.84        61.39 o                         
  -7   6  12        206.88        186.03        79.73 o                         
  -6   6  12        501.30        451.93        67.87 o                         
  -5   6  12        793.59        737.89       113.74 o                         
  -4   6  12        672.91        616.20       127.16 o                         
  -3   6  12        239.12        283.21        91.37 o                         
  -2   6  12          0.47         70.14        61.74 o                         
  -9   1  13        618.16        488.13        80.98 o                         
  -8   1  13       1795.11       1716.09       177.18 o                         
  -7   1  13       2427.96       2600.27       173.39 o                         
  -6   1  13       1399.77       1364.54       141.23 o                         
  -5   1  13        201.72         82.47        59.15 o                         
  -4   1  13        201.68        162.77        56.63 o                         
  -3   1  13        681.23        758.91       103.37 o                         
  -8   2  13        576.27        742.20       134.36 o                         
  -7   2  13        198.53        292.60        60.25 o                         
  -6   2  13       2258.53       2328.38       208.73 o                         
  -5   2  13       3532.56       3821.37       246.13 o                         
  -4   2  13       5593.14       5429.86       378.20 o                         
  -3   2  13       4712.50       4248.93       397.53 o                         
  -8   3  13       1116.92       1272.28       170.73 o                         
  -7   3  13       1007.23       1128.38       108.62 o                         
  -6   3  13        561.44        502.24        70.07 o                         
  -5   3  13        236.60        113.94       100.16 o                         
  -4   3  13         18.78         70.39        85.79 o                         
  -3   3  13        215.75         65.90       106.54 o                         
  -6   4  13         74.53          6.66        49.78 o                         
  -5   4  13        249.66        201.63        58.94 o                         
  -4   4  13        163.94        -66.79       107.97 o                         
                                                                                
